# Supplementary material for: Comparative analysis of piRNA sequences, targets and functions in nematodes
Source: RNA Biol. 2022 Nov 22;19(1):1276–92. doi: 10.1080/15476286.2022.2149170 (PMC9683057; doi:10.1080/15476286.2022.2149170)
Supplement: Supplemental Material [file KRNB_A_2149170_SM6978.zip]

Archive with 9 entries (9 files):
- S1.tif
- S2.tif
- S3.tif
- S4.tif
- Table S1 Cbr piRNA loci defined by PRG1 IP.xlsx
- Table S2 22G_RNA density in Cbr.xlsx
- Table S3 22G_RNA density in Cel.xlsx
- Table S4 Conserved PRG1 Targets_082822.xlsx
- Table S5 Worm Strains_082222.xlsx
