# Supplementary material for: Comparative analysis of piRNA sequences, targets and functions in nematodes
Source: RNA Biol. 2022 Nov 22;19(1):1276–92. doi: 10.1080/15476286.2022.2149170 (PMC9683057; doi:10.1080/15476286.2022.2149170)
Supplement: Supplemental Material [file KRNB_A_2149170_SM6978.zip › Table S1 Cbr piRNA loci defined by PRG1 IP.xlsx]

## Sheet: cb-21U-RNA.renamed
Table S1. C. briggsae piRNA genes defined by their enrichment from Cbr-PRG-1 IP
Chromosome	Start	End	Name	Sequence	Strand	Mean Cbr-PRG-1 IP RPM
I	10643791	10643812	Cbr-21UR-1	TGACAATTAGTTGAAGTGTGC	-	2865.93
IV	1154336	1154357	Cbr-21UR-2	TCAGGTTGGCTAATAGTAAAC	+	2455.4
IV	2104334	2104355	Cbr-21UR-3	TTTCGTACGAATGGAGGAAGT	-	2250.05
IV	4367444	4367465	Cbr-21UR-4	TCCTCAGTAGTTGATGGAGTC	+	2120.57
IV	2609944	2609965	Cbr-21UR-5	TCTGGGATCGAAAAATTTTCG	-	1919.8
IV	1622097	1622118	Cbr-21UR-6	TGCAAGCGTGTTGTGATAAAG	-	1916.48
IV	1772285	1772306	Cbr-21UR-7	TTCTAATTCGAGTATTGAGGA	-	1905.8
IV	1772439	1772460	Cbr-21UR-8	TTCTATGATTGAGTTGCGAAC	+	1711.9
IV	5593834	5593855	Cbr-21UR-9	TAGTGCGCTTTAAAGGTGAGG	-	1666.36
IV	5216067	5216088	Cbr-21UR-10	TGTGCTTAATGTGTTGATTGA	+	1576.54
I	10566519	10566540	Cbr-21UR-11	TAGCGTGCAAGATAAATGTGC	+	1572.78
IV	3616269	3616290	Cbr-21UR-12	TCAGATGCTCTTTATCAGTAG	+	1561.36
IV	2636757	2636778	Cbr-21UR-13	TCATGTGTAAATAGCGGATTC	+	1510.31
I	11235444	11235465	Cbr-21UR-14	TCCGTCTCTAGAGATAAGATG	+	1479.38
IV	1881969	1881990	Cbr-21UR-15	TTGGTTGATCATGTATAAATG	-	1472.04
I	10828029	10828050	Cbr-21UR-16	TGAAGATGCTATATTTAGAAT	-	1439.18
IV	4458778	4458799	Cbr-21UR-17	TTTGCCGATCAAACGTATTGT	+	1424.75
IV	1972840	1972861	Cbr-21UR-18	TCTTGGGAGAAATTAGTTCTA	+	1410.91
IV	3057375	3057396	Cbr-21UR-19	TCAATAGTGTAAAAACGGATC	-	1377.92
IV	3485064	3485085	Cbr-21UR-20	TCTGTAAGAAAATAAATGTTC	+	1358.85
IV	4757508	4757529	Cbr-21UR-21	TAAACCCTGCTAAGCGTAAGG	+	1353.81
IV	13982167	13982188	Cbr-21UR-22	TAGTTCGTCAACAATGAGTTG	-	1323.97
IV	1176386	1176407	Cbr-21UR-23	TACAGAGTTCGCGTGTGTGGT	+	1321.54
IV	5677109	5677130	Cbr-21UR-24	TCGTTGACTAGTTGTAGACAT	+	1318.12
I	10727533	10727554	Cbr-21UR-25	TCCTGGAGCTAGAAAGGCGAA	+	1293.92
IV	13954715	13954736	Cbr-21UR-26	TGTGTGGAACGTAACGTAAGC	+	1286.29
I	10930273	10930294	Cbr-21UR-27	TACGACGAAGGGATAACTCGT	-	1285.64
IV	865665	865686	Cbr-21UR-28	TAGCAAAAATCGTGTGTTACC	+	1284.08
IV	1985456	1985477	Cbr-21UR-29	TGCTTCGGTCTCGTGTGTATC	+	1281.48
IV	904478	904499	Cbr-21UR-30	TTGGACCTGGATAGGTTGGAG	+	1260.12
IV	3911642	3911663	Cbr-21UR-31	TGTGACACTATGAGAACAATC	-	1241.41
IV	1993445	1993466	Cbr-21UR-32	TGTGAAGTGGTTTAGAGGAGA	-	1211.32
IV	4687486	4687507	Cbr-21UR-33	TAAGACTCATGTTCTGGATTC	-	1210.82
IV	2039897	2039918	Cbr-21UR-34	TCGGTTCGGAGGTGGTTTAGG	-	1201.95
IV	2421386	2421407	Cbr-21UR-35	TAGAAGTCTTTAAAGGTGGTC	-	1195.75
IV	13557948	13557969	Cbr-21UR-36	TGTCGTCGCTAAAAAAAGTTT	-	1180.25
IV	3820807	3820828	Cbr-21UR-37	TGCATAGTGTTTTATTGCAGG	-	1176.48
I	10579555	10579576	Cbr-21UR-38	TATGGTGTCGACTAGAAGCGG	-	1176.08
IV	5711597	5711618	Cbr-21UR-39	TCAACGAAACATTAAAGGTGG	+	1155.33
IV	1227698	1227719	Cbr-21UR-40	TGAAAGATCGATGTCGAAAAT	+	1150.02
IV	3040751	3040772	Cbr-21UR-41	TGAGATTGTGTACTTTGGTTC	-	1144.64
IV	2520513	2520534	Cbr-21UR-42	TGGGCTTCGTTAATGACGAGA	-	1134.42
IV	3228455	3228476	Cbr-21UR-43	TCGAGTCGAGTATTAGTTCTG	+	1131.69
IV	4462468	4462489	Cbr-21UR-44	TCCTCTGTAGCTGCGCGTCAG	+	1113.67
IV	3977223	3977244	Cbr-21UR-45	TCAGCTATACGTAATTGGTTC	-	1109.31
IV	3926808	3926829	Cbr-21UR-46	TCGATCATAGTTAGTATTAGG	+	1100.4
IV	2647779	2647800	Cbr-21UR-47	TCTGGGTGTCGTATTACAAGT	-	1100.25
IV	6297544	6297565	Cbr-21UR-48	TGGGTAACGTAACAGGGAAGC	+	1077.86
IV	1445346	1445367	Cbr-21UR-49	TTCCGAGCAGTTAAAACTATC	+	1056.31
IV	3851829	3851850	Cbr-21UR-50	TTCGCATTGCGCTTTTAGAGA	+	1053.03
I	10821380	10821401	Cbr-21UR-51	TAGGAGCTTCATACAGTGTGA	+	1050.69
IV	5926397	5926418	Cbr-21UR-52	TGTGAAGATTCCTGAATAATC	+	1040.5
IV	5999257	5999278	Cbr-21UR-53	TTCAACTAGTGGAGAGATAAG	+	1035.18
IV	1356310	1356331	Cbr-21UR-54	TCGTTGGCTTCCGTAGTAGGA	-	1023.36
I	10937951	10937972	Cbr-21UR-55	TTCATAGATTATTGGTAAACC	-	1010.35
IV	865875	865896	Cbr-21UR-56	TGCGCTCGTCCTATAATGATC	+	1008.19
IV	3415714	3415735	Cbr-21UR-57	TCTGTCTGTTATATCGAATTC	+	1006.59
IV	2278602	2278623	Cbr-21UR-58	TGAGATCAAATGATGTGGATT	-	1004.88
IV	3705952	3705973	Cbr-21UR-59	TCTCTAACAAGGGTTTCAGAC	-	1002.87
IV	5667368	5667389	Cbr-21UR-60	TTCAGAAAGATAGGGGTTTGG	+	999.98
IV	13838608	13838629	Cbr-21UR-61	TTCGTCACCAAAATGCAGTTC	+	993.83
IV	1354721	1354742	Cbr-21UR-62	TCTGTGAGCTGCTATTAGGTT	-	990.129
IV	3034710	3034731	Cbr-21UR-63	TTCGCTCTTGATGAAATTGGC	-	983.931
I	9981874	9981895	Cbr-21UR-64	TCTTAACGCTGAATAAAGACG	+	983.569
IV	6732342	6732363	Cbr-21UR-65	TGATGTGACTAGATGATACGT	+	978.097
I	10483582	10483603	Cbr-21UR-66	TTATCTATTCTGATGGTGAGT	-	977.516
IV	4685280	4685301	Cbr-21UR-67	TTCAGTGGATGTTGAAGCGTT	+	974.571
IV	2777762	2777783	Cbr-21UR-68	TGCAAGAAAGGTGGAGATTTC	+	974.543
I	11140283	11140304	Cbr-21UR-69	TCCTAGCTCTTAAAGGTGGTG	+	969.133
IV	4250112	4250133	Cbr-21UR-70	TGTCATCGTCATTAAACTGTG	-	953.063
IV	4058426	4058447	Cbr-21UR-71	TCGTATAATTTTATGGGGTTA	+	952.113
IV	5519573	5519594	Cbr-21UR-72	TCGGGCAATGATGGGTAACTG	-	949.688
IV	4536585	4536606	Cbr-21UR-73	TTCTCTTAAGCTAATTGTAAG	+	944.561
IV	6271440	6271461	Cbr-21UR-74	TGAAGTTTGCTAGTTAACAGT	+	939.003
I	10924907	10924928	Cbr-21UR-75	TCGGTGTTCTGAGTGTGCATC	-	927.9
IV	2604808	2604829	Cbr-21UR-76	TTCCGATGGAATACTAGGTGG	+	924.853
IV	3124946	3124967	Cbr-21UR-77	TTCTGAATTCGATTAAAATGG	-	924.228
IV	2631434	2631455	Cbr-21UR-78	TTCCGGTTTAATTTGAAAAGT	+	922.541
IV	2281137	2281158	Cbr-21UR-79	TTAGCAGTGCTTACTTGAGTA	+	919.397
IV	2072993	2073014	Cbr-21UR-80	TTTGGCGTACGCAAAGTAACA	+	914.014
IV	6991794	6991815	Cbr-21UR-81	TTCGCGGAAAAGACGATGTTC	-	898.002
IV	1716904	1716925	Cbr-21UR-82	TCCGTTATTTTGTGTGTGTTC	-	896.963
IV	4531931	4531952	Cbr-21UR-83	TCAGATCATATATGGAAATAT	-	896.375
IV	1162017	1162038	Cbr-21UR-84	TCGCGATGGATTTCTAGTTTG	-	895.527
IV	6300629	6300650	Cbr-21UR-85	TGGCGTTAGTAAATGAGTTCC	-	889.496
IV	3396929	3396950	Cbr-21UR-86	TAAAACGGAGTTTTTGTTAGC	-	886.496
IV	13577612	13577633	Cbr-21UR-87	TGCTTCCTTGTTAGTGTGACC	-	878.915
IV	3982423	3982444	Cbr-21UR-88	TCAGCATTTGTTGGTATAGTC	-	878.143
IV	3051213	3051234	Cbr-21UR-89	TGAAGGTGACATGTAAAACAT	+	870.024
IV	4626768	4626789	Cbr-21UR-90	TGCGTTAACGGGCATATTAGG	+	869.613
IV	5967215	5967236	Cbr-21UR-91	TGGTTTTCCGAATATTGTGGA	+	866.751
IV	13754712	13754733	Cbr-21UR-92	TTTGTTGTATATCTAGGAAAC	-	865.795
IV	3635433	3635454	Cbr-21UR-93	TGTGAAATCGTCTTACACTGG	-	864.59
IV	13847484	13847505	Cbr-21UR-94	TGTGCACAAGCCTGTTTTTGG	+	859.612
IV	14345903	14345924	Cbr-21UR-95	TCCGATCATCTCTGTTAGTAG	+	852.937
IV	3059010	3059031	Cbr-21UR-96	TAAGGAGAACGCTTTCGTAAA	-	851.57
IV	5513942	5513963	Cbr-21UR-97	TAAGCTTAGCGGGTTTGAGGT	-	848.12
IV	4541052	4541073	Cbr-21UR-98	TCGTGAGCTCGTTAGGCAAGA	-	847.048
IV	6250631	6250652	Cbr-21UR-99	TTGGATAGCTTGGTTAACGTG	+	846.364
IV	3848632	3848653	Cbr-21UR-100	TGCACCGGTTGGATAGAAAAG	-	842.749
IV	5356127	5356148	Cbr-21UR-101	TCTGAACGTTATCTGATAGGA	+	835.284
IV	14055265	14055286	Cbr-21UR-102	TGACGGATTAGATGTGGCTGC	-	835.035
IV	3341273	3341294	Cbr-21UR-103	TACTCGATGACAGTCATTAGG	+	834.502
IV	1427847	1427868	Cbr-21UR-104	TAAAGCTTTTTGTCGGAAACT	-	832.621
IV	1901032	1901053	Cbr-21UR-105	TTCGCAGTGAAAAGATGACGA	-	830.585
IV	1034856	1034877	Cbr-21UR-106	TTGTAATCAGATGTAGAGTAG	-	825.335
IV	2642325	2642346	Cbr-21UR-107	TGCGAGGAAATGTTATGCATC	+	822.645
IV	1343319	1343340	Cbr-21UR-108	TCGAAGAGAGTATGTACACTG	+	822.309
IV	13207721	13207742	Cbr-21UR-109	TTGGCCGATTTTAAGTTCAGG	+	822.151
IV	3876703	3876724	Cbr-21UR-110	TGCGAACGAAATGGAAGTAAG	+	815.36
IV	13703682	13703703	Cbr-21UR-111	TGCGGTGTTCAACGGTACAGC	-	808.018
IV	2372613	2372634	Cbr-21UR-112	TAAGATCTTTTTGTCAGAAGC	-	807.789
IV	1008751	1008772	Cbr-21UR-113	TGATGTTGCAATGTGAACTGG	+	807.468
IV	3770872	3770893	Cbr-21UR-114	TTGGTTAAGCTGACAAAAAGT	+	803.918
IV	4509770	4509791	Cbr-21UR-115	TATTGATGCAGACGTCATAAG	+	803.12
IV	4532778	4532799	Cbr-21UR-116	TACTAGTGCGTTGAGCTAACT	-	798.537
IV	13700669	13700690	Cbr-21UR-117	TAAAGCAATCGTTGAGAGATC	+	796.589
IV	2071706	2071727	Cbr-21UR-118	TAGGACATTGCTATAAAGACC	+	794.191
IV	2716802	2716823	Cbr-21UR-119	TAGACCAGTGTCCGTAATACT	+	790.613
I	10593014	10593035	Cbr-21UR-120	TTTGATACGCGGTTGATGTTC	-	789.051
IV	14029375	14029396	Cbr-21UR-121	TTCGAGTAAAATTTTGTGGTC	-	786.992
IV	2939635	2939656	Cbr-21UR-122	TTTTGCATACCGGTTTAGGGT	+	786.333
IV	5792147	5792168	Cbr-21UR-123	TAGCGTATAGTTTATTTGTGG	-	785.955
IV	2370007	2370028	Cbr-21UR-124	TTCGTTCGGAGTTGTGAGTGC	+	784.963
I	10589518	10589539	Cbr-21UR-125	TCTTGAGACGATAGGTTCTTT	-	784.916
IV	2023173	2023194	Cbr-21UR-126	TCTTAGGAGAGATTAAGAAGG	-	779.556
IV	2463013	2463034	Cbr-21UR-127	TGTGATTCGTTTCATGGAGTT	+	776.3
IV	13209712	13209733	Cbr-21UR-128	TCATTAAACATGTGGTAGGCT	-	776.102
IV	13938965	13938986	Cbr-21UR-129	TGCACAAGTGTACATACTGAC	+	775.751
IV	14108315	14108336	Cbr-21UR-130	TTGTTTGCCTATACATCAGTG	+	774.52
IV	14078793	14078814	Cbr-21UR-131	TGAATTCAAAAAATGGAAAGG	-	769.389
I	10723143	10723164	Cbr-21UR-132	TGTGAGTGGTCTATTGCTTGT	-	765.774
I	11196338	11196359	Cbr-21UR-133	TAAGATGTGCAGCTTCGGTGT	+	765.152
IV	1668363	1668384	Cbr-21UR-134	TCGGTGCTTCTTTGACATGTT	+	764.942
IV	834175	834196	Cbr-21UR-135	TCGTGATATCGAGTATGCTGT	+	763.539
IV	2401004	2401025	Cbr-21UR-136	TATCGTCTGAAAATAAACACC	-	763.213
IV	13214964	13214985	Cbr-21UR-137	TACGGAGCTATAGTAAAAACT	-	761.05
IV	2034473	2034494	Cbr-21UR-138	TGCTTCTGGGTTGAGTAAATG	-	756.688
IV	14893348	14893369	Cbr-21UR-139	TGAATGTGCCATTAAGAAATC	-	750.86
IV	3830671	3830692	Cbr-21UR-140	TCGAGAGCTTTTGAACATGAG	+	749.432
IV	4321784	4321805	Cbr-21UR-141	TGTAGCGTTCGATTGCGAAGA	-	747.568
IV	2758796	2758817	Cbr-21UR-142	TACACGACCTTCTGGAAAAGG	-	741.345
IV	2924358	2924379	Cbr-21UR-143	TTTTGATCGTTTGTGATGATG	+	740.952
I	9966065	9966086	Cbr-21UR-144	TGCTTTACTGATGGAAAGAGC	+	740.669
IV	13287112	13287133	Cbr-21UR-145	TAAAATCGTGGGATCGTGATT	-	739.294
IV	1621162	1621183	Cbr-21UR-146	TTGGTTGTTTGTCTGTCAAAG	-	737.077
IV	4141479	4141500	Cbr-21UR-147	TTGGTGAAGTTCAGCTAAGTC	-	736.482
IV	5149418	5149439	Cbr-21UR-148	TAATTGACTTCTGATGAAAGA	-	734.54
IV	5853505	5853526	Cbr-21UR-149	TGTGATTGTTTCTTAAAGGAT	+	732.324
IV	904798	904819	Cbr-21UR-150	TGTGATGAGTGTTGAGAAAAG	-	731.488
IV	1943070	1943091	Cbr-21UR-151	TACGACGTATTTTTCAAAAAG	-	730.352
IV	4935158	4935179	Cbr-21UR-152	TCTTTCTGCTTGCGAAATAGT	+	729.857
IV	5869797	5869818	Cbr-21UR-153	TAATGGGACTCTTGTACGAGA	-	727.567
I	11211412	11211433	Cbr-21UR-154	TCAGTGGCGCTTAAGGAAAAA	+	726.448
IV	686957	686978	Cbr-21UR-155	TAGGGAATCTTCATTGGGATT	+	726.381
IV	2461818	2461839	Cbr-21UR-156	TGTCGTAATTTTCGTGTGTGC	+	725.433
IV	5790129	5790150	Cbr-21UR-157	TCCGTGTCTTGGTTCTATTAG	-	722.869
IV	5090823	5090844	Cbr-21UR-158	TAAAGAGCTGTCAATATAAGC	+	721.223
IV	2516030	2516051	Cbr-21UR-159	TTTGGCCAAAACGAAAAGACT	+	718.557
IV	5674834	5674855	Cbr-21UR-160	TTCGTTTGTTAGTCCATCAAG	+	712.477
IV	3756185	3756206	Cbr-21UR-161	TATGAGATCGTTTCTGTTGGC	-	709.61
IV	13804999	13805020	Cbr-21UR-162	TGCTCTTGACTAATGATGGGT	+	705.588
IV	5637514	5637535	Cbr-21UR-163	TATCTGAATCGTGGTTGGTTT	-	704.083
IV	5398400	5398421	Cbr-21UR-164	TCGCGGAGGTTGATTACGCCG	-	702.373
IV	13156705	13156726	Cbr-21UR-165	TTTGTCTAACTTCTGGATCGC	-	701.905
IV	2501842	2501863	Cbr-21UR-166	TCATTTTTCGTCATGAGAAGA	-	700.833
IV	835191	835212	Cbr-21UR-167	TCGTGATATCGAGTATGCTGC	-	700.727
IV	5999762	5999783	Cbr-21UR-168	TCCCGACCAAGTGTGTGATCT	-	698.234
IV	5100314	5100335	Cbr-21UR-169	TAGAAATGTTGATAGAAAAGG	-	696.164
IV	2747452	2747473	Cbr-21UR-170	TTTGAAGCAGGGACTTAATCC	+	693.076
IV	2953533	2953554	Cbr-21UR-171	TTCGCGTGTATAATCAAATGC	+	692.817
IV	3718639	3718660	Cbr-21UR-172	TATGGCATCTTCCAGTGTGTA	-	692.771
IV	6533628	6533649	Cbr-21UR-173	TTTGTAGTACAAAGATGATGG	-	692.168
IV	5225785	5225806	Cbr-21UR-174	TGGGGTTGTGTTGCCATGTTC	+	691.045
IV	873996	874017	Cbr-21UR-175	TGGTCTTCTGCGTGGAGCTAA	+	688.124
IV	745612	745633	Cbr-21UR-176	TACTTTGCCATTTTGGAGTGC	-	686.822
IV	4054379	4054400	Cbr-21UR-177	TATGACGACTTTTGGTGAAGT	-	686.286
IV	2634446	2634467	Cbr-21UR-178	TGCTATCTGTGGTGAATACAT	+	684.298
IV	14342988	14343009	Cbr-21UR-179	TATGTAAACCAGAAAGTGATA	+	682.336
IV	3816811	3816832	Cbr-21UR-180	TCGAGTATTGTGTCAAGAACA	+	681.496
IV	2637481	2637502	Cbr-21UR-181	TTTGGTCGCTCAAATATAGTG	+	679.136
IV	3394264	3394285	Cbr-21UR-182	TAAAGAAAGAATACTCAGATG	+	676.795
IV	5605332	5605353	Cbr-21UR-183	TGAAAAGTTGGAACATGAACT	-	676.371
IV	4145143	4145164	Cbr-21UR-184	TCATCTTATGGGAACTTGATG	-	674.345
IV	13847273	13847294	Cbr-21UR-185	TCATATTCTTGGTGAAGGACG	+	672.478
IV	1174022	1174043	Cbr-21UR-186	TTAGTGGATATGAATAGTGAC	+	671.664
IV	2719348	2719369	Cbr-21UR-187	TAGTTTGTTGTTAACATGGTG	-	667.099
IV	1198194	1198215	Cbr-21UR-188	TGTATGAACTTTGGGTAAGAA	-	661.98
IV	1771248	1771269	Cbr-21UR-189	TTGGTGGTTATTGATATAATC	+	660.242
IV	888027	888048	Cbr-21UR-190	TGAGTTGTCTCGTGGAAAAAC	-	660.021
IV	855622	855643	Cbr-21UR-191	TATTCCAGTAATGTTGAAGGA	-	659.7
IV	5368564	5368585	Cbr-21UR-192	TTAGCGTACAATACACTGGGA	+	659.11
IV	6048739	6048760	Cbr-21UR-193	TTTGCTGGTGTCTTGATTACG	+	658.096
IV	3455676	3455697	Cbr-21UR-194	TTACTGACAAATAGTGTGACC	-	657.035
IV	2952417	2952438	Cbr-21UR-195	TATGGAGTTGTTGAAAACTGC	-	653.345
IV	14301864	14301885	Cbr-21UR-196	TACTAAGATAGACTACTGACA	+	652.89
IV	2778537	2778558	Cbr-21UR-197	TCCGTGGCCGTCAACTGAATC	-	649.819
IV	1434282	1434303	Cbr-21UR-198	TTCCTTTTGATCAGGTTTTGG	-	648.811
IV	3874600	3874621	Cbr-21UR-199	TAGGAATACTGGGGTAACTGA	+	646.349
IV	4009949	4009970	Cbr-21UR-200	TGATATCAGAATTTAGAGACT	-	644.918
IV	1007470	1007491	Cbr-21UR-201	TCGAACTGGTTATCGTTAATG	+	642.112
IV	2733703	2733724	Cbr-21UR-202	TCTCGATAGTGAAATAATATG	-	641.526
cb25.NA_427	1354	1375	Cbr-21UR-203	TGCAGCATGTACATACGGATG	-	639.029
IV	5295407	5295428	Cbr-21UR-204	TACATACGAGTTAGTACGAGT	+	638.867
IV	2419311	2419332	Cbr-21UR-205	TGTGATTTGTTTAATCGGTGG	+	638.755
IV	2514323	2514344	Cbr-21UR-206	TGGAGAACTAGAAAATTCAAG	-	637.281
IV	1649915	1649936	Cbr-21UR-207	TAATTAGACGATTGATTGAAC	+	634.561
IV	4491316	4491337	Cbr-21UR-208	TTAGTAGCGTGTTAAAGATGG	-	634.114
IV	1727726	1727747	Cbr-21UR-209	TGTTATAAAAACGAGTGGGTT	-	633.607
IV	3119291	3119312	Cbr-21UR-210	TGATGTTGATTTGGAAATTCG	-	631.842
IV	6090930	6090951	Cbr-21UR-211	TAGGCTGGGCTTCGGAAAAAC	-	630.187
IV	4362760	4362781	Cbr-21UR-212	TGCAAATGGAGAATATTTCTG	+	628.548
IV	13830734	13830755	Cbr-21UR-213	TTTGTTGATGTGAAGGTCACA	+	624.901
IV	2509720	2509741	Cbr-21UR-214	TGACGCGTAGATACCAAATCT	+	624.579
IV	13638524	13638545	Cbr-21UR-215	TGTGTGCAACCCGCTTTGAGT	+	623.393
IV	2792464	2792485	Cbr-21UR-216	TCAAGTGATGGTTCTGAGATC	+	620.543
IV	1894648	1894669	Cbr-21UR-217	TGGTTTAATAACTGTGTAATT	+	619.713
IV	3778763	3778784	Cbr-21UR-218	TAGATTGAACGTTCGGTGAGT	-	619.285
IV	4361117	4361138	Cbr-21UR-219	TCGGCGAATGACAAAATGTGC	+	619.032
IV	1710422	1710443	Cbr-21UR-220	TGGGTCTTAGGAATAACGATT	-	618.89
IV	5521877	5521898	Cbr-21UR-221	TGGATTGATCGCCGGTGTTTG	+	618.87
IV	2094607	2094628	Cbr-21UR-222	TGCTTGGATCGTGATATCGAG	-	617.46
IV	1657563	1657584	Cbr-21UR-223	TTTGACTCAGGAAAATTGACC	-	617.413
IV	1432278	1432299	Cbr-21UR-224	TCAGAGTAGTGGTCGGAAACA	-	613.785
IV	3095076	3095097	Cbr-21UR-225	TTTAATTATGGAAATGGCAAC	-	612.862
I	10586761	10586782	Cbr-21UR-226	TTGGTGAAAATGGAGTTCTGC	-	611.689
IV	5577355	5577376	Cbr-21UR-227	TATTCCATAAGTGTTGCAAAG	+	611.571
IV	6097296	6097317	Cbr-21UR-228	TACTCGTCCGAATACTGTGTT	-	610.216
IV	1201185	1201206	Cbr-21UR-229	TGCAAATGGGATTTTTTGATC	-	608.752
IV	3475605	3475626	Cbr-21UR-230	TATCTGAAAAAGAGAACATGG	-	608.682
IV	13161185	13161206	Cbr-21UR-231	TTGATAAGCTGATTAAAATAG	-	608.47
IV	962029	962050	Cbr-21UR-232	TAGAAACTTCGTACGTTTTGG	+	607.712
IV	13745707	13745728	Cbr-21UR-233	TTTGGGAATAAAGATGGCTCC	+	605.601
IV	3711456	3711477	Cbr-21UR-234	TTCCTGCCAGTAGTAGAACGG	-	605.49
IV	6385992	6386013	Cbr-21UR-235	TGAAATCAGTCTAGATCGTCT	+	604.69
I	10791420	10791441	Cbr-21UR-236	TTCGCAGAATGCTGGATGATG	+	604.293
IV	13282789	13282810	Cbr-21UR-237	TTGACGTAATGCCGGATTATG	+	603.835
IV	13863301	13863322	Cbr-21UR-238	TATGTATGGTGATGTTTTACT	-	603.528
IV	2262927	2262948	Cbr-21UR-239	TGAGTGTCTATTATACATATT	+	603.444
IV	4761500	4761521	Cbr-21UR-240	TGCGCCCGCCAAATGTGGATA	+	602.551
IV	5192464	5192485	Cbr-21UR-241	TTGATCTAGGTTAAAACATAT	-	602.414
IV	99333	99354	Cbr-21UR-242	TTTGTCGTTGATATGTAGACT	+	602.378
IV	1785007	1785028	Cbr-21UR-243	TATTTGCTTAAAGGGGGCGTC	+	601.859
IV	1772755	1772776	Cbr-21UR-244	TTTGGATTGATGCTTACTCTT	-	601.467
IV	5591032	5591053	Cbr-21UR-245	TGTGACAATAGGGGGAACATC	-	600.491
IV	1645345	1645366	Cbr-21UR-246	TTGATCTATCACTTCAGGAAA	+	599.668
IV	3966488	3966509	Cbr-21UR-247	TCCACAAAAGATGAAGAGTTC	-	599.268
IV	2646781	2646802	Cbr-21UR-248	TGTTGATTTTTTAAAGAAGTG	-	598.574
IV	2932843	2932864	Cbr-21UR-249	TAACGTGATGGAAGATGAATA	-	596.361
IV	765120	765141	Cbr-21UR-250	TACTGGATGCGCAGGCAGTGG	-	595.878
IV	3620557	3620578	Cbr-21UR-251	TGCTTCGATGATGCTAACGAG	-	595.082
IV	5043127	5043148	Cbr-21UR-252	TTGGAAGTAATTGTTCTCTTC	+	595.05
IV	3133372	3133393	Cbr-21UR-253	TCCATCCCAATTGATGTAAGG	+	593.847
IV	14268345	14268366	Cbr-21UR-254	TGAACAGTATGGACATTTGTG	+	593.454
IV	3876455	3876476	Cbr-21UR-255	TCTGGTAGTCATCGGTCGTAG	+	593.341
IV	3247805	3247826	Cbr-21UR-256	TTAGAGAATTATTTATGGACG	-	591.553
IV	13746274	13746295	Cbr-21UR-257	TTGGATGCATATATTTTTTGG	+	589.716
I	10824169	10824190	Cbr-21UR-258	TAACTGTGAGCATTCGTCTAC	-	588.84
IV	3028696	3028717	Cbr-21UR-259	TTTGAGTCACGTTTACTTCGG	-	587.988
IV	2035337	2035358	Cbr-21UR-260	TCAGTAGGTGTTCTTGCTATT	+	586.98
I	10965645	10965666	Cbr-21UR-261	TTTGATGCATTGAAATCGTGC	-	586.881
IV	5681995	5682016	Cbr-21UR-262	TCGGTATAAATAGTGAAAACC	-	586.355
IV	13234442	13234463	Cbr-21UR-263	TCCACAATAGGGAGATGGATT	+	586.264
I	10556296	10556317	Cbr-21UR-264	TCTTCCGAGTTCAGTATGGGA	-	583.938
IV	2470992	2471013	Cbr-21UR-265	TGGCTGACTGACCGTTTGAAA	+	580.142
IV	5679453	5679474	Cbr-21UR-266	TGACTCATTTGGGGACAAAGT	+	579.58
IV	14804026	14804047	Cbr-21UR-267	TTCTTCGTCTACTATGATTAG	+	578.067
IV	2826055	2826076	Cbr-21UR-268	TTCTTTCTGAAAGTGTTTCGG	+	577.633
IV	2426199	2426220	Cbr-21UR-269	TGCGGCTTGATGAATTATCGG	-	577.198
IV	13761691	13761712	Cbr-21UR-270	TTCAAATGAATCCGATTGTGT	+	576.895
I	11217996	11218017	Cbr-21UR-271	TCCTGGATGCAGTTTCAAAAA	-	576.764
IV	2085036	2085057	Cbr-21UR-272	TTATATTGATCTAGCTTTTGG	-	575.785
IV	2099123	2099144	Cbr-21UR-273	TGTTGTCATGTAATGTAGATC	-	572.434
IV	1970033	1970054	Cbr-21UR-274	TAAAAGCGAGTTGTGTGTTCA	+	571.637
IV	3031294	3031315	Cbr-21UR-275	TTCATGAAAGCTGTAAGTATC	+	571.182
IV	13796903	13796924	Cbr-21UR-276	TGATAGAGATTAAAGTTTTCT	+	570.646
IV	2232324	2232345	Cbr-21UR-277	TAGTGCTTCAAGAATATATGG	+	570.253
I	10758191	10758212	Cbr-21UR-278	TTTAGGAAGATATGTAACTCC	-	569.294
IV	4457896	4457917	Cbr-21UR-279	TATGGATTCAAAGTTTGAGGA	-	568.946
IV	4346915	4346936	Cbr-21UR-280	TCTGACGATTGCATTAGCGCA	+	567.655
IV	3629881	3629902	Cbr-21UR-281	TTTTGGACGAAGTGGTATAGT	+	567.15
IV	4143424	4143445	Cbr-21UR-282	TATGGAGTTCGTTCATCGACT	-	565.664
I	11187905	11187926	Cbr-21UR-283	TGAGTCGCTGGAAATATGGTT	-	565.345
IV	13254815	13254836	Cbr-21UR-284	TATGTTGCTTACTGGAAAAAT	-	563.553
IV	13636517	13636538	Cbr-21UR-285	TAGTTTCGACCGAAGGAGTAC	-	562.597
IV	5553821	5553842	Cbr-21UR-286	TCGTGCACTTCGTTCGATGGT	-	562.453
I	10908775	10908796	Cbr-21UR-287	TCGTGAATCAACAGGAAGAAC	-	561.645
IV	5019371	5019392	Cbr-21UR-288	TGCATAAAATCTGGAAATGGA	-	560.382
I	11204064	11204085	Cbr-21UR-289	TGTGGTTGTTCTTGACTGTGA	-	559.999
IV	5984762	5984783	Cbr-21UR-290	TACAAGGTCTACAGTAAATGT	+	559.91
IV	13164790	13164811	Cbr-21UR-291	TCGTTGTAAATCAGAGTGTTC	-	559.843
IV	14057626	14057647	Cbr-21UR-292	TGAAAAAGTCCTATTTGTATT	+	558.552
IV	13811680	13811701	Cbr-21UR-293	TAATTATGAATATTGACGTGC	+	557.977
IV	2953135	2953156	Cbr-21UR-294	TGTGAAGTGTTCGGAGTCGTT	+	557.489
IV	1152764	1152785	Cbr-21UR-295	TGGGGATGCGAAACCTGTTGG	+	557.417
IV	6989306	6989327	Cbr-21UR-296	TGCGTCGTACTTCTGACTACG	-	556.821
IV	1034708	1034729	Cbr-21UR-297	TTCGGTATAGATACGATCTGG	+	556.548
IV	3558179	3558200	Cbr-21UR-298	TTTCGATATCATAGAGCAAGG	-	555.545
IV	1890186	1890207	Cbr-21UR-299	TAGGTTTGCGTCTAAGTAGTT	-	555.513
IV	3861610	3861631	Cbr-21UR-300	TTCAAGTTCTAGGTCAACGAG	+	555.066
IV	5183183	5183204	Cbr-21UR-301	TAGGTTTAAGACTTGTGATGC	+	554.784
IV	4536009	4536030	Cbr-21UR-302	TGACACGATCGAATAAATATT	+	554.04
I	10929645	10929666	Cbr-21UR-303	TTTTCCAATTAGATTGAAGCT	+	551.824
IV	3728811	3728832	Cbr-21UR-304	TGTTAGACTGTTTTGATTTGG	-	550.19
IV	1884782	1884803	Cbr-21UR-305	TGAAATTAGAATGGTCCGTTC	-	549.943
IV	2615553	2615574	Cbr-21UR-306	TAACTTAAGATAGAAAGGAGA	-	549.246
IV	1732936	1732957	Cbr-21UR-307	TCAGAAGGGCTTGAGAAATCG	+	547.732
IV	5019172	5019193	Cbr-21UR-308	TCGTGGGTCTCTAAACGTAGC	+	547.177
IV	2810404	2810425	Cbr-21UR-309	TGAGTTGTACATGTTCAGACC	+	546.966
IV	3103913	3103934	Cbr-21UR-310	TATGTAGACATCAGTTAGTTT	+	544.881
cb25.NA_055	13540	13561	Cbr-21UR-311	TGCTTCGTTTATATTAGTGGG	-	544.853
IV	4700140	4700161	Cbr-21UR-312	TCTTCTAGGTGGAATCTGGGA	-	542.964
IV	6105656	6105677	Cbr-21UR-313	TCCGGTCCGTTTTCAAGAATG	-	542.727
I	10552496	10552517	Cbr-21UR-314	TTTGCTGAACTTGAGTTTAAA	+	539.396
IV	1148080	1148101	Cbr-21UR-315	TTCTGCTCGTCAACTGTTTCA	+	538.876
I	10571707	10571728	Cbr-21UR-316	TTTGATTGCACTTCGTGATTG	+	538.874
IV	3133194	3133215	Cbr-21UR-317	TAAAACGAATATACTGGAAAG	+	538.656
IV	2661267	2661288	Cbr-21UR-318	TCCGTGAATGTTGGCAGTTGC	-	537.885
IV	1990309	1990330	Cbr-21UR-319	TGTGAAATCTAGATTTTGAAT	-	537.658
IV	13292489	13292510	Cbr-21UR-320	TTTTGCTTTTAGACGGATTTC	+	536.11
IV	3457777	3457798	Cbr-21UR-321	TTTGAAAACGGAACACTGATT	+	534.553
IV	2043553	2043574	Cbr-21UR-322	TGGATAATTGCTGAAGATAAG	-	533.637
IV	14815170	14815191	Cbr-21UR-323	TCTGTTGGGAATTCAGACGGA	-	533.461
IV	1723287	1723308	Cbr-21UR-324	TAAAGTTGAGTTTCTATGATG	-	532.437
IV	1986350	1986371	Cbr-21UR-325	TATAAGTATGAGTAAAGTCTT	+	532.267
IV	4920973	4920994	Cbr-21UR-326	TATAACCAGTGTGGTTGGGGG	+	531.365
cb25.NA_019	3079	3100	Cbr-21UR-327	TTAACAGCGTAAATGTAGAGA	+	530.89
IV	5031503	5031524	Cbr-21UR-328	TAGTCCTTAAAGGTGGGGGGA	+	530.315
IV	6082788	6082809	Cbr-21UR-329	TTTTTGAGGAGAAACGGATTC	+	529.747
IV	5805065	5805086	Cbr-21UR-330	TACTAACTTACTGGGTGATTA	-	529.645
IV	1842262	1842283	Cbr-21UR-331	TGACTGAATATCAGCGAAAGT	+	529.05
IV	6099788	6099809	Cbr-21UR-332	TTAGCGACTTTTACGGGCAGG	+	527.785
IV	2306510	2306531	Cbr-21UR-333	TCGTTTCATGATCATCAGAGG	+	527.212
IV	2114368	2114389	Cbr-21UR-334	TAGAATTGTACGAAGAAGGGG	-	526.856
IV	1132174	1132195	Cbr-21UR-335	TAAGAATGGCTTTTGTGAAAG	+	526.775
IV	4596906	4596927	Cbr-21UR-336	TCATCAACTAGTTCTTTGAGT	+	525
IV	3710303	3710324	Cbr-21UR-337	TTTTTTCGAGTTATGGCGCGT	-	524.614
IV	4950670	4950691	Cbr-21UR-338	TTCTATGATGGGGGAAGAACC	-	523.962
IV	14103271	14103292	Cbr-21UR-339	TGAACTAAATCTGGTGAGATA	-	523.494
IV	3859245	3859266	Cbr-21UR-340	TTCGATTTCGGCGGACATGAG	+	522.141
IV	1536274	1536295	Cbr-21UR-341	TTGGATTCGTTTGGTTTTGAC	-	521.5
IV	5308528	5308549	Cbr-21UR-342	TCCTTTTTGTCGTAGCATTGG	-	521.187
I	9934201	9934222	Cbr-21UR-343	TAATTTGCTTTTATTGGAAGG	+	520.435
IV	2410407	2410428	Cbr-21UR-344	TATCCTGATGGCATTTGTGAT	+	519.855
IV	2811346	2811367	Cbr-21UR-345	TGTCTTGAAACGTTAGTAAGT	+	518.091
IV	1220257	1220278	Cbr-21UR-346	TGCTTCAGTTTTTGTGGAATT	-	517.712
IV	2376481	2376502	Cbr-21UR-347	TAGGATGGCCAGCAACGTACC	-	517.303
I	10794568	10794589	Cbr-21UR-348	TTTGCAAATGCATTCGGATGG	+	516.439
IV	4536946	4536967	Cbr-21UR-349	TTTTCGCTTGACGGTCTCAGT	+	516.311
IV	14894670	14894691	Cbr-21UR-350	TCAGATAGACGTTTTTAAGCT	-	516.194
IV	1632211	1632232	Cbr-21UR-351	TGAGACGTCCCATTGGCAAAC	-	514.64
IV	13765608	13765629	Cbr-21UR-352	TAAAATTGTGGTGTTATTCAG	-	514.122
IV	13217781	13217802	Cbr-21UR-353	TTCGTTTATTGGTAGCAGTAG	-	514.005
IV	3073265	3073286	Cbr-21UR-354	TCCAGCAGGCGTGTTAATCAG	+	512.886
IV	14055600	14055621	Cbr-21UR-355	TAATGTAGCGATTGTGGACGA	+	511.823
IV	5889150	5889171	Cbr-21UR-356	TGGAGTTGACTGAAGTTGACA	-	508.733
IV	5432577	5432598	Cbr-21UR-357	TAGTCTCGCTAAATTTAAGTC	-	508.113
IV	2377758	2377779	Cbr-21UR-358	TCTTTCGACGATTGTGAAAAA	+	507.952
IV	1930077	1930098	Cbr-21UR-359	TTGTTGAATCGGATCGGGAGT	+	506.048
IV	1011103	1011124	Cbr-21UR-360	TGACAATGCGCCTGACAATGT	-	505.901
IV	4611482	4611503	Cbr-21UR-361	TAGAGTTTTTGCTTATGCGAA	-	503.743
IV	1665006	1665027	Cbr-21UR-362	TAGACGGAATCATGGTATCGG	+	503.561
IV	3035390	3035411	Cbr-21UR-363	TTGGAATGATTCCTGCTAGTC	-	503.348
IV	4055831	4055852	Cbr-21UR-364	TGTGATATGCAACCTGTAAAC	-	502.807
IV	1174690	1174711	Cbr-21UR-365	TCCATCCGTGGCTTCTGTGTC	-	502.712
IV	3504412	3504433	Cbr-21UR-366	TGACGAATTTTTTGAATAAGA	-	502.556
IV	5602030	5602051	Cbr-21UR-367	TATTTTTTCATCCGTTGGGAG	+	499.255
IV	4138973	4138994	Cbr-21UR-368	TGTGAGATGCAGGGTTGGAAA	-	498.9
IV	3107782	3107803	Cbr-21UR-369	TTAAGCAGATTAGAGATTAGA	+	498.663
IV	4763913	4763934	Cbr-21UR-370	TCCCAAGTCTGTTATGGGAGG	+	493.352
IV	2714817	2714838	Cbr-21UR-371	TAGGTTTGATTTTTACACAGG	+	492.571
IV	1721120	1721141	Cbr-21UR-372	TAAGACGCATATGTGTGCTAT	+	492.371
IV	1116316	1116337	Cbr-21UR-373	TACCTGCGCTGAGTTACAAAA	-	491.861
IV	3398588	3398609	Cbr-21UR-374	TGATTTGAATTCCCGGAGAAG	-	490.676
cb25.NA_055	8653	8674	Cbr-21UR-375	TGCGCGATTCAGTAAGTCATC	-	490.376
I	10536951	10536972	Cbr-21UR-376	TTTGCGGATTCTAAAGAGATC	+	488.124
IV	5603875	5603896	Cbr-21UR-377	TCTTGTTTTGCTTTGGATAAT	-	487.887
IV	869353	869374	Cbr-21UR-378	TTGATGGATATTCCGACGAGA	-	487.595
IV	13506288	13506309	Cbr-21UR-379	TGAAACTTTTGAAGGTATGGT	-	487.544
IV	1205200	1205221	Cbr-21UR-380	TCCTTGAACACTGTAGTTGTT	-	487.065
IV	4327045	4327066	Cbr-21UR-381	TGGATACCAAATTTTACGAAG	-	487.038
IV	1504482	1504503	Cbr-21UR-382	TTCTGCTGTGAATACGATTGT	+	485.942
IV	4928001	4928022	Cbr-21UR-383	TTTTTCGTATATGGGGTTGAC	-	485.859
IV	2291104	2291125	Cbr-21UR-384	TTTGTAGTAGAATATTCCACT	-	485.244
IV	14120748	14120769	Cbr-21UR-385	TGGTGAGATTTTGTATAGAGC	+	484.748
IV	750836	750857	Cbr-21UR-386	TTACCAAATTGAACTGTAGAG	-	483.719
IV	1499894	1499915	Cbr-21UR-387	TTGTACGATCTTGGAGGTTAC	-	483.255
IV	2837581	2837602	Cbr-21UR-388	TAAACGTAACGTTCGGCCTGT	+	483.108
I	10940703	10940724	Cbr-21UR-389	TAGTTCACTAATTGAAGGATT	-	482.955
IV	5850012	5850033	Cbr-21UR-390	TTGGTGTTCGAATATTTCTGG	-	482.374
IV	1657145	1657166	Cbr-21UR-391	TGTGTCTTCGGGTGGGCGAAA	-	481.468
IV	4169659	4169680	Cbr-21UR-392	TACTGGAGTGTCTGCGATAGA	+	480.846
IV	1346602	1346623	Cbr-21UR-393	TTGGAGACCAATATAGGAGCC	+	480.505
IV	3139459	3139480	Cbr-21UR-394	TAAGCGTTTCAAATTATTTTG	-	480.342
IV	13938394	13938415	Cbr-21UR-395	TGGTATTTCGTTAACGTAGTT	+	480.171
I	9965621	9965642	Cbr-21UR-396	TGGAAAGAAAACATGTAAGTG	+	479.101
IV	3122151	3122172	Cbr-21UR-397	TGGGCAACAGTTTGCATGTGG	-	478.779
IV	6246487	6246508	Cbr-21UR-398	TGGAGTATCGTCCCTATAATC	-	478.648
cb25.NA_429	416	437	Cbr-21UR-399	TAGGACTTCTGGTTAAGGATT	-	478.529
V	18690256	18690277	Cbr-21UR-400	TGTTTCTCGGTTTAAAGGAGG	+	476.53
IV	3343638	3343659	Cbr-21UR-401	TGACGTTAATGTATAATAAAA	+	476.223
IV	14296072	14296093	Cbr-21UR-402	TGATTTTGATTCGTGCTAAAC	-	475.014
IV	14150642	14150663	Cbr-21UR-403	TCAGGCTGTGTATTTCTCTAG	+	474.873
IV	2937937	2937958	Cbr-21UR-404	TGGAGCGCTTTTTTCAAAGTT	-	474.864
IV	1537225	1537246	Cbr-21UR-405	TTCGGGAAAGAGTCGAAGCGG	+	473.298
IV	1340860	1340881	Cbr-21UR-406	TTTGAGTAGTTTCATACCAGG	-	472.934
I	11208252	11208273	Cbr-21UR-407	TGGGTGTCCTTTCCCGGAAGC	+	472.4
IV	2825414	2825435	Cbr-21UR-408	TGTCCTTCTTATACGTATGGG	-	471.302
IV	5073519	5073540	Cbr-21UR-409	TAGAGTATGCGTAGGGTCACC	+	471.208
IV	5083130	5083151	Cbr-21UR-410	TTGTCATGCTTCCGGCGAAAA	+	470.82
I	11230467	11230488	Cbr-21UR-411	TCCTGGACCGTTGAAAGGTTT	-	468.641
IV	1067918	1067939	Cbr-21UR-412	TTGATTTGGATAAACTGTGAG	+	468.639
IV	3610870	3610891	Cbr-21UR-413	TTAGTTTGAAGTTGTAATATC	+	468.633
IV	13228605	13228626	Cbr-21UR-414	TAATTTGTAGACTTGCTAGTT	-	467.356
IV	5848893	5848914	Cbr-21UR-415	TTAAGTCTCATTTGTGTAGCG	-	467.315
IV	3037800	3037821	Cbr-21UR-416	TACCAGACCAAATTTAGGATC	+	466.624
IV	1782027	1782048	Cbr-21UR-417	TGCGTCAGTTCCTAAAATGTT	-	466.244
IV	3055437	3055458	Cbr-21UR-418	TGACTTTGTGCAATTTGAATG	+	465.842
IV	13958172	13958193	Cbr-21UR-419	TAGTGTTTTTAGACGATTCTG	-	465.801
IV	13844656	13844677	Cbr-21UR-420	TCCGAGTGGTTCTAAAAAGCC	+	465.607
IV	829399	829420	Cbr-21UR-421	TGAAAGACCAAGTGACAGAAA	-	464.527
IV	5726901	5726922	Cbr-21UR-422	TGCGGTTGAAGCGATAGTGGC	-	463.787
IV	3374822	3374843	Cbr-21UR-423	TGCGACTTTTTTCAGGGCTTG	-	463.735
I	10635929	10635950	Cbr-21UR-424	TTCTTTTGATTGGTTTAGGAT	+	463.254
IV	4976495	4976516	Cbr-21UR-425	TGATTAGCGTCGAATTGTAGC	-	462.526
IV	1425339	1425360	Cbr-21UR-426	TGTAACTTTCGTGAAATGATT	-	459.137
IV	2618704	2618725	Cbr-21UR-427	TGGCAGATGTCTTCTAAGGGT	-	458.483
IV	2411196	2411217	Cbr-21UR-428	TTACAAGTTTGATGGAGTTGT	-	457.378
IV	3212437	3212458	Cbr-21UR-429	TGCGGTTATGGTTCGGGTTGG	-	457.149
IV	14619676	14619697	Cbr-21UR-430	TGTTCTGCCGAGAAAAAGTGC	-	455.374
IV	13726325	13726346	Cbr-21UR-431	TTGAGCGTTGAAGTTATTGGC	+	455.315
IV	6409918	6409939	Cbr-21UR-432	TTCGTCTATTTTAGTTGTAGT	-	454.777
IV	14137921	14137942	Cbr-21UR-433	TGCAAGGTACGTCTTTAAAGC	+	454.73
IV	164092	164113	Cbr-21UR-434	TTAGGACGTATTTCTTTATAC	-	454.527
IV	1070418	1070439	Cbr-21UR-435	TACCTTAGGATGATCTTCGTA	-	454.351
IV	3340854	3340875	Cbr-21UR-436	TTTGCGTATCCCTTCAAAAGC	+	454.293
I	10437961	10437982	Cbr-21UR-437	TTCATCTTAAAGGGGGACTCC	+	453.273
IV	13180843	13180864	Cbr-21UR-438	TAGAGAGTACTCATCGGATTG	-	451.975
IV	5642917	5642938	Cbr-21UR-439	TGGAATCGGTTAAGATGTGGT	+	450.149
IV	2393696	2393717	Cbr-21UR-440	TAGGATATTTTAGTCGAGATC	+	448.759
IV	14410238	14410259	Cbr-21UR-441	TATATGGCGCATGAGAAAACC	-	448.738
IV	5911474	5911495	Cbr-21UR-442	TTTGAAAGATTTGTTGACCTC	-	448.339
IV	4980780	4980801	Cbr-21UR-443	TTCTTGATCGTGGGAAACTGG	-	447.225
IV	6988904	6988925	Cbr-21UR-444	TTGGCTGTCGCTTCAAAAACC	-	446.641
IV	3393209	3393230	Cbr-21UR-445	TCCATTTTAGTGAAAGTTACA	+	446.232
IV	2060472	2060493	Cbr-21UR-446	TTCGATTATAGTTGTGTTGTA	+	446.177
IV	2016793	2016814	Cbr-21UR-447	TATCACTGATTTTGATATAGG	-	445.452
IV	876496	876517	Cbr-21UR-448	TTCGAGAATCGAATGATCAGA	+	445.086
IV	5964452	5964473	Cbr-21UR-449	TTCGTTCGTGTATGCTGCATC	-	444.996
IV	1992968	1992989	Cbr-21UR-450	TTGTTCAGCTCTGATATTAGT	+	444.899
IV	975694	975715	Cbr-21UR-451	TGAGTGTGCAATTTGATGAAT	-	443.051
IV	3405133	3405154	Cbr-21UR-452	TTGGATGTGATTGCTAGCAAT	+	442.766
IV	2833978	2833999	Cbr-21UR-453	TTTTCCGTCTAGGCATGCAGA	-	441.465
IV	5845789	5845810	Cbr-21UR-454	TGTCAAGCAGTTGGAATTGGA	-	440.137
I	10471458	10471479	Cbr-21UR-455	TAAGTGGCTTGTTTGATCATC	+	439.85
IV	14398401	14398422	Cbr-21UR-456	TGATGTTATGTATTAGGTTGG	-	439.624
IV	2407533	2407554	Cbr-21UR-457	TTGCTAGACATTGATTTTAGG	-	439.112
IV	4579210	4579231	Cbr-21UR-458	TACTTGTCCTCTCATGTTGTG	+	436.403
IV	1727350	1727371	Cbr-21UR-459	TGTAAGAAGATTTGACATGAC	-	435.029
IV	13812565	13812586	Cbr-21UR-460	TCGTAATTGGGAAAAATATGG	+	433.86
IV	1202242	1202263	Cbr-21UR-461	TTATGTTGTCTCCGTTGCTGT	-	433.212
I	11129661	11129682	Cbr-21UR-462	TCAGAATGATCGTGGTCCCGC	+	433.073
IV	5967522	5967543	Cbr-21UR-463	TATGACTCTTGCAGAATGAAG	+	432.913
IV	6569474	6569495	Cbr-21UR-464	TATATTGTTTAGCTGGAAAAC	-	432.897
IV	2116015	2116036	Cbr-21UR-465	TCTCTTGAGTAAATAATGTGT	+	432.305
IV	5400401	5400422	Cbr-21UR-466	TTCCTGGGTTTCAACAGTGTG	-	431.716
IV	3729933	3729954	Cbr-21UR-467	TGAATCCTTGAGTATGGAGGT	+	431.052
IV	13952297	13952318	Cbr-21UR-468	TCTGACTAACGGTTGCAAATG	-	429.969
IV	13841038	13841059	Cbr-21UR-469	TATAGTTCTTCGTTAGTTTGA	+	429.162
IV	3821122	3821143	Cbr-21UR-470	TGATCCTTGCATGAGTGTTGG	+	428.897
IV	2076800	2076821	Cbr-21UR-471	TGACTGCAAGTTTCTATGTGA	-	428.101
I	10348821	10348842	Cbr-21UR-472	TGGGCAGTAATCTAGGGCTGG	+	427.943
IV	3706948	3706969	Cbr-21UR-473	TGATATTTCATGACAGGTAGT	+	425.944
IV	5468943	5468964	Cbr-21UR-474	TGGTTGATTCTTAGACGCATG	+	425.671
IV	3640268	3640289	Cbr-21UR-475	TATAATTGCATTATTTACGGG	+	423.586
IV	14014307	14014328	Cbr-21UR-476	TCACAAAGCTGATGGATGTGG	+	423.238
IV	3650734	3650755	Cbr-21UR-477	TTAACACTCTTTAAGGTAAAG	+	422.718
IV	4824570	4824591	Cbr-21UR-478	TTGTGCTCTAGCCTTGTAATC	-	422.614
IV	1670396	1670417	Cbr-21UR-479	TTAGTTAGAGTGTTTGAATAG	-	422.05
IV	5353433	5353454	Cbr-21UR-480	TAATCAAACATTGGAAGTATG	+	421.407
IV	1771444	1771465	Cbr-21UR-481	TAGTGATCCCGTGTCAGAGGT	-	421.358
IV	2032751	2032772	Cbr-21UR-482	TAAGTAAACGATACAGGCGAC	+	420.637
IV	2319334	2319355	Cbr-21UR-483	TAGATCAGCCTATTGTGCAGG	-	420.519
IV	1921647	1921668	Cbr-21UR-484	TAAAAGCAGTGTGAGTGCTGA	+	419.883
IV	2079456	2079477	Cbr-21UR-485	TCAGTGCTTTTCTTAGGTCTA	-	419.414
IV	5465715	5465736	Cbr-21UR-486	TACCGTGTTGGGATATGTGGT	-	419.266
IV	3074243	3074264	Cbr-21UR-487	TACGCTGCTGAATCTGGAACC	-	419.038
I	10325674	10325695	Cbr-21UR-488	TTGGTCTATTTAAGTAAATAT	-	418.895
IV	2735145	2735166	Cbr-21UR-489	TGACGTGTTTGAATGTCAAAG	-	418.811
IV	3731553	3731574	Cbr-21UR-490	TGCATTCGGAAGTTCAATTGG	-	418.726
IV	2449652	2449673	Cbr-21UR-491	TCCCGTTTATCTTTTGAGTAG	-	417.838
IV	3405272	3405293	Cbr-21UR-492	TATGATAAATATTGTATGACG	-	416.872
IV	13855152	13855173	Cbr-21UR-493	TATGATAAACAGTAACCTTGG	-	416.218
IV	4765713	4765734	Cbr-21UR-494	TGAAAACAGCTGGAATCGAAC	+	416.015
IV	14707472	14707493	Cbr-21UR-495	TAATAGATCTATACATAGTGC	+	415.889
IV	951673	951694	Cbr-21UR-496	TATTTTCAGTATAGACGGAAC	-	415.889
IV	2495816	2495837	Cbr-21UR-497	TGCTTAGTAGTTTCGAGGTTC	-	414.827
IV	13232562	13232583	Cbr-21UR-498	TACGTGATGTCGTAGGCTACA	-	414.346
IV	3031527	3031548	Cbr-21UR-499	TTTGAATGTGAGTCCAGGGAA	-	414.163
IV	3728942	3728963	Cbr-21UR-500	TCGTTTCGGCTCAGATGTGGA	-	413.932
IV	2947354	2947375	Cbr-21UR-501	TTTTATGACGGGTAATAGTGC	-	413.654
IV	1532113	1532134	Cbr-21UR-502	TCTTGTCATGCTCTAATAGAG	-	413.58
IV	14339265	14339286	Cbr-21UR-503	TAGCATAACGTTATTTGGGTT	+	413.569
IV	1738572	1738593	Cbr-21UR-504	TGAGTTTAACTGATTTGTGCA	+	413.002
IV	857481	857502	Cbr-21UR-505	TGAAACTGTCAGACTGTCTAC	+	412.966
IV	14125781	14125802	Cbr-21UR-506	TACTAGTATATGGAATGAATT	-	412.092
IV	2267461	2267482	Cbr-21UR-507	TTTATGTAGAAATCATTATGG	+	411.778
IV	6556961	6556982	Cbr-21UR-508	TGGAAGGACGTCTATGTATAC	+	411.756
I	10965207	10965228	Cbr-21UR-509	TGAGCATCTATAAACTTTGTT	+	411.592
IV	4545474	4545495	Cbr-21UR-510	TTGGTCTCGTTTTATTCTATG	+	411.334
IV	5534660	5534681	Cbr-21UR-511	TGCTCGTTGTTGGGACTGTAC	-	411.069
IV	13208942	13208963	Cbr-21UR-512	TACTAGCTTGGGGTAGATACA	-	409.558
IV	3505073	3505094	Cbr-21UR-513	TAGACGTGTTAAACTAAAACG	-	409.358
IV	100082	100103	Cbr-21UR-514	TATAAGAAACTAGGATGAATG	-	408.919
IV	14485862	14485883	Cbr-21UR-515	TGGGAAGAAAAGTATAGGAGC	-	408.826
cb25.NA_252	3115	3136	Cbr-21UR-516	TCAATTGAATATCGAGTATGT	+	408.18
IV	2415780	2415801	Cbr-21UR-517	TACATGTAATTAGGGTAGGCA	+	408.135
I	11154020	11154041	Cbr-21UR-518	TGCAAGACTCTGAACCGTGAG	+	407.812
IV	5672461	5672482	Cbr-21UR-519	TGCGACAATGGAATACAAAAT	+	407.211
I	10003008	10003029	Cbr-21UR-520	TCTATTTATGGAGAGAAATAT	+	407.178
IV	5031123	5031144	Cbr-21UR-521	TGCTAGGTGAGACCCCAAAAC	+	405.304
IV	13195530	13195551	Cbr-21UR-522	TCATTTGCATGTAGCTATAGG	+	405.254
IV	1887381	1887402	Cbr-21UR-523	TTGGAAACTCACTCACATGTA	+	404.873
IV	4131583	4131604	Cbr-21UR-524	TGGAAACCGTAAACGCTTTGT	+	404.457
IV	2012096	2012117	Cbr-21UR-525	TTCTGTGTCCGATTGGTTAAA	+	404.385
IV	3105815	3105836	Cbr-21UR-526	TTTGAATAGGATAAACGCGTT	+	403.759
IV	1893700	1893721	Cbr-21UR-527	TAAGTTGAGGAAATTCGTTTC	+	403.158
IV	14030505	14030526	Cbr-21UR-528	TGTAACTGGTAATAAAAATGG	-	402.961
IV	2040433	2040454	Cbr-21UR-529	TCAGTTTTTGGATGATCTTGG	+	402.727
I	9981526	9981547	Cbr-21UR-530	TCTGATCGCGAATTGTAGGAT	+	402.591
IV	2614321	2614342	Cbr-21UR-531	TCTATACGGCATTAGATATGG	+	402.244
IV	1028770	1028791	Cbr-21UR-532	TGGTAAATCTGGAAAAATGGT	+	401.477
IV	943408	943429	Cbr-21UR-533	TTAGATTGATCTATATGAAGA	+	401.323
IV	2873984	2874005	Cbr-21UR-534	TAGACTGTTAAAATGAAACTC	-	401.03
IV	3256937	3256958	Cbr-21UR-535	TCTCGCAATTGTACCGTAAGC	+	398.492
IV	13158308	13158329	Cbr-21UR-536	TATGAAATGGTGAAAGCAAAT	+	398.365
IV	14021106	14021127	Cbr-21UR-537	TCTGATTGTGTTCAAAGATAT	-	398.182
IV	932834	932855	Cbr-21UR-538	TAGGTCTTTAAGTGCTGCTGA	+	397.951
IV	3225622	3225643	Cbr-21UR-539	TGCGCTAGAGATATACTGATA	-	397.466
IV	3913201	3913222	Cbr-21UR-540	TAATCGGCAGAAAGAGTTGGC	+	396.885
IV	3474973	3474994	Cbr-21UR-541	TGAGATTCATCTTTTGGAAAA	-	396.432
IV	4154787	4154808	Cbr-21UR-542	TGTGTAAAATTCCAATAGGTA	-	396.085
IV	2317216	2317237	Cbr-21UR-543	TATCTTGCGGGAATATTCCTA	-	395.921
IV	4577762	4577783	Cbr-21UR-544	TATTTTTGGTAAGTATCGAGT	+	395.052
IV	5460866	5460887	Cbr-21UR-545	TAATCATATCTTTGAGTGTGC	-	395.002
IV	2317646	2317667	Cbr-21UR-546	TTCGAAGTAGATGATGAAAAC	+	392.598
IV	5034624	5034645	Cbr-21UR-547	TACACGATTGGAGGTAACGTT	+	392.103
IV	2665157	2665178	Cbr-21UR-548	TACGGGAATTTTCTTATTTGA	+	391.764
IV	3352080	3352101	Cbr-21UR-549	TAAAAAATTATGAGTAGGATT	-	391.628
IV	5992860	5992881	Cbr-21UR-550	TTCGTGCTCACTTAAACGATG	+	391.414
IV	3722082	3722103	Cbr-21UR-551	TCAGTAAAAATTTGGGAAAAT	-	391.212
IV	1074362	1074383	Cbr-21UR-552	TAATCTCAATAAATGCGTTCG	+	390.934
IV	5341157	5341178	Cbr-21UR-553	TCATGTGAAGTTTACAGTGTC	-	390.836
IV	4432624	4432645	Cbr-21UR-554	TATCAAGCTTGGTTAAGGTGG	+	390.097
IV	6218600	6218621	Cbr-21UR-555	TATCTAGGGTCTGGAAATGTT	+	389.812
IV	5096237	5096258	Cbr-21UR-556	TTTGCTTTCGCAGTAGTGATC	+	389.699
IV	182390	182411	Cbr-21UR-557	TCAAATCTTTGTTGGAGAGGG	-	389.473
IV	6606828	6606849	Cbr-21UR-558	TAGATACTTTGTGGATCGTGG	+	389.037
IV	2631609	2631630	Cbr-21UR-559	TCTAAGATTGCTTGGTACTGC	+	388.649
IV	2318528	2318549	Cbr-21UR-560	TCCATTATCGTTCGTTTGTGG	+	388.062
IV	2513158	2513179	Cbr-21UR-561	TGAACGATCTCAAATAATTTG	+	388.017
I	9955331	9955352	Cbr-21UR-562	TGGAACTTGATGTAACGATTT	-	387.498
IV	13863779	13863800	Cbr-21UR-563	TAGGACTGGTGAAAGTGAACC	-	386.84
IV	2613301	2613322	Cbr-21UR-564	TGTTAAGAGGCTACATAAAAT	+	386.47
IV	1183931	1183952	Cbr-21UR-565	TCAATGAAAATTAGTAAGATA	-	386.109
IV	1747150	1747171	Cbr-21UR-566	TCGTAGAAGCTAGGACGTGGG	-	386.001
IV	4993755	4993776	Cbr-21UR-567	TTTGTAGTTATTAGAATGTGA	-	385.76
IV	2602836	2602857	Cbr-21UR-568	TTTCACCAGGCTTAGAGGTTC	+	385.722
IV	4553084	4553105	Cbr-21UR-569	TTTGCAGACATCCGCTGTTGG	+	385.67
IV	2404419	2404440	Cbr-21UR-570	TCCGATGTTTCTGTTCCTAAA	-	385.618
IV	2563561	2563582	Cbr-21UR-571	TAGGATTATTGTTGTCAAATA	+	385.55
IV	4472455	4472476	Cbr-21UR-572	TAAAGCATCTTCACTGAGGTC	+	384.796
IV	4688224	4688245	Cbr-21UR-573	TATTCTGCCGTGTGGAATTAG	-	384.586
IV	4369414	4369435	Cbr-21UR-574	TTTCAAAGGGTTAGATGTTTG	+	382.882
I	9975020	9975041	Cbr-21UR-575	TCATTTGTTTTCTGGGGGTGT	-	382.639
IV	2730714	2730735	Cbr-21UR-576	TAAAGGTTAGGTACAGTAATC	-	382.574
IV	178099	178120	Cbr-21UR-577	TGGGCTGAGTATTTGTCAACC	+	382.406
IV	14614567	14614588	Cbr-21UR-578	TATGAATTCTTCTTGTGGATC	+	382.402
IV	7300	7321	Cbr-21UR-579	TCTTGTAGTGCTATGTTCATA	-	382.278
I	11220757	11220778	Cbr-21UR-580	TGGGTGATTATAACACTAAGG	-	380.932
I	10838556	10838577	Cbr-21UR-581	TCGTTTATGTCGAGTGGAATC	-	380.79
IV	4582816	4582837	Cbr-21UR-582	TTGAACCCGAGAATACGCAAC	-	380.781
IV	2496773	2496794	Cbr-21UR-583	TCTTTAGTTACCGGGCTGATA	+	380.044
IV	1775391	1775412	Cbr-21UR-584	TACTGGAAACTCTATTTGTTC	+	379.976
IV	1649636	1649657	Cbr-21UR-585	TATGAAAGGGGGTTTCCTGTG	-	379.231
IV	2870706	2870727	Cbr-21UR-586	TGAGAATGCTTTCTTGGAATC	-	378.671
IV	906741	906762	Cbr-21UR-587	TACAAGCTATGGATTGAAAAA	-	378.645
IV	6041427	6041448	Cbr-21UR-588	TATGTACTGATGTTAGGAAAC	+	377.759
IV	2385838	2385859	Cbr-21UR-589	TCGTAGAACTTACCGTGTTTG	+	377.381
IV	3354031	3354052	Cbr-21UR-590	TGGACTATGTAAGCAGACATT	+	376.6
IV	5978167	5978188	Cbr-21UR-591	TTGGACGTTCTCTAAGGTACA	-	376.546
IV	2070155	2070176	Cbr-21UR-592	TTTGACACGTTTTCTGGAACT	+	376.342
IV	2383004	2383025	Cbr-21UR-593	TTTATATACATGTGGCACAAG	+	376.158
IV	3772978	3772999	Cbr-21UR-594	TAGAAGAAACATTTATGGAGA	+	375.9
IV	5413045	5413066	Cbr-21UR-595	TTGGTGAACATAGCTGTGATC	-	374.497
IV	2604589	2604610	Cbr-21UR-596	TTCAGCTGCAGTGCAATTATC	+	374.329
IV	4349440	4349461	Cbr-21UR-597	TGTCAATGTGAGTTCACTAGG	+	373.658
IV	5356576	5356597	Cbr-21UR-598	TCGAAAGTGTTGCAGATCATT	+	373.499
IV	13627652	13627673	Cbr-21UR-599	TAACTTGTGTATTGCGTTGTG	+	373.182
IV	5511612	5511633	Cbr-21UR-600	TGCGCACGATGTGATACTGGA	-	373.05
IV	1320569	1320590	Cbr-21UR-601	TTGGAAAAATTACCCCGGCTG	-	372.846
IV	1267888	1267909	Cbr-21UR-602	TTTAGATGATTTTGACAGATT	+	372.454
IV	6093892	6093913	Cbr-21UR-603	TCGGTCACCATCTCGTGTACG	+	372.266
IV	5982383	5982404	Cbr-21UR-604	TCCTCTGCAGACAGCGTATAC	-	371.55
I	11189703	11189724	Cbr-21UR-605	TAGACGTCTCTATTTTATACG	-	371.284
IV	1960565	1960586	Cbr-21UR-606	TTCGAATGGGATAATTATTGG	+	370.933
IV	4554983	4555004	Cbr-21UR-607	TGGGTGCTACGAGCCTTGGGT	-	370.616
IV	5094737	5094758	Cbr-21UR-608	TGTCATATGCGGGGTTGACTT	+	369.7
IV	3624293	3624314	Cbr-21UR-609	TTTGTGCTCCGGTTTAAAAAT	-	369.143
IV	2380145	2380166	Cbr-21UR-610	TAGGTAGGTTCAACTTTGCTC	-	368.809
IV	13198122	13198143	Cbr-21UR-611	TAGTGTAAAGGAATGTGTAAG	-	368.252
IV	13809675	13809696	Cbr-21UR-612	TTTGTAGATACTTTCGAGTTT	+	368.087
IV	949650	949671	Cbr-21UR-613	TAAATTGTTGATCGATCCGGG	-	367.641
IV	4933520	4933541	Cbr-21UR-614	TGCTTCGAATGAGTGGTCAAC	-	366.974
IV	6439514	6439535	Cbr-21UR-615	TAAGACGTATGTGGCCGTGGG	+	366.774
IV	1526767	1526788	Cbr-21UR-616	TGTCGATTTATTGGTAAGTGG	-	366.555
IV	2759213	2759234	Cbr-21UR-617	TTCGTGTGAGATTCTGCCATA	+	366.52
I	10445358	10445379	Cbr-21UR-618	TGAACTCCTTGTATGATACGA	-	366.154
IV	13979716	13979737	Cbr-21UR-619	TCATCCGGTTTTTGTGATAAG	+	366.08
IV	1745135	1745156	Cbr-21UR-620	TGAAGAAAAAATAGTGAAGAA	+	365.976
IV	5993682	5993703	Cbr-21UR-621	TTGATTCGAGATGGTGAGTGA	+	365.784
V	18652428	18652449	Cbr-21UR-622	TACTGGGGTTTTATGGATTGC	+	365.433
I	10395170	10395191	Cbr-21UR-623	TTCTGCTCTACTAGAAGATGG	-	365.157
IV	850018	850039	Cbr-21UR-624	TATGAAGTGAATCGAGTGAAT	-	365.01
IV	5974521	5974542	Cbr-21UR-625	TAAAGGGACCATATCAGTAGT	+	364.649
IV	3041156	3041177	Cbr-21UR-626	TTTATCTGGCGCACGGAAAGC	+	364.018
IV	2646927	2646948	Cbr-21UR-627	TTCGCCGTTCTGTTGTTGTCG	+	363.908
IV	14046221	14046242	Cbr-21UR-628	TCAGCTGGATGGGTCTTGACC	+	363.667
IV	4716336	4716357	Cbr-21UR-629	TATGTGTTGACTAAGTCGTAT	+	363.068
IV	2495956	2495977	Cbr-21UR-630	TCGTAACTAGATTAACGTTCT	+	362.794
IV	3957232	3957253	Cbr-21UR-631	TAAGAGAGTGGCTATGAAAAA	+	362.779
IV	13760625	13760646	Cbr-21UR-632	TTTGCATTGCATTAGAAGTTC	-	362.711
IV	14016771	14016792	Cbr-21UR-633	TATTCGATATATACAAGTAGT	-	362.705
IV	3789787	3789808	Cbr-21UR-634	TCAGCTCATCTTCTGATAGTG	-	362.5
IV	4689384	4689405	Cbr-21UR-635	TATTGGTTGTCGTTTCATAGC	+	362.426
IV	13972542	13972563	Cbr-21UR-636	TGTTGAAAAATGTGTCGCTGA	+	361.699
IV	6068700	6068721	Cbr-21UR-637	TATGACGGTGTTTCTATCGAG	-	361.389
I	9983142	9983163	Cbr-21UR-638	TCTTCTAACGAAATTGTCACT	-	361.052
I	10907016	10907037	Cbr-21UR-639	TGAATGACAAGCTGAAAGAAA	-	360.935
IV	13735577	13735598	Cbr-21UR-640	TTCTTGAGACGGGAGGAGTTT	-	360.796
IV	5611671	5611692	Cbr-21UR-641	TATTTTCGACAATAGGGTGCT	-	360.647
IV	1322531	1322552	Cbr-21UR-642	TTATGTGATTAAAGTTAATGT	-	359.45
IV	1262410	1262431	Cbr-21UR-643	TCGACGAAAGATATTAAAGTT	-	359.346
IV	3793146	3793167	Cbr-21UR-644	TTCTGATCACAATTGTCCATT	-	359.26
IV	3384005	3384026	Cbr-21UR-645	TGAGTTAGATGTGGTGACCAG	-	359.233
IV	865360	865381	Cbr-21UR-646	TTCATGATTTACTTCGAATGG	+	358.998
IV	2864815	2864836	Cbr-21UR-647	TTACTCAGTCGTTGTTATAGA	+	358.529
IV	5453886	5453907	Cbr-21UR-648	TGGAAAGTAACATTGGAATGT	-	357.815
cb25.NA_019	14124	14145	Cbr-21UR-649	TATGAATTGCGTAATTGAATG	+	357.775
IV	1442204	1442225	Cbr-21UR-650	TTAGGATTCGATAATGGGGAC	-	357.119
IV	5929271	5929292	Cbr-21UR-651	TAAGCTAATTTTGTCTGCAGG	+	355.41
I	10802256	10802277	Cbr-21UR-652	TTCACGAGGTCATAGATATAC	+	355.33
IV	4524522	4524543	Cbr-21UR-653	TTGGGTGATAATTAACGATTG	-	355.098
IV	4887664	4887685	Cbr-21UR-654	TGAGCTATAGTTTTTTAGAAT	+	353.177
cb25.NA_161	2082	2103	Cbr-21UR-655	TCTTCCGTATTTAAAGTCAGC	+	352.699
IV	4376280	4376301	Cbr-21UR-656	TACTGACGTTGATATCATGAT	-	352.262
IV	3426963	3426984	Cbr-21UR-657	TACATAATACATGAACGGATA	+	351.607
IV	2399609	2399630	Cbr-21UR-658	TATACCAGTAAGTGCTCGACT	+	351.6
IV	4368519	4368540	Cbr-21UR-659	TGTGGATGGTGAAGATAACAA	+	351.489
IV	5671286	5671307	Cbr-21UR-660	TCTAGTCTTCGCTAAAAGATC	+	351.217
IV	3714743	3714764	Cbr-21UR-661	TCATTTAATGGGTTCATAAAA	+	351.183
I	11090694	11090715	Cbr-21UR-662	TAAGCTGTGCTGTAGACGATA	+	350.875
IV	2225389	2225410	Cbr-21UR-663	TTCGAATGTGATGTCAAAAAC	-	349.932
IV	1670565	1670586	Cbr-21UR-664	TCGATCTTTCTTTCGAATAGG	-	349.657
IV	1435299	1435320	Cbr-21UR-665	TCCATGTGTTGGGCTGAAACT	-	348.95
I	10568092	10568113	Cbr-21UR-666	TGCGAAGGAAGAACTTTCGGT	-	348.559
IV	2830479	2830500	Cbr-21UR-667	TGCATGCAAAATATTGAGTTT	-	348.35
IV	4928299	4928320	Cbr-21UR-668	TGCAGTTGGCGTACGACCAGT	+	348.07
IV	13754147	13754168	Cbr-21UR-669	TTCTGAAACAAAACTGAGAGA	+	348.055
IV	849752	849773	Cbr-21UR-670	TAAGATTCAATAGGGGTTGAT	+	347.986
IV	1064907	1064928	Cbr-21UR-671	TTTGAAGTACACAATGAATTG	+	347.898
IV	3428182	3428203	Cbr-21UR-672	TTAGACATAAATGGAATGATT	-	347.547
IV	13863730	13863751	Cbr-21UR-673	TACAAATGGGACTTTACAGGA	+	347.092
IV	4764192	4764213	Cbr-21UR-674	TGGTTGATGTTTTTAAAAGTC	-	346.975
IV	1977060	1977081	Cbr-21UR-675	TATTGATTGTAATGAAGTTCA	+	346.769
IV	685332	685353	Cbr-21UR-676	TTGAAGTGGGCTCAGATCTTG	+	346.608
IV	933537	933558	Cbr-21UR-677	TCCAAGACAGTTCGACCAAAA	+	345.868
IV	4941913	4941934	Cbr-21UR-678	TTCAGGTGATGATTTTATAGA	-	345.817
IV	3771533	3771554	Cbr-21UR-679	TTTTTGATAACGGAGTGCAAA	+	345.382
IV	5450928	5450949	Cbr-21UR-680	TTTGACTGTCCGTACCTCCTG	-	344.779
IV	13967989	13968010	Cbr-21UR-681	TTCACGAGTTGTTAGTATACA	-	343.747
IV	2110172	2110193	Cbr-21UR-682	TGTGTCAAGTTTTTGACTAGG	+	343.033
IV	3372537	3372558	Cbr-21UR-683	TTGTGACTAGCTAAGATTTCT	-	342.482
IV	5796447	5796468	Cbr-21UR-684	TTTGTTTGGGCTAAGATCGAG	+	342.154
IV	5786592	5786613	Cbr-21UR-685	TACGATTTTTCTTTCAAGGAG	+	342.122
I	10733222	10733243	Cbr-21UR-686	TTTCAATGGGAAGTCGTCGTC	-	341.761
IV	13809132	13809153	Cbr-21UR-687	TGTTTTGCAAGCGTTCAGATT	+	341.744
IV	13802064	13802085	Cbr-21UR-688	TGGGTATTAATTCCGAGTTAC	+	341.535
IV	2416904	2416925	Cbr-21UR-689	TACTAGTAAAGAATTTTGATT	-	340.691
IV	5971672	5971693	Cbr-21UR-690	TGGGAGCTATGGAAGATACAG	-	340.572
IV	5030692	5030713	Cbr-21UR-691	TTGTGGAGAATTTGCTTCCGT	+	340.39
IV	1722446	1722467	Cbr-21UR-692	TTGAGAGCGTTAACTATTACA	-	339.849
IV	14071983	14072004	Cbr-21UR-693	TGCGACAGACGAATCCTTTGG	+	339.629
IV	4351021	4351042	Cbr-21UR-694	TCCCTGTATCGTCTAAAAGAA	-	338.607
IV	13841997	13842018	Cbr-21UR-695	TTGCGTTTTGTTTGGTGCAAA	+	338.321
IV	13620101	13620122	Cbr-21UR-696	TTATTAATAAGTGTGCTCCCA	-	338.053
IV	6389343	6389364	Cbr-21UR-697	TTTGAAAAACGCTGGAGCTTC	-	337.434
V	18688956	18688977	Cbr-21UR-698	TCTGTTAGGCGCGTTTTCCAC	-	337.406
I	10357746	10357767	Cbr-21UR-699	TTATGTACATGGAAAGAGATA	-	337.399
IV	5597192	5597213	Cbr-21UR-700	TTGTGAGTATGCTGGCCAATC	+	336.563
IV	2404008	2404029	Cbr-21UR-701	TTCGAGAGACAAATTCGACTG	+	336.302
IV	3368507	3368528	Cbr-21UR-702	TTCGTGACCATTAATTGCATT	-	336.225
IV	13291503	13291524	Cbr-21UR-703	TCGTTTGATGATGTATGTGTA	-	336.203
IV	3611965	3611986	Cbr-21UR-704	TGTGAACTTGTTAGACGTTAA	-	335.998
IV	13504755	13504776	Cbr-21UR-705	TGAACTGGCTACCGCGATGAG	+	335.895
IV	3082885	3082906	Cbr-21UR-706	TAAATTCGACGAGCTAACTGC	+	335.597
IV	3349882	3349903	Cbr-21UR-707	TGCTTGGTGTGTCTAATCTGA	-	334.999
IV	754957	754978	Cbr-21UR-708	TCAATAATAAACGTTCTAAAG	-	334.857
IV	13521081	13521102	Cbr-21UR-709	TCTGCAAACGGGACATAGGGC	-	334.784
IV	2323151	2323172	Cbr-21UR-710	TCTTTGTGTATTAGCTTCAAA	-	333.94
IV	4647276	4647297	Cbr-21UR-711	TTCTTTTAATTGGGACCCGAG	+	333.818
IV	13987445	13987466	Cbr-21UR-712	TCGACCGTTCGCTGGAAGAGA	-	333.527
IV	4539679	4539700	Cbr-21UR-713	TAAATGTATGAAACGACGATT	+	333.271
IV	5262674	5262695	Cbr-21UR-714	TAAAAGTGCTTATTCTACAGT	+	332.136
IV	6594470	6594491	Cbr-21UR-715	TGAGCTAACGTATCAATCAGA	-	332.106
IV	4948628	4948649	Cbr-21UR-716	TAACGCTGGGTCCAAGATGTT	+	332.003
IV	2324837	2324858	Cbr-21UR-717	TGCGAAGTGCGTTAAAAAATT	+	331.443
IV	6073626	6073647	Cbr-21UR-718	TCATTTAAGGCTGTATGTGCA	-	331.088
IV	2656618	2656639	Cbr-21UR-719	TGATCCGTATGTAGATTTATC	+	330.961
IV	14038437	14038458	Cbr-21UR-720	TGATTTCTTGAAGCGTGAAAA	-	330.457
IV	139556	139577	Cbr-21UR-721	TAGGCCTCAGACAATGGAAAG	-	330.321
IV	4364472	4364493	Cbr-21UR-722	TAAGTCAGAGTTGATAGGAAT	-	330.118
IV	14219111	14219132	Cbr-21UR-723	TTATGACCTGCGATCACTACA	+	329.95
IV	956238	956259	Cbr-21UR-724	TTTTCGAGACTTGTATACAAT	+	329.801
IV	3059956	3059977	Cbr-21UR-725	TGATCCGCCTTTAGCATAGAA	+	329.729
IV	14135060	14135081	Cbr-21UR-726	TAACGGTGTTCTAATTCTAAG	+	329.668
IV	2225107	2225128	Cbr-21UR-727	TCAATATACGTCGATGTCTTG	+	329.658
IV	5092513	5092534	Cbr-21UR-728	TGGTGGGTTGAGATATCCCGG	-	328.572
IV	4468428	4468449	Cbr-21UR-729	TAATTTCTTCATGTGTGAAAC	-	328.404
IV	6402320	6402341	Cbr-21UR-730	TTCTCTTGGGCAGACATTAAA	-	327.297
IV	2098427	2098448	Cbr-21UR-731	TACTGCTTCTGAACTGATTTG	-	326.854
IV	4266589	4266610	Cbr-21UR-732	TCGGGTTCTCCCAGGAAGACC	+	326.846
IV	1261998	1262019	Cbr-21UR-733	TCATACTTGGAAATTGTGTTG	+	326.474
I	11084455	11084476	Cbr-21UR-734	TATGAGAAGAATTTTGTTTGG	+	325.92
IV	1160270	1160291	Cbr-21UR-735	TGGTTCCTTTTCGTGAGTTTG	+	325.821
IV	2460860	2460881	Cbr-21UR-736	TTCAAAAAGTCTGAAACAGTT	-	325.144
IV	2085711	2085732	Cbr-21UR-737	TAAGACGGTAGGGTTAACGTT	-	325.009
IV	5286425	5286446	Cbr-21UR-738	TCCGTCACTATGTATAAACTC	+	324.877
IV	739643	739664	Cbr-21UR-739	TTTGATCAGAAATGATGGGTA	+	323.162
IV	133581	133602	Cbr-21UR-740	TGAGTTTCATGGGTGTTGTAT	+	323.035
IV	687291	687312	Cbr-21UR-741	TATCATTTGAAGTCTAGAAGG	-	322.853
IV	6305597	6305618	Cbr-21UR-742	TTTGTGATATGGTGCATTATC	+	322.633
IV	604926	604947	Cbr-21UR-743	TTGTTTGGAGTATTAAAAAAA	-	322.281
IV	1555771	1555792	Cbr-21UR-744	TGGTCACGATTTTGTATGTTG	-	322.203
IV	14082178	14082199	Cbr-21UR-745	TAGGACAGGATTTGAAAAATG	-	322.021
IV	3659639	3659660	Cbr-21UR-746	TGGTGACGGTTGTGCTGGTGG	+	321.927
IV	2712307	2712328	Cbr-21UR-747	TGAGTTTTTAATGAGGGCGTC	+	321.749
IV	4267796	4267817	Cbr-21UR-748	TCGGTTTTCATTCTGGAAAGC	-	321.641
IV	4390037	4390058	Cbr-21UR-749	TAATGTTGGCTTATTAATGTT	-	320.864
IV	955987	956008	Cbr-21UR-750	TGCGATTTCTATGGTTGGGAG	+	320.405
IV	2252111	2252132	Cbr-21UR-751	TAATATCGTGGATAAAAGATT	+	320.166
I	10423023	10423044	Cbr-21UR-752	TTGGTAATCTTGTTTCTGATC	+	319.818
IV	4002930	4002951	Cbr-21UR-753	TTTATCTCGAATCGAATGTTG	-	319.684
I	10429586	10429607	Cbr-21UR-754	TGCAAATTTTCTTTAGAGATG	+	319.625
IV	3197800	3197821	Cbr-21UR-755	TTCATCAACGCGTTTAAAGGT	-	319.479
IV	4139601	4139622	Cbr-21UR-756	TAGTGCTATTTATTCAAAAAG	+	319.328
IV	5489511	5489532	Cbr-21UR-757	TTCCTTGCACCACTCTGAAAG	+	318.759
I	11134814	11134835	Cbr-21UR-758	TCAGCTTCGTTGACTCAGAAT	-	318.607
IV	4945212	4945233	Cbr-21UR-759	TTGACAATATTATGGTGTGAT	+	318.602
IV	751713	751734	Cbr-21UR-760	TATGTCATGGGTCGTCAAAAC	-	318.212
IV	5371518	5371539	Cbr-21UR-761	TTACCAGACCGGATAAAGATT	-	318.031
IV	2398517	2398538	Cbr-21UR-762	TCTTGATTTGGTGGCTCAGTT	+	317.982
IV	161705	161726	Cbr-21UR-763	TTCGATACGAGTACTACCAGA	+	317.687
IV	1197462	1197483	Cbr-21UR-764	TTTTCGGATGAGATCGTAAGT	+	316.622
I	11082447	11082468	Cbr-21UR-765	TGAGGGACGGTGATTCTGCAC	-	316.197
IV	2928723	2928744	Cbr-21UR-766	TTTGATTGACTTATGAGGATT	+	315.694
IV	4037621	4037642	Cbr-21UR-767	TCATTGAGCGATGGTCTGATT	+	315.652
IV	3910429	3910450	Cbr-21UR-768	TTCAATAATTATCGACGAATG	-	315.615
IV	2932032	2932053	Cbr-21UR-769	TAACGCGATGAAAGACCGATT	-	315.522
IV	13689676	13689697	Cbr-21UR-770	TGTTCAATTGGATAAGTAGAT	+	315.304
IV	1720814	1720835	Cbr-21UR-771	TGAAATACGGCTAATGAATTG	-	315.245
IV	6095464	6095485	Cbr-21UR-772	TACGCTATTTCTGTACAGTGG	+	315.158
I	9956935	9956956	Cbr-21UR-773	TTTGAGTTTAGGTGCCATAGT	-	314.208
IV	2500844	2500865	Cbr-21UR-774	TTGAGTTGAGATTTGACCGTC	+	313.608
IV	3373300	3373321	Cbr-21UR-775	TTGTAATATCACAATTGAGTT	+	313.554
IV	3830787	3830808	Cbr-21UR-776	TGTTTAGTTCTTATAGAGACT	-	312.989
IV	2375843	2375864	Cbr-21UR-777	TTATTCCTGTAGACTGGATTT	+	312.506
IV	3667750	3667771	Cbr-21UR-778	TCGTGATTTTCGATGTTAAAG	+	312.37
IV	3109474	3109495	Cbr-21UR-779	TGCTTCTGTGTAACAATGAGG	-	311.924
IV	13967281	13967302	Cbr-21UR-780	TAAGCCTCTCCGTGTTCCACA	+	311.798
IV	13743887	13743908	Cbr-21UR-781	TTTGAAAAAGCTTCTTGAATT	-	311.742
IV	3560832	3560853	Cbr-21UR-782	TAGTATCATCTTGGTTAGTGA	-	311.386
IV	2805343	2805364	Cbr-21UR-783	TGGGTATCCTTTTGACATGAC	-	311.095
IV	2851432	2851453	Cbr-21UR-784	TGCGAGACGTGGTCCAAAATT	+	310.935
I	10315221	10315242	Cbr-21UR-785	TGTGTATTTCTTACGGTTAAT	+	310.81
IV	14285783	14285804	Cbr-21UR-786	TTGACCGAGCTCTATTTGTTC	-	310.773
IV	2497777	2497798	Cbr-21UR-787	TTTTATCGCATTAATTGTTGG	+	310.727
IV	1003081	1003102	Cbr-21UR-788	TTCACTTGGTTATATGGAAAA	-	310.653
IV	13801433	13801454	Cbr-21UR-789	TGTTGAAATCACTGGATCTGT	-	310.342
IV	13982636	13982657	Cbr-21UR-790	TTCGCCGTATATACAAATATG	+	310.314
IV	6884233	6884254	Cbr-21UR-791	TGGATTGATGTCTGGTGAATA	-	310.028
IV	4353296	4353317	Cbr-21UR-792	TGAAAAAAGTGCTTTGTGGCA	+	309.995
IV	3112306	3112327	Cbr-21UR-793	TCCAGAACTTGTCGGAGGCGG	-	309.802
I	11242045	11242066	Cbr-21UR-794	TAAGTAGTTCTCATATGTAGT	+	309.769
IV	3473874	3473895	Cbr-21UR-795	TAATTTGTTGCCGGCTTGTGC	+	309.58
IV	1151654	1151675	Cbr-21UR-796	TATGTACGTTTTGATTGAAGA	+	309.436
IV	14705718	14705739	Cbr-21UR-797	TTTGATTGAATCGTGTGGTTG	-	309.184
IV	6275313	6275334	Cbr-21UR-798	TAACGATAAACTGGTGACACT	+	309.073
IV	4342870	4342891	Cbr-21UR-799	TTGTCCGACTCGAAAACGTTA	-	308.8
IV	2221395	2221416	Cbr-21UR-800	TATGACTGATAATCTGGAGGT	+	308.469
IV	1663051	1663072	Cbr-21UR-801	TGTAGCAGCCGAATCCAAAAA	-	307.869
IV	14834387	14834408	Cbr-21UR-802	TCGTTCGCTATTCGTGGTAGG	-	307.813
IV	4117515	4117536	Cbr-21UR-803	TTTTTTCTCTTACGATAGGTG	-	307.207
IV	1072654	1072675	Cbr-21UR-804	TACTTTGTTCCCGGGTGCAGT	-	307.045
IV	4350735	4350756	Cbr-21UR-805	TATAAAGTTTGCTATCTGTTC	-	306.279
IV	4595149	4595170	Cbr-21UR-806	TGGATCCTCTAGTTGAATGAA	-	305.779
IV	5292362	5292383	Cbr-21UR-807	TTCGAATTCTGAGTGTACAAA	+	305.697
IV	1663537	1663558	Cbr-21UR-808	TCTGAATGTGGTAATTAGGGA	+	305.553
IV	3434808	3434829	Cbr-21UR-809	TTTTGTCGAGGGTTTGTCATC	-	305.513
I	11134181	11134202	Cbr-21UR-810	TAGGTGAGTAGAGACTGAATT	-	305.114
IV	2295380	2295401	Cbr-21UR-811	TGGATTGTTGTCGTTAATATA	+	304.538
IV	14814277	14814298	Cbr-21UR-812	TTTGCGAAACTAGGCTGAAAC	-	304.139
IV	14895205	14895226	Cbr-21UR-813	TCAGAGGAAGACACATCCAGG	+	303.947
IV	4718025	4718046	Cbr-21UR-814	TCAAATGAAGTCTGGGAGAAT	-	303.401
I	10555692	10555713	Cbr-21UR-815	TGTGTGTGCTGCATAAAAACT	-	303.205
IV	2830731	2830752	Cbr-21UR-816	TTGTACGATAATATTTAGTGC	-	302.528
IV	13621895	13621916	Cbr-21UR-817	TACCATTCTTTTGTATAGGGT	+	302.521
IV	4933890	4933911	Cbr-21UR-818	TGACTTTCGAAGTTGAGGGGT	-	302.433
IV	4058136	4058157	Cbr-21UR-819	TTTATTCCAGCAATGTGTGAT	+	302.223
IV	4353147	4353168	Cbr-21UR-820	TGGATGTACTGATGTGCCAGT	+	301.961
IV	4755295	4755316	Cbr-21UR-821	TCTCAAAGCTTATTTGTCGGT	-	301.091
IV	2417054	2417075	Cbr-21UR-822	TTTTCTAGCAAAGTAAAGGCC	+	301.074
IV	5369505	5369526	Cbr-21UR-823	TCTTCTTCCGCTTATGTCAGT	-	300.844
IV	2790556	2790577	Cbr-21UR-824	TGCTGTGTCGGTAAAATTCCC	-	300.8
I	10325105	10325126	Cbr-21UR-825	TACAATGTCTACATAAACAGT	-	300.744
IV	3781034	3781055	Cbr-21UR-826	TAACCTCTTATGTTGTGCACT	+	300.57
I	10963845	10963866	Cbr-21UR-827	TAAGTAATGTTGTGCCGTAGG	-	300.405
V	18684766	18684787	Cbr-21UR-828	TTGATAATCTTGATGGCCTTA	-	300.335
IV	2070246	2070267	Cbr-21UR-829	TGGTGCCGTTACTGGATGGAG	+	300.123
IV	3862053	3862074	Cbr-21UR-830	TATAATTGTTTCAAATCATGG	-	299.738
IV	15023779	15023800	Cbr-21UR-831	TAGGACTGAGTTAAAGAGTTT	-	299.706
I	10720577	10720598	Cbr-21UR-832	TGAAGTTTGAGACAGTGCATG	+	299.47
IV	4110827	4110848	Cbr-21UR-833	TCTGTGCCGCTACTTTTGGAG	+	299.445
IV	2741206	2741227	Cbr-21UR-834	TCATGTAACTAAAAGATTTTT	-	299.428
IV	3367692	3367713	Cbr-21UR-835	TATTGATGGATAACCGAACGG	+	299.378
IV	2639378	2639399	Cbr-21UR-836	TAGAAGTTGATTTTTGCGATT	+	299.025
IV	13518797	13518818	Cbr-21UR-837	TGTTAGTGCATCAAACGGATC	-	298.945
IV	2290491	2290512	Cbr-21UR-838	TACTCCTATCGGTAGCGGAAG	-	298.933
IV	555170	555191	Cbr-21UR-839	TAGGTTGTCTGAGTGAATATC	-	298.699
I	11316503	11316524	Cbr-21UR-840	TCAGCTTTGGTTTAGATGAAA	-	298.368
IV	6104345	6104366	Cbr-21UR-841	TTTTTTCAAGGATAGATGACT	+	298.24
IV	1964276	1964297	Cbr-21UR-842	TTCGAAATGATCTTTAAAAGT	+	297.989
IV	2369664	2369685	Cbr-21UR-843	TGACTCGAGATTTATTTAAAC	+	297.988
IV	2717337	2717358	Cbr-21UR-844	TGGGATCGCGCAGAACAATGC	-	297.942
I	10633918	10633939	Cbr-21UR-845	TTTTTGTGGGATAATCTCATT	-	297.736
IV	902825	902846	Cbr-21UR-846	TGAATTGGTGTTTAGTGGTGG	-	297.658
IV	2932508	2932529	Cbr-21UR-847	TACTTAATCGATCAATAGTTC	+	297.505
IV	5956443	5956464	Cbr-21UR-848	TTATTTGAACGCTGGTGGTAC	+	297.405
IV	4555362	4555383	Cbr-21UR-849	TGATTGTATACGTTTAGAACA	+	297.321
IV	3910585	3910606	Cbr-21UR-850	TGCAACGGACGGAAGAATTCG	-	297.15
IV	974134	974155	Cbr-21UR-851	TGTCAAGGCTAGAATCATACG	-	296.944
IV	2113302	2113323	Cbr-21UR-852	TTTCTAAGAATCTGTTATAAC	-	296.909
IV	2950032	2950053	Cbr-21UR-853	TACTGATGAAACCTAGCTGTG	-	296.574
IV	4115078	4115099	Cbr-21UR-854	TTCGTCTTTTGTTGATCTACA	-	296.501
IV	13781580	13781601	Cbr-21UR-855	TAAGTAGTGTTCGTTCGAAAC	+	296.477
IV	3412763	3412784	Cbr-21UR-856	TTCGAACATTGAAAAAATAGT	+	296.457
IV	2734832	2734853	Cbr-21UR-857	TATTATGAACACTTGAGGAGG	+	296.027
cb25.NA_019	13457	13478	Cbr-21UR-858	TACATTGGATCGGTGTCAAGA	+	295.954
IV	1026132	1026153	Cbr-21UR-859	TCAGTGTTTTGAGATAGGAGC	+	295.599
IV	2813569	2813590	Cbr-21UR-860	TCCAATGAGGTTGACAAGGGT	+	295.22
IV	1671775	1671796	Cbr-21UR-861	TGAGTCTTCCGATGCCGGTTT	-	295.174
IV	3877288	3877309	Cbr-21UR-862	TAACTTTGTGATGTTTCGAGA	-	294.931
IV	4993332	4993353	Cbr-21UR-863	TATTTCTCGTCTGTGGTTTGC	-	294.703
IV	982964	982985	Cbr-21UR-864	TAAATTCTAGATTGAAAGTGG	-	294.539
IV	4250865	4250886	Cbr-21UR-865	TTCTTCGGGGTTAAGCAAAAC	-	294.37
IV	2825967	2825988	Cbr-21UR-866	TCAATTTTCGTGATTATTGTG	-	294.307
IV	14714539	14714560	Cbr-21UR-867	TTTTGCATTATTGGGCTGCGG	-	294.069
IV	5774908	5774929	Cbr-21UR-868	TCTTTTGATTGGAAAAACTGG	+	293.847
IV	13175426	13175447	Cbr-21UR-869	TTCCTCGGTGTGATTGTAGAA	-	293.555
IV	5205189	5205210	Cbr-21UR-870	TCGTGTATTTTTCGAATTGGG	+	293.526
I	10585861	10585882	Cbr-21UR-871	TATAGTGGTGAAAAAATCTGT	+	293.23
IV	13761102	13761123	Cbr-21UR-872	TAAGAATTCCAGAGAACATGG	-	293.149
IV	6617859	6617880	Cbr-21UR-873	TGGGTGTAGTTGTCCTGTAAC	-	292.3
IV	2282491	2282512	Cbr-21UR-874	TCACATTTTGGAATTTCGAGT	-	291.878
IV	3725231	3725252	Cbr-21UR-875	TAAATTCCTACTCGTGCTACG	+	291.524
IV	565215	565236	Cbr-21UR-876	TTGTGTTGTTGACTTTTCAGT	+	291.437
IV	5582395	5582416	Cbr-21UR-877	TTAAACGGTCGAATATTGTGT	-	291.433
IV	14103272	14103293	Cbr-21UR-878	TTGAACTAAATCTGGTGAGAT	-	291.268
IV	947082	947103	Cbr-21UR-879	TAAAAACCTTGAAGACGTGTT	-	291.027
IV	3753586	3753607	Cbr-21UR-880	TTTTTGTCGTCGGAACCAGGC	-	290.949
I	9997156	9997177	Cbr-21UR-881	TCAGAACACTATCCGAGGAGA	+	290.821
IV	157033	157054	Cbr-21UR-882	TGGAAAACGGGTAATAAGGAA	+	290.663
IV	5369065	5369086	Cbr-21UR-883	TCTAAGGTTTCGAAATAGTCT	+	290.636
IV	2598891	2598912	Cbr-21UR-884	TACTTGAAGTGCTATAGGAAA	+	290.403
IV	5748547	5748568	Cbr-21UR-885	TGGATCAAGGAAAAAAATTTG	-	290.358
IV	1146601	1146622	Cbr-21UR-886	TGCGATATGGTAAGGCGTTGC	-	290.246
IV	2602433	2602454	Cbr-21UR-887	TAAGTAGTTGAACTAAGAAAC	-	290.067
IV	1674199	1674220	Cbr-21UR-888	TGGATTGTGAGGATATAGGTA	-	289.73
IV	3037955	3037976	Cbr-21UR-889	TTGAAGATGTGATTATGTAGC	-	289.605
IV	4595562	4595583	Cbr-21UR-890	TTTTAGGTCGTTAAACAAGCC	+	288.962
IV	5322712	5322733	Cbr-21UR-891	TATATTTGTGCATGGCCGGAT	-	288.951
IV	3053244	3053265	Cbr-21UR-892	TGTTGTCTCTGTGTCCTACCT	-	288.903
IV	13864453	13864474	Cbr-21UR-893	TCCATATTCAAGTAACGGATG	+	288.9
IV	2669421	2669442	Cbr-21UR-894	TACTTGCTGAGTTTTTTGACT	+	288.791
IV	5374505	5374526	Cbr-21UR-895	TCTCATGCGATCTTAACTAAT	+	288.721
IV	5231766	5231787	Cbr-21UR-896	TCTTGCATAGGAAACCAGTTC	-	288.686
IV	5982160	5982181	Cbr-21UR-897	TGTAACGTGGATTGGAAAAAT	-	288.57
IV	906867	906888	Cbr-21UR-898	TCCTTAGTTGCTCTGTACACC	+	288.442
IV	1404241	1404262	Cbr-21UR-899	TTTGAGTGGTCTAAAGGTGGG	+	288.399
IV	6524121	6524142	Cbr-21UR-900	TACGTGATCCGTTTCTAGAAT	+	288.184
IV	5301981	5302002	Cbr-21UR-901	TTGTCTTTTACCTGTGAAGTT	+	287.949
IV	14346282	14346303	Cbr-21UR-902	TCTGGTTGGAATTCTTGAAAG	+	287.737
IV	4687273	4687294	Cbr-21UR-903	TACGGCGTTATTATCCTCTTC	-	287.45
IV	3248249	3248270	Cbr-21UR-904	TTACCAACTTGAATTAGGGTC	-	287.353
IV	14051403	14051424	Cbr-21UR-905	TGCGATAACGACATAACCAGA	+	287.088
IV	938301	938322	Cbr-21UR-906	TTTTTGAATCGTATTACAAGT	+	287
IV	1206452	1206473	Cbr-21UR-907	TACTCGTGTGTTACATATCCT	-	286.557
IV	14046412	14046433	Cbr-21UR-908	TGATAGATTGTTAAAGATACG	+	286.186
I	10155306	10155327	Cbr-21UR-909	TCTGAAAAAAGGAATGGGTTT	+	286.01
IV	3367046	3367067	Cbr-21UR-910	TATGCTTAACGTTCCATAAGA	+	285.677
IV	3764776	3764797	Cbr-21UR-911	TACGACGTCAGGGCAAGTTCC	-	285.496
I	10918481	10918502	Cbr-21UR-912	TAGAAGAGAGCTACTCTAACT	-	285.442
I	9972574	9972595	Cbr-21UR-913	TATGACAACCATTGACAGAGC	+	285.233
IV	1067307	1067328	Cbr-21UR-914	TTTTGACGGTGTTCTGATAAG	+	284.598
IV	2799982	2800003	Cbr-21UR-915	TTCAGAAGGTTTAGAAGTATT	-	284.488
IV	3053452	3053473	Cbr-21UR-916	TTCCTTACAATTAGTGGCCCC	+	284.249
IV	3612473	3612494	Cbr-21UR-917	TTACATTGGCAACGGAGTAAA	+	283.876
IV	3448023	3448044	Cbr-21UR-918	TTTTTCGATGGGTAAATTTCG	+	283.617
IV	2794468	2794489	Cbr-21UR-919	TTCGATGTTCAGTTAATAACT	+	283.462
IV	2630868	2630889	Cbr-21UR-920	TCATTTGATTCAAGGTCTTCC	-	283.448
IV	1889464	1889485	Cbr-21UR-921	TAGGAATGCTGCTGACTTTTG	+	283.101
IV	3761126	3761147	Cbr-21UR-922	TCCTGTTTCGAAGAGTGACTT	+	283.096
IV	4572895	4572916	Cbr-21UR-923	TAGTGAAGCCGATGTTATCAG	-	281.749
IV	2304495	2304516	Cbr-21UR-924	TTTGCGAGTAATAGTGATTTG	+	281.739
IV	14720036	14720057	Cbr-21UR-925	TTCTATTTGTGACTGACTAAA	-	281.698
IV	5489964	5489985	Cbr-21UR-926	TAAGCTGGTAAAATGAAAAAC	+	281.46
IV	3418117	3418138	Cbr-21UR-927	TTGGAGTTCCTCTCGAGTTTG	-	281.458
IV	2637482	2637503	Cbr-21UR-928	TTGGTCGCTCAAATATAGTGG	+	281.421
IV	2377911	2377932	Cbr-21UR-929	TGTCCTAGGTATTTGATTGGT	-	280.96
IV	674899	674920	Cbr-21UR-930	TCCAATGTGTTATGTCGATTT	+	280.691
IV	13820159	13820180	Cbr-21UR-931	TGTAAAGTTTCTAACGCGATT	-	280.513
IV	2457235	2457256	Cbr-21UR-932	TGGTGTACGAACTTTGTGATT	+	280.147
IV	2763651	2763672	Cbr-21UR-933	TTCGTACCAAACTATTTGTGG	-	279.994
IV	681535	681556	Cbr-21UR-934	TACAGAGGCTAGAACTGAATT	+	279.944
I	9966807	9966828	Cbr-21UR-935	TAGGCATTCCTGATTTGTGTC	-	279.607
IV	5190329	5190350	Cbr-21UR-936	TTAGACACGACGAAGAAAGTC	+	279.408
IV	5296372	5296393	Cbr-21UR-937	TAGTACGGGGATTGTCTAGGC	+	279.361
IV	4761022	4761043	Cbr-21UR-938	TGTGTTCTGGTAATTGTCGTT	-	278.95
IV	5054214	5054235	Cbr-21UR-939	TATTGTAGCTTTTTTTAAAGG	-	278.377
IV	3033699	3033720	Cbr-21UR-940	TATATATTGCAGTGCACGGTC	-	278.17
IV	4593029	4593050	Cbr-21UR-941	TGACTATCGGATTTGGGACAT	-	277.858
I	10570421	10570442	Cbr-21UR-942	TTTCATTGCGTCATCCAAAGT	-	277.78
IV	13617702	13617723	Cbr-21UR-943	TATGTCTGTTAGCGGTTCGTT	+	277.416
I	10790997	10791018	Cbr-21UR-944	TGAATGTGCAAAAATAATATT	+	277.17
IV	1630179	1630200	Cbr-21UR-945	TCAATTTTTTCAACGGGCGCG	-	276.793
I	10945456	10945477	Cbr-21UR-946	TTTGTAAGCGGCCTGGTATAC	-	276.648
IV	14324793	14324814	Cbr-21UR-947	TTTATCAACCTGTGGCGGTGA	-	276.587
IV	3398160	3398181	Cbr-21UR-948	TGGTTCAGCGAAATTTGAAAA	-	276.417
IV	4345534	4345555	Cbr-21UR-949	TAAAATCAGGTTAAAGGTGGG	+	276.076
IV	13694212	13694233	Cbr-21UR-950	TAACTAAATTGTCGTCAGGTA	+	275.961
IV	1221123	1221144	Cbr-21UR-951	TATCATGCCGGGGTCCTCACT	-	275.823
IV	5098835	5098856	Cbr-21UR-952	TGCTTGTTGGAATATCATATC	+	275.683
IV	13558680	13558701	Cbr-21UR-953	TTGAAGAATGTTTTTCGGAGT	-	275.447
IV	5217085	5217106	Cbr-21UR-954	TACGTACGCGTTCCTATAACC	-	275.438
IV	3478900	3478921	Cbr-21UR-955	TCAAATTGGTAAAGTAGTTTG	-	275.255
IV	6453052	6453073	Cbr-21UR-956	TGAAGTTGATGGAATCTAACG	-	274.584
I	11229722	11229743	Cbr-21UR-957	TTGAGTTCACCAAATCAGAAA	+	274.524
IV	1921724	1921745	Cbr-21UR-958	TACTCTGTAGTTAATGGTACT	-	274.397
IV	4429410	4429431	Cbr-21UR-959	TTGGAGCTGTTTTCCTTGATT	-	274.388
IV	5097682	5097703	Cbr-21UR-960	TATCACGTGAATACCTGGGAT	-	273.94
IV	5437226	5437247	Cbr-21UR-961	TTCGTGAACAGTGTTGGAACA	-	273.934
IV	14873989	14874010	Cbr-21UR-962	TGACGAGTCGGAATTTGAGTC	-	273.879
IV	5180290	5180311	Cbr-21UR-963	TTCCTCGTTTTTGTTAGAAAG	-	273.649
IV	864189	864210	Cbr-21UR-964	TAACGCATGTGTTTAAGGAAT	+	273.609
IV	14070730	14070751	Cbr-21UR-965	TTAGATGACAGGATAAAAATC	-	273.359
IV	4434009	4434030	Cbr-21UR-966	TTCAGAGGCTTCTGCTGTTCT	+	273.267
IV	767097	767118	Cbr-21UR-967	TGTGGATATATTTCAGAATAT	-	273.214
IV	5469564	5469585	Cbr-21UR-968	TGTGATGGTTTCTCTTATAGA	-	273.213
IV	4141079	4141100	Cbr-21UR-969	TGGGATGAAAGAGTAAGTAAT	+	272.65
I	11127814	11127835	Cbr-21UR-970	TATCTCTTTTCGGTGTTGATT	-	272.478
IV	3072137	3072158	Cbr-21UR-971	TCTCACAATTGTCATAGGAGC	-	271.861
IV	6489168	6489189	Cbr-21UR-972	TGAAGCTTGTAAATGTGGCCG	+	271.768
IV	1950792	1950813	Cbr-21UR-973	TTGTGTTCACCAAATTTTAGG	-	271.755
IV	4623521	4623542	Cbr-21UR-974	TGTGTCCTGTGTCCCCGAAAA	+	271.7
IV	4970111	4970132	Cbr-21UR-975	TTGTTGAATTGTGACCGTATC	+	271.351
IV	5970049	5970070	Cbr-21UR-976	TCAGAGGTAATCAGGGCGTAG	+	271.235
IV	1919973	1919994	Cbr-21UR-977	TGTGTAGCGTGCATATATAAC	+	271.176
IV	2504345	2504366	Cbr-21UR-978	TGGTAGGCTTCAAACTTTCGG	+	271.017
IV	2503774	2503795	Cbr-21UR-979	TGAAACGGTACATAAAAAAAG	-	270.742
IV	13973891	13973912	Cbr-21UR-980	TATCATAGCGCTTGAGTTCGT	-	270.681
IV	2115090	2115111	Cbr-21UR-981	TCCTTTCGAAGTCGGTGACAA	+	270.65
IV	4559719	4559740	Cbr-21UR-982	TCCTCCAGTGGTAGAAACGAG	-	270.38
IV	839205	839226	Cbr-21UR-983	TACATTCGGGCTACTTATTAG	+	270.351
IV	2515789	2515810	Cbr-21UR-984	TCGTTTGAGTGTTTATTCAAA	+	269.963
IV	6591118	6591139	Cbr-21UR-985	TGCATCTTTTCGTAGGGTTTC	-	269.912
IV	6237069	6237090	Cbr-21UR-986	TTCAAGGATTGAACAGAATAT	-	269.84
IV	5783698	5783719	Cbr-21UR-987	TTTTTGAGTAAAATGAAGACT	-	269.779
IV	1192656	1192677	Cbr-21UR-988	TAATTTTGTGCTTTTAGTAAA	+	269.655
IV	1026832	1026853	Cbr-21UR-989	TCTGAATAAATCTGTGATATA	-	269.363
IV	6083489	6083510	Cbr-21UR-990	TCTCACGGCTGAATTAGAAGT	-	269.148
IV	4950345	4950366	Cbr-21UR-991	TGCGTCTAAGACTCTTTTTAG	-	269.098
I	10435683	10435704	Cbr-21UR-992	TACGAGGCGAAACTGTTTGAG	+	269.035
IV	1170912	1170933	Cbr-21UR-993	TAAGCTAGCTTTAAGAAGAAA	+	269.019
IV	14364601	14364622	Cbr-21UR-994	TAGAAGAATTACGAATGTTGC	+	268.722
IV	2219437	2219458	Cbr-21UR-995	TGAGAGTGATCGAAATGATGT	-	268.62
IV	13581415	13581436	Cbr-21UR-996	TTCATTGAAGGGGGACTCCGA	-	268.236
IV	871931	871952	Cbr-21UR-997	TAGATGAATTAGCCAATGACT	-	268.132
IV	862685	862706	Cbr-21UR-998	TAGGTGACAACTGTTGCGAAA	+	268.099
IV	5866823	5866844	Cbr-21UR-999	TTCGAGTCCAGGATGATTATC	+	267.986
IV	2712304	2712325	Cbr-21UR-1000	TGATGAGTTTTTAATGAGGGC	+	267.911
I	10015764	10015785	Cbr-21UR-1001	TTGATACTGTTGTTTGTGCGG	+	267.441
I	10636964	10636985	Cbr-21UR-1002	TAGTAACTAGACAGACCTGCT	+	267.427
IV	5293505	5293526	Cbr-21UR-1003	TATCAAAATAGTATCGGATTG	-	267.368
IV	13193694	13193715	Cbr-21UR-1004	TGACGTTTTGTTACTCATTGT	-	266.883
IV	3621886	3621907	Cbr-21UR-1005	TGAATAGGCATCTTGAATAAA	+	266.815
IV	871748	871769	Cbr-21UR-1006	TTGATGAGTTGAAGAGTACGA	+	266.812
IV	1651646	1651667	Cbr-21UR-1007	TAGAACTTTTTCTAGGATTGG	+	266.66
IV	6495893	6495914	Cbr-21UR-1008	TCGGAGGCTTCCCATAAAATT	-	266.2
IV	1031869	1031890	Cbr-21UR-1009	TGCAACGGTTTTCTCGATTGG	-	266.141
IV	5178705	5178726	Cbr-21UR-1010	TAAAAGGTCTTTACAGAAAAA	+	266.027
I	11082942	11082963	Cbr-21UR-1011	TAGACGAGCTTTTCTATGATG	+	265.692
IV	3406144	3406165	Cbr-21UR-1012	TCCTCGTGCTAGTCCTCCCCT	-	265.61
IV	763361	763382	Cbr-21UR-1013	TCATTTATACAGGACGGCGTG	-	265.518
I	10623348	10623369	Cbr-21UR-1014	TGATGCATGTCCTTGATGGCC	+	265.328
IV	2377518	2377539	Cbr-21UR-1015	TGAAGATATTGGAGAACTATC	+	265.315
IV	14358166	14358187	Cbr-21UR-1016	TTTTTCGGAATTATGTTTGCC	+	264.834
IV	4465880	4465901	Cbr-21UR-1017	TCGATAAGTATCCAGTCAGTG	+	264.693
IV	14630079	14630100	Cbr-21UR-1018	TGTTGTAGCCTTCTGACAAGT	+	264.653
IV	5668454	5668475	Cbr-21UR-1019	TAAGTAGATTGGAAGAAACTG	-	264.573
IV	5743614	5743635	Cbr-21UR-1020	TGTCTCGTCTGCGTTTGGCTG	+	264.55
IV	166638	166659	Cbr-21UR-1021	TTCGTAATGGAAAAGGGACCA	+	263.033
IV	6522869	6522890	Cbr-21UR-1022	TGTGCGACTGAGTTTTAGCAA	+	262.96
IV	13617605	13617626	Cbr-21UR-1023	TCTCAAATCTTTTGTTGTGTA	+	262.686
IV	3395186	3395207	Cbr-21UR-1024	TCCCAAATTCAGTGTAGAGAT	-	262.589
IV	13888076	13888097	Cbr-21UR-1025	TTTTGGAGATAGATTGTAAGA	-	262.443
IV	2321652	2321673	Cbr-21UR-1026	TCGAAGTCGTCTTACCGTTGC	+	262.245
IV	3613148	3613169	Cbr-21UR-1027	TACTGTAGATGTTGGATGACG	+	262.158
I	10721185	10721206	Cbr-21UR-1028	TCCAATGTAATCAGGAACTAG	-	261.817
IV	6609491	6609512	Cbr-21UR-1029	TTTCGAGTCATGAGACGGTGC	+	261.424
I	10934859	10934880	Cbr-21UR-1030	TGAAAAGATCTGACGGCATGC	+	261.381
IV	6074130	6074151	Cbr-21UR-1031	TTCGGCCAAGGAATCAATATG	+	261.186
IV	5490974	5490995	Cbr-21UR-1032	TTCTGTTTGAAGATGTTCGGG	-	260.987
IV	5270705	5270726	Cbr-21UR-1033	TGAGTGAGTAAGTTTAAAAAA	+	260.742
IV	5610068	5610089	Cbr-21UR-1034	TTTATATGCCGTTATAGGGAT	-	260.276
IV	5298620	5298641	Cbr-21UR-1035	TTTAAGTGACAGACAAAGAAT	+	260.032
IV	1891932	1891953	Cbr-21UR-1036	TTTTTTTGTGTCGATTGAAAA	-	259.747
IV	5776278	5776299	Cbr-21UR-1037	TTTGAACGACATAAACATGGA	+	259.702
IV	4947682	4947703	Cbr-21UR-1038	TGGTTAGCATTTACAGGCGGC	+	259.261
IV	13753154	13753175	Cbr-21UR-1039	TTGTGATAAGTAGACGAAATA	-	259.16
IV	4819111	4819132	Cbr-21UR-1040	TCTTCAAATACACTGTGTACC	-	259.12
IV	6921487	6921508	Cbr-21UR-1041	TTCAAACGACGTTTTACAGGA	-	258.859
IV	2722951	2722972	Cbr-21UR-1042	TTCGATTCCATTTCTTAAGGG	-	258.571
IV	4540051	4540072	Cbr-21UR-1043	TGTTTTAGCTTTTAAAGGTGT	-	258.195
IV	4108997	4109018	Cbr-21UR-1044	TTGGTGAATATTTTCGTAATG	+	258.184
IV	13853001	13853022	Cbr-21UR-1045	TAAGCGTTTGAGTCAGACAGT	-	258.104
IV	3029881	3029902	Cbr-21UR-1046	TAACTCAATTAGATTCATAGG	+	257.812
IV	4315726	4315747	Cbr-21UR-1047	TGATTGTCCTTCGGCTTGGAA	+	257.163
IV	14814782	14814803	Cbr-21UR-1048	TAAATTTCAAAGTGTTTGTTG	-	257.141
IV	2295125	2295146	Cbr-21UR-1049	TTTGTACGTGCCTGACATAAC	+	257.083
III	13082842	13082863	Cbr-21UR-1050	TGACGTCTTTAGCGTAAAGGA	+	256.817
IV	994954	994975	Cbr-21UR-1051	TATGTGGATATTTGGAGCTTG	-	256.613
IV	13260581	13260602	Cbr-21UR-1052	TTGATCAGGGAATGACTACTA	+	256.378
IV	14141113	14141134	Cbr-21UR-1053	TTTACCGCGTTGATACCTACT	+	256.28
IV	3091741	3091762	Cbr-21UR-1054	TAATTCTATGGGTTTTGAAAA	-	256.255
I	10720008	10720029	Cbr-21UR-1055	TCACGATTTGGACAAAAAGTT	+	256.09
IV	4614314	4614335	Cbr-21UR-1056	TTTTGTGGTAAAAATCAGAGC	-	256.067
I	10785198	10785219	Cbr-21UR-1057	TTCGTGAAAGCTTGTATAATG	-	255.625
IV	6160174	6160195	Cbr-21UR-1058	TTAGTTATCACGACGTGTTAG	-	255.622
IV	1031966	1031987	Cbr-21UR-1059	TTGGAATGATTTCGCAATGGA	+	255.357
IV	4722794	4722815	Cbr-21UR-1060	TTTGAGGAATAAGTAAGTTAG	-	255.064
IV	14354020	14354041	Cbr-21UR-1061	TCCGCTCTTGGGTTTCCCTTC	-	254.427
IV	4951977	4951998	Cbr-21UR-1062	TCCAGTTTGTGTTTTATGCCG	-	253.923
IV	3976934	3976955	Cbr-21UR-1063	TTTAAGTAAGGGTGTGAGATC	+	253.538
IV	2625709	2625730	Cbr-21UR-1064	TGTAGCCATTTGAAACGAATG	-	253.493
IV	1445006	1445027	Cbr-21UR-1065	TTCGTAAGTCGATATAGTTCC	+	253.116
IV	5764465	5764486	Cbr-21UR-1066	TTCCAGTGTTCTTGTTTTAGC	+	252.72
IV	5619132	5619153	Cbr-21UR-1067	TGAATTTCTGCAGACATCAAG	-	252.648
IV	3898769	3898790	Cbr-21UR-1068	TTTAAACCAAAAATAGTACTG	-	252.373
IV	6525596	6525617	Cbr-21UR-1069	TTTACAAAATGACAGGAAAAA	+	252.21
IV	13918605	13918626	Cbr-21UR-1070	TGCATTGTTTCTTTCTGGAAA	-	252.204
IV	3702265	3702286	Cbr-21UR-1071	TAATTTATAGACAGGGGATTC	+	252.106
IV	3564170	3564191	Cbr-21UR-1072	TCTATGAAAACGATATAAAGG	-	251.509
cb25.NA_019	16520	16541	Cbr-21UR-1073	TCTAGGTTGTGTGCATGAAAA	-	251.156
IV	2663453	2663474	Cbr-21UR-1074	TAAGATGATGTTGTTAGCGCA	+	250.904
IV	3562386	3562407	Cbr-21UR-1075	TGAGAATCCAGAAAAAGTAGA	+	250.798
IV	14291764	14291785	Cbr-21UR-1076	TTCTGGAATAAGTAACATTTC	-	250.71
IV	1640706	1640727	Cbr-21UR-1077	TAGGTCCAGCTTAGATTCTGT	-	250.53
IV	5627636	5627657	Cbr-21UR-1078	TTAAAGTTCGACAAGTAGTGA	-	250.238
IV	2379457	2379478	Cbr-21UR-1079	TTATTAGTTATCGTTTATTCG	-	249.758
IV	3764621	3764642	Cbr-21UR-1080	TAGTCCGAACATTGAAAAAAA	+	249.595
I	11137495	11137516	Cbr-21UR-1081	TCGGAGTACTTTCTTGTAACC	-	249.578
IV	13246942	13246963	Cbr-21UR-1082	TTCCAAGTGAGTTTTAAATCG	+	249.473
I	10349298	10349319	Cbr-21UR-1083	TGGTGTACTGCGTGCGATATT	-	249.448
IV	13685910	13685931	Cbr-21UR-1084	TAGTGATGCCGCTCTAGGAAA	+	249.393
V	18691460	18691481	Cbr-21UR-1085	TCATTATTTCTGATAGCGACT	+	249.189
IV	4166759	4166780	Cbr-21UR-1086	TGAGACTGACCGTTGAGAAAT	-	249.137
IV	5996916	5996937	Cbr-21UR-1087	TTACGTAAGATTTTTAAAATA	-	248.734
IV	13952179	13952200	Cbr-21UR-1088	TCAGATACAGACACCGGAACG	-	248.665
IV	4486668	4486689	Cbr-21UR-1089	TGTTGAGGCTGGATCTAGTTT	+	248.628
IV	2960182	2960203	Cbr-21UR-1090	TGGTAAAGTGGTGGGTTAGAA	-	248.17
IV	13829718	13829739	Cbr-21UR-1091	TATATCTAATTTGCGGGCGGC	+	248.146
IV	1142337	1142358	Cbr-21UR-1092	TAACCAGCTAAATGACTAAGT	+	248.093
IV	5512859	5512880	Cbr-21UR-1093	TCTATCCGATGTGTCAGTAAC	-	248.044
IV	6660864	6660885	Cbr-21UR-1094	TGGACTTTCTGTTAATTTAAG	-	247.899
IV	3963543	3963564	Cbr-21UR-1095	TATAGTCGTGATTTGTTTATC	+	247.835
IV	3978085	3978106	Cbr-21UR-1096	TTTGAGTGGTGTTTAAACTTT	-	247.46
IV	2294788	2294809	Cbr-21UR-1097	TAATAGATAGTTGAACTTGGA	-	246.976
IV	1779945	1779966	Cbr-21UR-1098	TTTCTAATGCACTAGTGATTC	-	246.764
IV	4697427	4697448	Cbr-21UR-1099	TAATTCTTTAAATTTGTGTTC	-	246.382
IV	3776557	3776578	Cbr-21UR-1100	TACAACTTTAGTTATCCGAGT	-	246.244
IV	1953703	1953724	Cbr-21UR-1101	TCGACGTCTAAATAGAAGAAC	+	245.981
IV	6114968	6114989	Cbr-21UR-1102	TCTTTGGTGATTGTATACTGT	-	245.744
IV	3781836	3781857	Cbr-21UR-1103	TGGCAGTAGTGTTGGGAGTAT	-	245.598
IV	3635960	3635981	Cbr-21UR-1104	TTCCGTCGCAATGTAAGGAAC	-	245.223
IV	13178271	13178292	Cbr-21UR-1105	TTTATGGCGTACTTAAATTAG	+	244.876
IV	13875811	13875832	Cbr-21UR-1106	TCCGAAATGACCATTCAGAGA	+	244.797
I	11152333	11152354	Cbr-21UR-1107	TTTGTGTATTGTTGCGTTGTC	+	244.681
IV	3113009	3113030	Cbr-21UR-1108	TCGATATGAAGTTAGTTTAGT	+	244.608
IV	1947579	1947600	Cbr-21UR-1109	TATGGTGATTTGAATTCCTTC	+	244.446
IV	5060837	5060858	Cbr-21UR-1110	TAAGTAACGGACGACATAGCT	+	244.237
IV	2454878	2454899	Cbr-21UR-1111	TTCGGACGTTGTACCAAATGT	-	244.166
IV	5966809	5966830	Cbr-21UR-1112	TCGTAATAAGTTTCTTTGAGG	+	244.088
IV	2226095	2226116	Cbr-21UR-1113	TATTCATGGTCTACTTCGTCT	+	243.71
I	10528947	10528968	Cbr-21UR-1114	TAAAATTTTTTGGAGAAAACC	-	243.596
IV	2319954	2319975	Cbr-21UR-1115	TTCCTCTCTGATCGTTATGTA	+	243.586
IV	4350255	4350276	Cbr-21UR-1116	TCTGATTGCAAATGTTTCCAA	-	243.5
IV	5206333	5206354	Cbr-21UR-1117	TGAGTCTAGTTTATCTGGAAA	+	243.484
IV	5760715	5760736	Cbr-21UR-1118	TGTGTCGTCTACATGCGGCGG	+	243.385
I	10498681	10498702	Cbr-21UR-1119	TTCATACGGAATGGTGTTGTT	-	243.087
IV	1070796	1070817	Cbr-21UR-1120	TGGTATCTTGCTAGTAGAATC	+	242.899
IV	13280515	13280536	Cbr-21UR-1121	TTCCTTTTCTGTGGTGACGTA	+	242.414
IV	1941099	1941120	Cbr-21UR-1122	TCATTATTCGACGGTATTGGA	+	242.341
IV	14495014	14495035	Cbr-21UR-1123	TGACTTTGTCCATGATGGTAA	-	242.254
IV	5781376	5781397	Cbr-21UR-1124	TTTGTTATTAATTCTGTTGGA	+	242.084
IV	6183900	6183921	Cbr-21UR-1125	TCAACTTGTTGGAACAGCAGG	-	241.972
IV	2117227	2117248	Cbr-21UR-1126	TAATAAAATATCTTCGTCAGT	+	241.969
IV	3157252	3157273	Cbr-21UR-1127	TATGAAATTTGGGAAACTGTG	-	241.784
IV	2936181	2936202	Cbr-21UR-1128	TCCCAAGGTTGATGACAAAAC	+	241.772
IV	924744	924765	Cbr-21UR-1129	TCGATGGCATTTTATACAATG	+	241.524
IV	13627517	13627538	Cbr-21UR-1130	TGGAATTGCTGTATAACCAGA	+	241.523
IV	131800	131821	Cbr-21UR-1131	TGAATTGACTTGAGGACAACA	-	241.514
IV	952089	952110	Cbr-21UR-1132	TAGACATGATGTATTGAAAAA	-	241.438
I	11203677	11203698	Cbr-21UR-1133	TCAGAGTGTTCCTGCTTCAAA	-	241.173
IV	6069025	6069046	Cbr-21UR-1134	TCGGTTTATGACAAATGGAGA	-	241.092
IV	2653956	2653977	Cbr-21UR-1135	TCCAGTGCGTATGCGATGTAA	+	241.09
IV	1201019	1201040	Cbr-21UR-1136	TAGATATGATACTTTGGAATT	-	241.05
IV	5476107	5476128	Cbr-21UR-1137	TGTGCCCTTCTCCGAAAAAAA	+	241.021
IV	3344689	3344710	Cbr-21UR-1138	TGATCTGTTCGATAGAGCATA	-	240.828
IV	13834549	13834570	Cbr-21UR-1139	TTTTCTAAGGTAAAGTATAAG	+	240.82
IV	13281138	13281159	Cbr-21UR-1140	TCTACAAAGGCAATTGTGATG	+	240.704
IV	2449277	2449298	Cbr-21UR-1141	TCTGGTTACGGATTTAGAATA	-	240.581
IV	4711829	4711850	Cbr-21UR-1142	TAATTAGTACTGCTTAAGAAC	-	240.457
IV	2328343	2328364	Cbr-21UR-1143	TTATTTGATTCTTGAATTGGG	+	240.327
IV	2041974	2041995	Cbr-21UR-1144	TCTCGAAAGACTGTGTCGTTT	-	240.177
IV	5502012	5502033	Cbr-21UR-1145	TGCTTCGCAGACAGAACGCGT	-	240.169
IV	14334734	14334755	Cbr-21UR-1146	TCTTCAATTCGATTAAAGGTG	+	240.041
IV	738423	738444	Cbr-21UR-1147	TGATGTAAGCTCGTTTTTATC	+	239.64
IV	870883	870904	Cbr-21UR-1148	TAGAATACTGGAATACGAATA	-	239.43
IV	6081333	6081354	Cbr-21UR-1149	TGACAGAAATATACGATTGCG	-	239.151
IV	3028414	3028435	Cbr-21UR-1150	TTTATTTCGTTTTTATAGCTC	+	238.626
IV	2030397	2030418	Cbr-21UR-1151	TTCTCAAATAATTAAAACGTG	-	238.613
IV	14297194	14297215	Cbr-21UR-1152	TAGAGCGTGTTGTTCCCTTGG	+	238.394
I	10833011	10833032	Cbr-21UR-1153	TTTTGTATCTCCCTAAACGTG	-	238.297
IV	4569037	4569058	Cbr-21UR-1154	TGCTTTTTTTGATTGTATGGT	-	238.145
IV	2277949	2277970	Cbr-21UR-1155	TGGGTTCATCGAAGATATTTG	-	238.049
IV	6291614	6291635	Cbr-21UR-1156	TTGAGGATTTTTTCTAGGCAA	+	238.043
IV	2896028	2896049	Cbr-21UR-1157	TTGTCGAAAGTAAAAACGGTG	+	237.952
IV	13862822	13862843	Cbr-21UR-1158	TAGACAGTGCGTACAGGGTTT	+	237.952
IV	912324	912345	Cbr-21UR-1159	TCATATTGTAGTCCAAGTAGC	-	237.814
IV	4470902	4470923	Cbr-21UR-1160	TTTTGGATTTCCTATGGTCGC	+	237.695
IV	1871357	1871378	Cbr-21UR-1161	TATAGCGAAAATGGTCCATTC	-	237.678
I	11309474	11309495	Cbr-21UR-1162	TTTACATGATTTAGTGAATTC	-	236.764
IV	4110401	4110422	Cbr-21UR-1163	TCTAGTTTATCGACAAAAAAG	+	236.593
IV	976424	976445	Cbr-21UR-1164	TAACGTGCCACTGGTATTCTC	-	236.584
IV	13959547	13959568	Cbr-21UR-1165	TTTCCATTTTGTAATGCAGTG	-	236.551
IV	13813010	13813031	Cbr-21UR-1166	TCGTATTACAGGCTGAAAGAA	-	236.507
IV	1890919	1890940	Cbr-21UR-1167	TGCTTTTTTAACATTATCGTG	-	236.504
IV	5290453	5290474	Cbr-21UR-1168	TGAAGCTAATTCAAATAGAAT	-	236.454
IV	13769788	13769809	Cbr-21UR-1169	TCAGCAGAAAGAAGAGAAGAG	+	236.26
IV	2901671	2901692	Cbr-21UR-1170	TTGTATCAGAACAACTGAGGT	+	236.203
IV	2709196	2709217	Cbr-21UR-1171	TATAAGTCATGGAAATCCGTT	-	236.129
IV	735653	735674	Cbr-21UR-1172	TTCGTGGTGAGAATATTCAGG	+	236.058
IV	5965978	5965999	Cbr-21UR-1173	TTACCAACGTACATGGCGTGT	-	235.96
IV	4678376	4678397	Cbr-21UR-1174	TTTGAAGGAAACGGTCTCTCG	-	235.787
IV	934506	934527	Cbr-21UR-1175	TCAATGAAGCACATGAGTGTA	-	235.719
IV	2096143	2096164	Cbr-21UR-1176	TAATCGTGTTGTGAGAAAATT	-	235.412
IV	13154768	13154789	Cbr-21UR-1177	TGATCTGCTGTTCTCCCGGTG	-	235.031
IV	13752150	13752171	Cbr-21UR-1178	TCGTCGCTGTATATGATGATC	-	234.801
IV	1741275	1741296	Cbr-21UR-1179	TGCTTCCTTCAATTGTGTTAA	-	234.797
IV	1284718	1284739	Cbr-21UR-1180	TAGATCCTTCGTTTGTATTAA	+	234.715
IV	5912361	5912382	Cbr-21UR-1181	TCATGCAACACGACAGGTTTC	-	234.626
IV	5468462	5468483	Cbr-21UR-1182	TGGATCTGACGAAAAGACTTC	-	234.406
IV	1222115	1222136	Cbr-21UR-1183	TGATCGAGGGAAATTTAGTGG	+	233.979
IV	6299860	6299881	Cbr-21UR-1184	TAGTGTCTCTATTTAACAAAA	-	233.827
IV	169299	169320	Cbr-21UR-1185	TATCATGAGCGTCTGTAGTCC	-	233.766
IV	3729119	3729140	Cbr-21UR-1186	TTTGTGATAAGTACACGGTCG	+	233.417
IV	178096	178117	Cbr-21UR-1187	TAATGGGCTGAGTATTTGTCA	+	233.409
IV	6527430	6527451	Cbr-21UR-1188	TGTTGCTTCGTACAGTGGTTT	-	233.233
IV	5518939	5518960	Cbr-21UR-1189	TTCCCTCTACTCTGTGTAATT	-	232.889
IV	13283807	13283828	Cbr-21UR-1190	TGGGCAAAGCGCTGACAAGTG	+	232.853
IV	4465895	4465916	Cbr-21UR-1191	TGCAATTAAAATGGACACTGA	-	232.542
cb25.NA_055	11784	11805	Cbr-21UR-1192	TGAACCTCCAAGTGCATAGTT	+	231.92
IV	2834766	2834787	Cbr-21UR-1193	TTCACGCGGGTAAGCGATGTT	+	231.908
I	10635218	10635239	Cbr-21UR-1194	TGGAGTTTCTTTGAGATGTTA	+	231.801
IV	1499389	1499410	Cbr-21UR-1195	TCTATCCGTTCCTTGGCGAAA	-	231.763
IV	14087633	14087654	Cbr-21UR-1196	TGATACAAGTGCCGTTTTAGA	-	231.753
IV	2321860	2321881	Cbr-21UR-1197	TTGAGAGAGCTTAAGTAGTGT	-	231.75
IV	5427926	5427947	Cbr-21UR-1198	TCATAAGCTGGAGCTAACTCT	+	231.741
I	11217200	11217221	Cbr-21UR-1199	TTCGTTGTACGTACGGCAAGC	-	231.619
IV	13233245	13233266	Cbr-21UR-1200	TCAGAATGCGGAAAAGTGTTA	-	231.339
IV	6314723	6314744	Cbr-21UR-1201	TGACTAAATCTTTTTGCGAGC	+	231.273
IV	1955622	1955643	Cbr-21UR-1202	TCTGAAGGTGTCAAGTCTAAA	+	230.61
IV	2598266	2598287	Cbr-21UR-1203	TAGGACTTTGTTGGATAGTTG	-	230.498
IV	14678912	14678933	Cbr-21UR-1204	TATGTAGTGTAAACACCCTTC	-	230.39
IV	3731011	3731032	Cbr-21UR-1205	TCTGTCAAGCCTGTTGAAAAC	+	230.37
IV	3405441	3405462	Cbr-21UR-1206	TTCCTCAAAGACTGATCGAAT	+	230.324
IV	6598571	6598592	Cbr-21UR-1207	TACAGCTAGTTTTGTCATACT	-	230.324
IV	4702640	4702661	Cbr-21UR-1208	TATGAATTTTATGGGACCAAT	-	230.315
IV	1771705	1771726	Cbr-21UR-1209	TATTCAGACAATTGTTTCCCC	-	230.203
IV	2692693	2692714	Cbr-21UR-1210	TAGGCTTCGTTCCTGTACAGA	+	229.508
IV	13836103	13836124	Cbr-21UR-1211	TTCGGAGCTTCCGTAGAGGAC	+	229.483
IV	1879440	1879461	Cbr-21UR-1212	TGTTTTTTTCCTGTTGCGACT	-	229.102
IV	919371	919392	Cbr-21UR-1213	TGATAGATGTAAATTGTTGCG	-	228.974
IV	4317290	4317311	Cbr-21UR-1214	TGGATCATTTTCAGTACGAGG	+	228.936
I	10580660	10580681	Cbr-21UR-1215	TACTGATATGACTATCGCTGG	+	228.841
IV	1916270	1916291	Cbr-21UR-1216	TTTTGTGAGAACGTTCGGAAC	-	228.742
IV	5438329	5438350	Cbr-21UR-1217	TTGATGCTTTGAAATGATTGA	+	228.385
IV	3035316	3035337	Cbr-21UR-1218	TTTGTTATGGGTTGTGAAAAA	+	228.294
I	11204355	11204376	Cbr-21UR-1219	TTTTTCCGGAAAGTTACTATC	+	228.253
IV	1150913	1150934	Cbr-21UR-1220	TAATTTATAGTTGTGTGTTGT	+	228.133
IV	1993807	1993828	Cbr-21UR-1221	TACGTGTAGGTTAAAGAATTG	+	228.074
IV	1159020	1159041	Cbr-21UR-1222	TTTGGCCTCTATTCTGTTAAC	-	227.842
I	10755375	10755396	Cbr-21UR-1223	TCTGGTATTAGGGTGAGGAGA	-	227.6
IV	13864550	13864571	Cbr-21UR-1224	TATTGTTAAAGAATCAGATTC	-	227.093
IV	5287477	5287498	Cbr-21UR-1225	TTCACTTTGGGGTTTTTTGGT	-	226.938
IV	13971539	13971560	Cbr-21UR-1226	TGATTTCGTTATATGCAGAAC	+	226.44
I	10898790	10898811	Cbr-21UR-1227	TGGGGTTTTTTATTGAACAGT	-	226.42
IV	975420	975441	Cbr-21UR-1228	TAACGAACTGGTACCTACAGC	-	226.412
IV	4243804	4243825	Cbr-21UR-1229	TTCTGCGGGGCTTTGTTGTGC	-	226.324
IV	14894363	14894384	Cbr-21UR-1230	TCCGCCGAGTCCTCAATTAGG	-	225.874
IV	5249236	5249257	Cbr-21UR-1231	TCGTCACAACACACACTTGGG	+	225.823
IV	3978263	3978284	Cbr-21UR-1232	TGCTGGTAGTCTTGTCAGGAA	-	225.693
IV	14037162	14037183	Cbr-21UR-1233	TGATATTGTGAAAAACCTGGA	-	225.668
I	10821033	10821054	Cbr-21UR-1234	TTGCAAGATGTTTTACCGTGC	+	225.29
IV	4512137	4512158	Cbr-21UR-1235	TTTTTTCTGTTTATGCGAAGA	-	225.093
IV	4957150	4957171	Cbr-21UR-1236	TCGTTTAGGTAGTAGGAGCCC	-	225.084
IV	4983269	4983290	Cbr-21UR-1237	TGGTTGACGGAACTTGATTAC	-	224.942
IV	180056	180077	Cbr-21UR-1238	TTCGTTTTGGTGCATCATATC	+	224.942
IV	5060661	5060682	Cbr-21UR-1239	TGTTGTCCGAGAATTGACCAG	+	224.784
IV	976217	976238	Cbr-21UR-1240	TGATTCAAACGTTTTGTCAAG	-	224.702
IV	13621561	13621582	Cbr-21UR-1241	TTCAGATAATCGGTTTATCGG	+	224.551
IV	1637467	1637488	Cbr-21UR-1242	TTGGTTAGAAACAGGACAACA	-	224.499
IV	2010690	2010711	Cbr-21UR-1243	TTTCTTGTTTATTGGTGTTCT	+	224.283
IV	1197672	1197693	Cbr-21UR-1244	TAGTAGTAGTAATTGGATAGG	-	223.889
IV	2855123	2855144	Cbr-21UR-1245	TTGGTCAGTAATTCGTAAGCG	-	223.875
I	10569981	10570002	Cbr-21UR-1246	TTTGTGTGTGTCATCTAAAAA	-	223.513
I	10203133	10203154	Cbr-21UR-1247	TATCCTTCTCGAGCAGTCAGA	+	223.397
IV	14896230	14896251	Cbr-21UR-1248	TCTGTAGAAACGGCGCTGAAT	+	223.307
I	10735252	10735273	Cbr-21UR-1249	TTTGTGACCTTGACAGTAGGT	-	223.173
IV	3227727	3227748	Cbr-21UR-1250	TCTAGCTGTAACATTAAAAGG	-	223.146
IV	866960	866981	Cbr-21UR-1251	TCAGTTTTCGTAGCGACCCCC	-	222.779
IV	5994433	5994454	Cbr-21UR-1252	TTATCGATTGACAGAAAGATT	-	222.633
I	10815097	10815118	Cbr-21UR-1253	TAACCAACCAGATACGAAAGC	+	222.619
IV	5314026	5314047	Cbr-21UR-1254	TATACCTTGCTTGTTAGATTG	+	222.617
IV	5478846	5478867	Cbr-21UR-1255	TACATAGGAAGAACACATAGG	+	222.603
I	10557065	10557086	Cbr-21UR-1256	TGACTTCCTAGTTTGCAAGAG	+	222.552
IV	13281917	13281938	Cbr-21UR-1257	TCGACATACCGCTGTCAGGTG	+	222.548
IV	2607892	2607913	Cbr-21UR-1258	TGCATGAATTGTCTTACGAAA	-	222.518
IV	5527358	5527379	Cbr-21UR-1259	TCACCGATGAAAACATAGAAG	-	222.381
IV	5451669	5451690	Cbr-21UR-1260	TATGATGTGAATTTCAAATGG	-	222.235
IV	13206673	13206694	Cbr-21UR-1261	TTTGCCAAAGAATCGGGTTAG	+	221.941
IV	4722224	4722245	Cbr-21UR-1262	TAGCGATGATGTGTCTATAGT	-	221.416
IV	3846899	3846920	Cbr-21UR-1263	TTTAATCGAGATGTAATGTGA	-	221.085
IV	3652092	3652113	Cbr-21UR-1264	TTTGACTGTTGCACCTAAGAT	+	220.797
IV	14053374	14053395	Cbr-21UR-1265	TTGGTATACGTTTTAACAAAA	+	220.274
I	10722552	10722573	Cbr-21UR-1266	TAGTCCTGCACTAAGCTTTGC	-	220.235
IV	15022427	15022448	Cbr-21UR-1267	TCAGCAGGTATCAAAGGCGCC	+	219.883
IV	14291143	14291164	Cbr-21UR-1268	TGATACATAGATTGTTAGGCT	-	219.757
IV	13154332	13154353	Cbr-21UR-1269	TAGTCGACTGTCCTAATGGAG	-	219.249
IV	1771445	1771466	Cbr-21UR-1270	TTAGTGATCCCGTGTCAGAGG	-	219.186
IV	4580824	4580845	Cbr-21UR-1271	TGCTCTTCCAGACCGTCTTGC	+	218.878
IV	13890189	13890210	Cbr-21UR-1272	TGAATTGATGGAGTACCGGCC	+	218.873
IV	189031	189052	Cbr-21UR-1273	TGGAGTAGCGCAATGTCTTGA	+	218.331
IV	601558	601579	Cbr-21UR-1274	TCAGAGGTCTCCTGCCAAGAT	+	218.186
IV	14071318	14071339	Cbr-21UR-1275	TTCATCGAGATGGTTCAACAG	+	218.176
IV	2427079	2427100	Cbr-21UR-1276	TAAAGTGCTAAAATTGGTATT	+	218.139
IV	2216317	2216338	Cbr-21UR-1277	TTTTTCCAGTAGATACATGTG	-	218.128
IV	983143	983164	Cbr-21UR-1278	TAAAATAGTGATTAAAAAAAG	+	218.104
IV	3204516	3204537	Cbr-21UR-1279	TAAGCAGACGAAAGATCCATA	-	217.992
I	10918657	10918678	Cbr-21UR-1280	TTGACATTTGATTGTAAGGAG	+	217.97
IV	1439248	1439269	Cbr-21UR-1281	TATTTCTTACAACCTTGAGTT	-	217.67
IV	5685870	5685891	Cbr-21UR-1282	TATGAGTCCCGTAAGAGTTCT	+	217.363
I	10617345	10617366	Cbr-21UR-1283	TGCGAGAAGAAAAGTAGAATT	-	217.307
IV	4352852	4352873	Cbr-21UR-1284	TGTCACATTCGATCTAGTAAG	+	217.093
IV	5452307	5452328	Cbr-21UR-1285	TCTGTGATTGAATGAACGGCT	+	217.004
IV	4691079	4691100	Cbr-21UR-1286	TATAGTTTGAAGCGTAATATC	-	216.835
IV	2635774	2635795	Cbr-21UR-1287	TCTGACTTCCATTGGTTGACG	+	216.564
IV	14042462	14042483	Cbr-21UR-1288	TCGGCACAGAACTTCAAAAAC	-	216.464
IV	5462064	5462085	Cbr-21UR-1289	TCCGGCCTTACTAGTTATATG	+	216.422
IV	556676	556697	Cbr-21UR-1290	TGAAATCTTCGTTTTAGTTGT	-	216.183
IV	2687970	2687991	Cbr-21UR-1291	TTCCTGACGATTTTGAAAACA	-	216.108
IV	2702245	2702266	Cbr-21UR-1292	TAGTTGAGTTCGGTATCGGTA	-	215.936
IV	14006240	14006261	Cbr-21UR-1293	TCAAAATGAATGACCACACTG	-	215.481
IV	923720	923741	Cbr-21UR-1294	TGCTTGTCCGCGATCTAGACT	+	215.138
IV	3038279	3038300	Cbr-21UR-1295	TTTAGCTTTTTCGTTTGATGG	-	215.126
IV	3750456	3750477	Cbr-21UR-1296	TAGGAAGTGACTGCTTATTAG	+	215.117
IV	14409204	14409225	Cbr-21UR-1297	TCCATTAAGCATCAGACAAGC	+	215.037
IV	3803137	3803158	Cbr-21UR-1298	TGGGTCGTGTGCTGCCGTATC	-	214.871
IV	5275078	5275099	Cbr-21UR-1299	TTTGATAGAAATACCTGGGAT	+	214.853
IV	13184663	13184684	Cbr-21UR-1300	TGAGCCGTGTGTCGTTCCACC	-	214.828
IV	2605369	2605390	Cbr-21UR-1301	TATCAATTCGTCTATTATATC	-	214.791
IV	1968679	1968700	Cbr-21UR-1302	TGTACACAGACTATGAAAAAT	-	214.718
IV	847980	848001	Cbr-21UR-1303	TCATGCTTACTTAGAGGACAT	+	214.676
IV	5683403	5683424	Cbr-21UR-1304	TTGTTGTCGTCTAAGAATCGC	+	214.572
IV	13503976	13503997	Cbr-21UR-1305	TCTGACTGTATCTTTTCTTGG	-	214.462
IV	14815065	14815086	Cbr-21UR-1306	TATGGCGCATGTTATTATTCC	+	214.285
IV	14899970	14899991	Cbr-21UR-1307	TATGCAGAGGCTGTGACTACA	-	213.916
IV	1947352	1947373	Cbr-21UR-1308	TATGTATTTACGAAATAGTAC	+	213.907
IV	2759491	2759512	Cbr-21UR-1309	TAATACGCACTTTGTAATAAA	+	213.76
IV	14389638	14389659	Cbr-21UR-1310	TACTTGTGCAAATGAAATTCA	-	213.682
IV	578028	578049	Cbr-21UR-1311	TATAGCATTGTATTGACAAAT	+	213.434
IV	3783749	3783770	Cbr-21UR-1312	TCTTTCATTGGTTACGTCGTG	+	213.28
IV	2711402	2711423	Cbr-21UR-1313	TTGGCTTGGAAAAAGTAGTCC	-	212.888
IV	4487083	4487104	Cbr-21UR-1314	TCCCTCGATGTACAAACAAAC	+	212.636
IV	2855416	2855437	Cbr-21UR-1315	TTTGTGCGCGTTCATACAATC	+	212.426
I	10635584	10635605	Cbr-21UR-1316	TTTGTAAGGATTTTTCACACA	+	212.404
IV	907905	907926	Cbr-21UR-1317	TTACATTCATATTGATTGAGC	-	212.071
IV	5155759	5155780	Cbr-21UR-1318	TTTGATCGTTACCTAGAATAT	-	211.975
IV	958170	958191	Cbr-21UR-1319	TATGTCCTGTACATACGGAAT	-	211.695
IV	2643737	2643758	Cbr-21UR-1320	TATGTTTATCATCTAAAGGGC	-	211.245
I	10422779	10422800	Cbr-21UR-1321	TGTGGCGATGATTGGCTTCTC	+	210.628
I	9983248	9983269	Cbr-21UR-1322	TCCTAATGGCCAATTGTGAAG	-	210.482
IV	6388637	6388658	Cbr-21UR-1323	TCAAAGCTGGGTATATGAAAC	-	210.316
IV	14265948	14265969	Cbr-21UR-1324	TATAGCTTGTATGAAGACACC	+	210.299
IV	14026137	14026158	Cbr-21UR-1325	TGAACTTATACCGGAATTAGC	-	210.263
IV	901697	901718	Cbr-21UR-1326	TACGACTTTGGGATTCGCATT	+	210.236
IV	1174946	1174967	Cbr-21UR-1327	TTTGATGGATTTGTTAGATCA	+	210.152
IV	2923633	2923654	Cbr-21UR-1328	TTTTTTTCATGATAGTAGTTA	-	209.919
IV	3630780	3630801	Cbr-21UR-1329	TGCTTTAGTGAATTCCAGATA	+	209.901
IV	3927001	3927022	Cbr-21UR-1330	TAGTTCTCTGTGTAATGATGA	+	209.741
IV	6884866	6884887	Cbr-21UR-1331	TGGGTTGTCTGGCGATCATTC	-	209.711
IV	5797512	5797533	Cbr-21UR-1332	TAGGTTGACAAATTGTTCATG	+	209.569
IV	13197891	13197912	Cbr-21UR-1333	TAGCACTTGTTATGAATTTGG	-	209.328
IV	1989972	1989993	Cbr-21UR-1334	TGTGAGTTCAGATAGGTCAAA	-	209.263
IV	2044078	2044099	Cbr-21UR-1335	TACTACAGCCATATAATCGTC	+	209.253
IV	2510828	2510849	Cbr-21UR-1336	TGATAGATCTTTCACATAGAA	+	208.829
IV	14894316	14894337	Cbr-21UR-1337	TTTGCATATGAGACAGGACAA	+	208.757
IV	5933949	5933970	Cbr-21UR-1338	TGAATATTCGTTGGTTGATGC	+	208.436
IV	6082095	6082116	Cbr-21UR-1339	TTTCGTTTCGTGTAGCTCAAT	+	208.017
I	10832571	10832592	Cbr-21UR-1340	TTCACAAAGTGCACGGTGGTG	-	207.881
I	11090569	11090590	Cbr-21UR-1341	TCCTCAGAATCCAGTGTTCGA	-	207.386
IV	14884039	14884060	Cbr-21UR-1342	TGAGAACTCTTCTGTCGCAAT	+	207.197
IV	4694527	4694548	Cbr-21UR-1343	TAGGGTAAACAAAGTTTCATT	-	207.185
IV	3721241	3721262	Cbr-21UR-1344	TCCGATAACAGCAATAGGGTA	+	207.174
IV	1992141	1992162	Cbr-21UR-1345	TGATTGAAGACAAGTTTGTTT	+	206.852
IV	4315312	4315333	Cbr-21UR-1346	TGAAAATGCAGTGTACTTTTC	-	206.824
IV	13206515	13206536	Cbr-21UR-1347	TACTAAGGCTTCAAAATATGC	-	206.765
IV	3257384	3257405	Cbr-21UR-1348	TGTAGGTTCAACGTAGAATCT	-	206.505
I	9974201	9974222	Cbr-21UR-1349	TGCTCGTTTGTGACAGATCTC	+	206.249
I	11197113	11197134	Cbr-21UR-1350	TACGTCACATACAGAGCAAGA	+	206.176
IV	114044	114065	Cbr-21UR-1351	TGGACGATAGAAAACATGAAT	+	205.991
I	10398599	10398620	Cbr-21UR-1352	TAGACTGTTTTTGGGCAATGA	+	205.876
IV	3135736	3135757	Cbr-21UR-1353	TTAATCGTTTGATCTGCACTG	+	205.84
IV	2064286	2064307	Cbr-21UR-1354	TTCCGATGTTTTTTTAGAATC	+	205.493
IV	13823666	13823687	Cbr-21UR-1355	TTTATGTCACAGAAATTGAGA	+	204.859
IV	13199081	13199102	Cbr-21UR-1356	TCGGTCGAAAACTTTAAGTTT	-	204.59
IV	13871800	13871821	Cbr-21UR-1357	TTAACATGATGTGAGAAGTCT	-	204.396
IV	3197293	3197314	Cbr-21UR-1358	TCAAAACGGAAAAAGACTGAC	-	204.325
IV	3799648	3799669	Cbr-21UR-1359	TAGTAACACTAACTTAATGGG	+	204.324
IV	3730631	3730652	Cbr-21UR-1360	TTTTCCTTGTCATGTAGTAGC	+	204.162
IV	13302147	13302168	Cbr-21UR-1361	TAATCTAGAGCTTGCCGCGTA	-	203.614
IV	2058707	2058728	Cbr-21UR-1362	TGCCATTGCTGATAATTTAGA	-	203.153
IV	1916124	1916145	Cbr-21UR-1363	TTATTTGAAGACCATTGAGCT	-	202.484
IV	4557479	4557500	Cbr-21UR-1364	TGAAACTTGCTCAATTTTGGT	+	202.214
IV	4721559	4721580	Cbr-21UR-1365	TGGACAGATAAACGTTGTAAC	+	201.67
IV	5413135	5413156	Cbr-21UR-1366	TATTTCTAGTAAATCGTTTAG	-	201.643
IV	2223776	2223797	Cbr-21UR-1367	TGACTTTGTTATGAGAAGATA	+	201.578
IV	749663	749684	Cbr-21UR-1368	TGGGATATTAGTGAGCACTAT	-	201.573
IV	979798	979819	Cbr-21UR-1369	TAGGGTTGAGTTCTTACGAAT	+	201.448
IV	3658658	3658679	Cbr-21UR-1370	TCTACCTTCTGTGTCCCCAAT	+	201.307
IV	5286120	5286141	Cbr-21UR-1371	TCCGTATACGTCACTATGTAT	+	201.153
IV	4757232	4757253	Cbr-21UR-1372	TGATTGTTGCGGATTCGGGCC	+	201.113
I	9929988	9930009	Cbr-21UR-1373	TACATGGACGTCACAACGAAT	+	201.055
IV	13521338	13521359	Cbr-21UR-1374	TACATAAAATGGAATCCAGTT	-	200.925
IV	14389271	14389292	Cbr-21UR-1375	TAGAAAAAAGGGACGGCTAGA	-	200.695
I	10649416	10649437	Cbr-21UR-1376	TGATGAATAGTTGTCTTGAAG	+	200.671
IV	13231187	13231208	Cbr-21UR-1377	TTCGTCTCTGAAAATCAATTC	-	200.633
IV	13290298	13290319	Cbr-21UR-1378	TCATAGCTTTTGTAAATCAAA	-	200.256
IV	3707610	3707631	Cbr-21UR-1379	TGCAATTTCTGGAGGTTACGG	+	199.538
I	11208995	11209016	Cbr-21UR-1380	TTCATCGTTGGTAGGTCTTTC	+	199.431
I	11202811	11202832	Cbr-21UR-1381	TTCTCGAAGAAAATTTTATTG	+	199.378
IV	3975064	3975085	Cbr-21UR-1382	TTCATGAAACCTACGCGCATC	-	199.363
IV	4627195	4627216	Cbr-21UR-1383	TCTTCGAGCTGCAATTTCATC	+	199.268
IV	1005932	1005953	Cbr-21UR-1384	TATGTGAGTTAAATCGTTGCT	+	199.202
IV	4434991	4435012	Cbr-21UR-1385	TTGTTCGCGTTGGTCTAAATT	+	199.073
IV	1881361	1881382	Cbr-21UR-1386	TCGTCTCAGATTTCGGTGTCA	+	198.885
IV	4005323	4005344	Cbr-21UR-1387	TCTAGGAAAAATTGTCATATT	-	198.512
IV	14342802	14342823	Cbr-21UR-1388	TAAGTGTGGAAAAAAATTATT	+	198.258
I	10616994	10617015	Cbr-21UR-1389	TCCGTCCGGTGTATGAAAACT	+	198.028
IV	2608460	2608481	Cbr-21UR-1390	TGCTTGATTCATTTAGTGACT	-	198.003
IV	1020858	1020879	Cbr-21UR-1391	TCAGTAGAATCCATTGTTAAC	-	197.961
IV	13823196	13823217	Cbr-21UR-1392	TGTTGAATCGAGTAAAATAAT	+	197.716
IV	1892816	1892837	Cbr-21UR-1393	TTAACTTTTATCGTTTAGAGT	+	197.698
IV	3198355	3198376	Cbr-21UR-1394	TGGTCAATTAAGATGGTAATG	-	197.663
IV	2315311	2315332	Cbr-21UR-1395	TATTCGGACCAGGTTCAACGA	-	197.509
IV	947339	947360	Cbr-21UR-1396	TGTTCTGGACATATGAAACTG	+	197.362
IV	3029076	3029097	Cbr-21UR-1397	TGATATTTTCTTCTAGAGTAG	+	197.195
IV	740392	740413	Cbr-21UR-1398	TTCATACCGTACCGTTGCAGC	+	197.019
IV	1781079	1781100	Cbr-21UR-1399	TTTTCTGAGTATCTAAATGAT	+	197.015
IV	6277522	6277543	Cbr-21UR-1400	TTTCTCAACTCCGGCTCGTTC	-	196.937
IV	5734170	5734191	Cbr-21UR-1401	TCTTGTTAATGGCAGATTTTG	-	196.854
IV	3626249	3626270	Cbr-21UR-1402	TTTTGGACCAGCTGAACAAAC	-	196.833
IV	5088366	5088387	Cbr-21UR-1403	TTGTAATTTTAAAAAATAGTC	-	196.578
I	11077311	11077332	Cbr-21UR-1404	TGTGTAAACGAAATATCTTTG	-	196.571
IV	4691464	4691485	Cbr-21UR-1405	TGACAGGAGGAATGCTTAAAA	-	196.394
IV	5047942	5047963	Cbr-21UR-1406	TATCTAGAATTTGTTTGTGGA	-	196.388
IV	1143798	1143819	Cbr-21UR-1407	TTGTTTGTACCTTTGTGTTGC	-	196.245
I	11151225	11151246	Cbr-21UR-1408	TGCTCGTGTGTTTGTCTTAAA	+	196.077
IV	1446858	1446879	Cbr-21UR-1409	TAAGTTACAGCGGCGAGAAGT	-	195.418
IV	2383318	2383339	Cbr-21UR-1410	TGGTCGTGCTAAAGAAATGAG	-	195.291
IV	2524529	2524550	Cbr-21UR-1411	TTTGTTTGTCATCGCGTCAAG	+	195.221
IV	5362991	5363012	Cbr-21UR-1412	TCAGGTAGTTTCAGTAGTCAC	-	195.212
I	10444365	10444386	Cbr-21UR-1413	TCTCATAGGAAAATTAGTTTG	+	195.094
IV	6287752	6287773	Cbr-21UR-1414	TGGGTACTTATATTTGGTTGT	-	195
IV	1786734	1786755	Cbr-21UR-1415	TTTTCGAGCTATGCGCCTTGG	-	194.784
IV	1986635	1986656	Cbr-21UR-1416	TAAAAGCTTAGCAGTTAGACA	+	194.764
IV	14867176	14867197	Cbr-21UR-1417	TCCGTACGTGAAAAATTAGTG	-	194.121
IV	5716433	5716454	Cbr-21UR-1418	TTGGCATATAGAAGTCGCTCC	-	194.032
IV	1237203	1237224	Cbr-21UR-1419	TGGAATAGGAAATTCAGGCAA	-	193.828
IV	13294815	13294836	Cbr-21UR-1420	TTTTGTTTTAGAACGATAGTC	+	193.743
IV	1848081	1848102	Cbr-21UR-1421	TAGGGATGTCTCAGCGTGATG	-	193.333
IV	3849002	3849023	Cbr-21UR-1422	TCTTCATTGCATGGGCAAAAG	-	193.054
I	11194231	11194252	Cbr-21UR-1423	TGTTGGTCGCGTATGCGTTTG	+	193.036
IV	3190424	3190445	Cbr-21UR-1424	TGGATATGGAGACTGATGGAG	+	192.82
IV	13168708	13168729	Cbr-21UR-1425	TTAGCTCAGAAAGTTTGAACA	+	192.769
IV	4575559	4575580	Cbr-21UR-1426	TACGTGAAGGTTAGGTTCTTG	-	192.751
IV	5306065	5306086	Cbr-21UR-1427	TTTGTACGATAAAGATCGGTA	-	192.594
IV	1739660	1739681	Cbr-21UR-1428	TTATCATTAATTCCGTTAGAG	-	192.59
IV	2755645	2755666	Cbr-21UR-1429	TCTATCATTGGGGAGCCGAAA	-	192.563
IV	3895594	3895615	Cbr-21UR-1430	TTGTATCGCAAGACAAAGGTC	-	192.349
IV	4659422	4659443	Cbr-21UR-1431	TGCGTCTCTTACACGCTGGCG	+	192.307
I	10700359	10700380	Cbr-21UR-1432	TGTGTATTTTTGGGTTGGTAT	+	192.192
cb25.NA_168	15088	15109	Cbr-21UR-1433	TGAATCCATACATTCGAGAGC	+	192.169
IV	2470414	2470435	Cbr-21UR-1434	TATATGGAGCTTGTGAAACTG	+	192.021
IV	3552567	3552588	Cbr-21UR-1435	TGTCGTTATCAATCAGTTATC	-	191.767
IV	3552021	3552042	Cbr-21UR-1436	TATAGAATTTTGAAAATAGTG	+	191.57
I	10593952	10593973	Cbr-21UR-1437	TGCTAAGTACTGAAGACAAAA	-	191.32
I	11230922	11230943	Cbr-21UR-1438	TGTGTTCAGAGACTTAGTGAA	+	191.217
IV	3277339	3277360	Cbr-21UR-1439	TATGATTTCAGATCGTGCATC	+	191.209
IV	4531705	4531726	Cbr-21UR-1440	TCGGAGTAAGGTCAGACACTT	+	191.192
I	10932704	10932725	Cbr-21UR-1441	TTCCTTACAGCCTATCGATTG	-	191.186
IV	14152064	14152085	Cbr-21UR-1442	TACGTTTTTTTTTGTGTTAAA	+	191.177
IV	1687890	1687911	Cbr-21UR-1443	TAGTGGAAAAATATTGGAATG	+	191.163
IV	1732514	1732535	Cbr-21UR-1444	TGTTTTGTTTTTATCGATCGT	+	190.967
IV	13976186	13976207	Cbr-21UR-1445	TCGTGCGTATTTCGTGAAAAA	-	190.829
IV	1119278	1119299	Cbr-21UR-1446	TTCAAGTTGGTTATTTAGAGA	+	190.784
IV	13737250	13737271	Cbr-21UR-1447	TCTAATTTGAGGAATATTATC	+	190.512
IV	2082736	2082757	Cbr-21UR-1448	TCAGGATTTTGGACCTCGACA	+	190.469
I	10562396	10562417	Cbr-21UR-1449	TACGAAGTGATGTTGATGAAA	+	190.415
IV	15036486	15036507	Cbr-21UR-1450	TATCTCATCATTGTCTGTGTT	+	190.397
IV	14395648	14395669	Cbr-21UR-1451	TCAATTATGAATAGGAACAAG	+	190.381
IV	4346038	4346059	Cbr-21UR-1452	TGATTTCTGCCTAGAGCTAAG	-	190.14
IV	1884444	1884465	Cbr-21UR-1453	TTGTTAACTGTAGGTACAAAA	+	190.115
IV	5033371	5033392	Cbr-21UR-1454	TTTTACGTCGCCTGTCTGTGC	+	189.842
IV	3611338	3611359	Cbr-21UR-1455	TACACTCTTGACTGGGGCCCT	-	189.837
IV	3413024	3413045	Cbr-21UR-1456	TGAGATAATGTTAAAAAAATG	+	189.757
IV	14303797	14303818	Cbr-21UR-1457	TAGACGATTGGGAATAGTCTG	+	189.645
I	10564962	10564983	Cbr-21UR-1458	TACAAAGTTCAGACTGTCATT	+	189.645
IV	14339660	14339681	Cbr-21UR-1459	TTGAACTCTAGCTGAAATAAT	-	189.551
IV	5995133	5995154	Cbr-21UR-1460	TGATAACTCGACAGATGTAAC	-	189.371
IV	5366501	5366522	Cbr-21UR-1461	TCTTTCAATGTAGCCCAGTAC	+	189.205
IV	3368866	3368887	Cbr-21UR-1462	TTAGATTCGAATTGTTGAGCA	+	189.132
IV	1708935	1708956	Cbr-21UR-1463	TTAGTCTATGTTTTACCGTGT	-	189.059
IV	2762445	2762466	Cbr-21UR-1464	TATTTTTACCACACGGGGTCG	-	188.975
IV	15004214	15004235	Cbr-21UR-1465	TGCTTTCGTCGTTATCCGTGG	-	188.758
IV	4080158	4080179	Cbr-21UR-1466	TGTCGCGAAAGGATCCAGTTC	+	188.634
IV	5970819	5970840	Cbr-21UR-1467	TAGGTTCTACTGTTTCGAGTG	+	188.337
IV	5035928	5035949	Cbr-21UR-1468	TCCGTTTTGCAGTTTTTAATA	-	188.284
IV	6544722	6544743	Cbr-21UR-1469	TACTCAAATTATCGGAATATC	+	188.246
IV	4169080	4169101	Cbr-21UR-1470	TCTTAGAATGCTACGGATGCT	+	187.88
IV	1063232	1063253	Cbr-21UR-1471	TTGAGTTGTCACAATTGATAT	+	187.697
IV	3230110	3230131	Cbr-21UR-1472	TAAGTTCTGTGTGGCTAAATA	-	187.565
IV	3355062	3355083	Cbr-21UR-1473	TATGAAATCCAAAACTAGTGA	+	187.336
IV	6920528	6920549	Cbr-21UR-1474	TTTCTAGCTAAACGTCTTACT	-	187.324
IV	13219384	13219405	Cbr-21UR-1475	TGTTATCGAATTTGGGTTCAT	+	187.198
IV	4366952	4366973	Cbr-21UR-1476	TGCTTCTGTCGGTACATGGTT	-	187.151
IV	6388208	6388229	Cbr-21UR-1477	TACTTGTGACGGTTGTACTGT	-	187.054
IV	1181443	1181464	Cbr-21UR-1478	TAATTTGCAGAGACGAAGTTT	+	186.972
I	11134952	11134973	Cbr-21UR-1479	TTATCAAACTGGCTGGGCTGG	-	186.896
IV	4762782	4762803	Cbr-21UR-1480	TAAAACGGACTAACATTATGT	+	186.445
IV	3057864	3057885	Cbr-21UR-1481	TATACGTCGTATATATATATT	-	186.057
IV	984352	984373	Cbr-21UR-1482	TTTTGTACAAGGTTTCAATGT	-	185.931
IV	1329304	1329325	Cbr-21UR-1483	TCAATCCGTAATAGCAAGAAT	+	185.607
IV	861581	861602	Cbr-21UR-1484	TATATAGATAGAATAAGGCAT	+	185.554
I	11242656	11242677	Cbr-21UR-1485	TGTTGCCGCGGTGAACAGATA	-	185.497
IV	13280937	13280958	Cbr-21UR-1486	TATGTTTTCTTCATCGACTGT	+	185.346
IV	1175740	1175761	Cbr-21UR-1487	TGGTACTGTACTAAATGATTC	+	185.338
IV	5904783	5904804	Cbr-21UR-1488	TATGCACTGGATTCGCTCTGG	-	185.331
IV	2707667	2707688	Cbr-21UR-1489	TAGCATTCGTTTAACCAGACA	-	185.304
IV	14785242	14785263	Cbr-21UR-1490	TGCGTGATAACGAAGCAAAGT	-	185.288
I	11305343	11305364	Cbr-21UR-1491	TCGACGGAGTTTTATCGGTTG	-	185.231
IV	14841543	14841564	Cbr-21UR-1492	TGATCACTAGGCAGGAGAAGT	-	185.003
IV	3776783	3776804	Cbr-21UR-1493	TCAAAGTGCCAAAAATCTGGA	+	184.943
IV	3117373	3117394	Cbr-21UR-1494	TAAGTTCTTCCTGCGATTCCG	+	184.553
IV	3643124	3643145	Cbr-21UR-1495	TCCATGGAAAGCTATAAAAAA	+	184.504
IV	2949153	2949174	Cbr-21UR-1496	TTCCCGGAAGAAGTCAGAATG	-	184.452
I	10690539	10690560	Cbr-21UR-1497	TCCATGTATTCATTAGTGCTC	+	184.214
IV	5502279	5502300	Cbr-21UR-1498	TGATTTCATGCGCGTTAGAGC	-	183.973
IV	14818905	14818926	Cbr-21UR-1499	TACGGCTAAAGTTCTTGCAAT	+	183.796
IV	1991460	1991481	Cbr-21UR-1500	TTGGATCCTCAGCAAAATGAA	+	183.693
IV	1260585	1260606	Cbr-21UR-1501	TACAGTCTTTTTCTGGGTTCA	+	183.651
IV	1432432	1432453	Cbr-21UR-1502	TACGCAATGACCTAGCCATGG	-	183.554
IV	4042040	4042061	Cbr-21UR-1503	TACGATTTTGTTTGGATCAAC	+	183.522
IV	13794061	13794082	Cbr-21UR-1504	TAAGTGTACAAAATAATCAAC	+	183.492
IV	4614016	4614037	Cbr-21UR-1505	TTCATGACTTATCGTGTGAAA	+	183.405
IV	4246118	4246139	Cbr-21UR-1506	TCTTAGCGTGTTCTCTGTTCA	-	183.24
IV	1628890	1628911	Cbr-21UR-1507	TAGGAAATGTATTGGTTATCC	+	183.181
cb25.NA_019	16026	16047	Cbr-21UR-1508	TTGACATCTGGATAAATGGAC	-	183.126
IV	3121901	3121922	Cbr-21UR-1509	TCAAACGGGAGAATTTTTTGA	-	182.919
IV	5376680	5376701	Cbr-21UR-1510	TGCAGGGTAGGTATCGCTTCT	-	182.819
I	10355483	10355504	Cbr-21UR-1511	TAGTGGTATGGCTTGAAAATT	-	182.747
IV	13295078	13295099	Cbr-21UR-1512	TTGAAGCGTTCTTTGATAGTT	+	182.377
IV	991808	991829	Cbr-21UR-1513	TGTGGTCGTAGAACGTGAAAT	+	182.228
IV	3140662	3140683	Cbr-21UR-1514	TACGTCTGATAAAACCAAATT	-	182.144
I	11320515	11320536	Cbr-21UR-1515	TAAAATTAGCATGGGAACATA	+	182.116
IV	2277018	2277039	Cbr-21UR-1516	TGGGATCGCACTTTGAACATG	-	181.921
IV	4932463	4932484	Cbr-21UR-1517	TTGTCCCTCTATGCTATTGAG	+	181.834
IV	2500253	2500274	Cbr-21UR-1518	TATTGTATAGGCAACAATGGG	+	181.66
IV	2649888	2649909	Cbr-21UR-1519	TTGTAAGGCGGGAATATTTCC	-	181.63
IV	2318785	2318806	Cbr-21UR-1520	TTGTGTTAGAAAGCTGATCGT	-	181.533
IV	5043308	5043329	Cbr-21UR-1521	TTGTCTTGGTAAATTGTATCG	-	181.533
IV	1018561	1018582	Cbr-21UR-1522	TATGTTTTGTCTAACGAAAAG	-	181.517
IV	1748198	1748219	Cbr-21UR-1523	TTCAAGGCTTATTGAAATGAG	-	181.49
IV	3709196	3709217	Cbr-21UR-1524	TACAAACCGCGTTCTAAAACC	-	181.351
IV	4546577	4546598	Cbr-21UR-1525	TTGATTGATCTTTCCAGCAAG	-	181.044
IV	734446	734467	Cbr-21UR-1526	TGAAAAAAAGTTGTTGTTCTT	-	180.85
IV	976017	976038	Cbr-21UR-1527	TGCAAAGCTTCAAGATACTCC	-	180.589
IV	3204345	3204366	Cbr-21UR-1528	TGGCACTGCAATTGAAAGTTT	+	180.344
IV	5456134	5456155	Cbr-21UR-1529	TGTGATCTGAACAGTCGTAGG	-	180.258
IV	4002157	4002178	Cbr-21UR-1530	TGAATTGATACTTGCAGAAGC	+	180.219
cb25.NA_168	3769	3790	Cbr-21UR-1531	TGGACGAGTTACATTAAAAAT	+	180.197
IV	1531022	1531043	Cbr-21UR-1532	TAGGTTCAACGCATATCAAGC	-	179.827
IV	4428307	4428328	Cbr-21UR-1533	TACACTTCTGCACATGGTATC	+	179.603
IV	4430617	4430638	Cbr-21UR-1534	TTTCAAACCAAAAGTGGAACG	-	179.58
I	11226494	11226515	Cbr-21UR-1535	TAGATCGTTAACATGCAAAGA	+	179.328
IV	6054913	6054934	Cbr-21UR-1536	TAAGCTATTTGTATTGTAAAC	+	179.062
IV	3552860	3552881	Cbr-21UR-1537	TCGACAACAAGTTTTCAAGTG	-	178.857
IV	14033039	14033060	Cbr-21UR-1538	TCGATTGATTGAGTTTGTAGA	+	178.696
IV	3370524	3370545	Cbr-21UR-1539	TTCTACAAGTTGACGATTTCA	-	178.645
I	10805743	10805764	Cbr-21UR-1540	TAGAGAAATGCTGTGAACTAC	+	178.561
IV	676827	676848	Cbr-21UR-1541	TAAACAGGGGTTAATGACTTT	-	178.524
IV	4319757	4319778	Cbr-21UR-1542	TTCGTTTTCGTTTACTTCCGT	-	178.475
IV	13162864	13162885	Cbr-21UR-1543	TGTGGATGGTCTTGTTTTATC	-	178.306
IV	13274166	13274187	Cbr-21UR-1544	TAGGTGAGTGAGGACTAATGA	+	178.137
IV	4489520	4489541	Cbr-21UR-1545	TCAATTATGAGATTGGATGAA	+	177.987
I	10816565	10816586	Cbr-21UR-1546	TCTTCAATTTGACGGGATGTT	+	177.943
IV	5671809	5671830	Cbr-21UR-1547	TCCGACGTCGTTCTTTATTAG	+	177.908
IV	4700405	4700426	Cbr-21UR-1548	TCCCACGAAGTGTATAAATAC	+	177.767
IV	2833475	2833496	Cbr-21UR-1549	TATGTTCAGCTACATAGGAAT	+	177.627
IV	1334223	1334244	Cbr-21UR-1550	TTTGTTCAATAGATGTCTAAC	+	177.213
IV	14292257	14292278	Cbr-21UR-1551	TGGGTATCTGAGAAGTTTTCA	+	177.083
IV	2479840	2479861	Cbr-21UR-1552	TTTCAGTATTGATTGGGCAAA	+	177.015
IV	5211936	5211957	Cbr-21UR-1553	TATTTAGTTATGAGATGAGTT	+	176.954
IV	13686724	13686745	Cbr-21UR-1554	TTAGTCGACGATTGGTGATAA	+	176.846
IV	14389889	14389910	Cbr-21UR-1555	TACGGATCGACAATCATTGGA	-	176.774
IV	13806244	13806265	Cbr-21UR-1556	TGATGAAACGAAAACCGGAAT	-	176.763
IV	880624	880645	Cbr-21UR-1557	TATGAACGTGTTTAGACATAT	+	176.71
IV	158400	158421	Cbr-21UR-1558	TTGATGAAGTTATAGTTATGC	+	176.602
IV	1028610	1028631	Cbr-21UR-1559	TGGTACATCTGGAGAAATTGG	+	176.208
IV	5927097	5927118	Cbr-21UR-1560	TGTGTACACTAGAAATTAAAA	-	176.055
IV	5467319	5467340	Cbr-21UR-1561	TACTACCAAAGAATGAGTTCT	-	175.964
IV	752389	752410	Cbr-21UR-1562	TTATGGAAAGAGGTGTGGATA	+	175.958
IV	14275389	14275410	Cbr-21UR-1563	TGTGTGCAGGATCATTAGGTT	+	175.941
I	10728269	10728290	Cbr-21UR-1564	TGCACCCTCTATTAGTCAAAT	+	175.82
IV	4672728	4672749	Cbr-21UR-1565	TTCTTGTATTGTTTCAGCCGC	+	175.806
IV	1950791	1950812	Cbr-21UR-1566	TGTGTTCACCAAATTTTAGGT	-	175.707
IV	5030507	5030528	Cbr-21UR-1567	TTTGAAGTCGTGACTATAAAA	+	175.418
IV	13895446	13895467	Cbr-21UR-1568	TTCGATATCAAAATAGGATTT	+	175.344
IV	5589106	5589127	Cbr-21UR-1569	TAGGTAGGACAAACCAGTTTC	+	175.303
IV	2418134	2418155	Cbr-21UR-1570	TCGACCATGAAATGTAGTTCC	+	175.259
IV	3358273	3358294	Cbr-21UR-1571	TGTCTTTGCTATGTACACAAG	+	175.247
IV	2115422	2115443	Cbr-21UR-1572	TTTCGATTGCACTGGTTCCGA	+	175.023
IV	2895171	2895192	Cbr-21UR-1573	TTATACTGGAAAAATATGTAC	+	174.945
I	11187141	11187162	Cbr-21UR-1574	TGCGACCCAGTAATTCCAACT	+	174.91
IV	5971273	5971294	Cbr-21UR-1575	TACATATCCCGGTTTGGACCC	-	174.756
IV	13785414	13785435	Cbr-21UR-1576	TTTGACTACAGTGTTATTGCT	+	174.656
IV	3717404	3717425	Cbr-21UR-1577	TAGGGACGAGATAGTAATTTC	+	174.442
IV	4485641	4485662	Cbr-21UR-1578	TGGAAGAGAATTAAAAAGTTT	+	174.423
IV	1615807	1615828	Cbr-21UR-1579	TAGTGCTTCAGATAATATTCA	-	174.402
IV	1330171	1330192	Cbr-21UR-1580	TAAACGGTCGACGGGTATTCA	+	174.267
IV	3786872	3786893	Cbr-21UR-1581	TCCTTTTGTCGCAATTTACAG	+	174.257
IV	5491240	5491261	Cbr-21UR-1582	TTCTAATCGTGGTGATCCTTG	+	174.188
IV	4924759	4924780	Cbr-21UR-1583	TGAGAAATCTGTGTCACAAAT	+	174.181
IV	13517675	13517696	Cbr-21UR-1584	TAGGATATGGCATATGCAAGG	+	173.955
IV	13271931	13271952	Cbr-21UR-1585	TCAGTTTTGTGTTAGAAAAAT	-	173.811
IV	3798014	3798035	Cbr-21UR-1586	TAAGTAAATTGGGGATGACGA	+	173.801
IV	2462514	2462535	Cbr-21UR-1587	TTGCTCGTATACATCATCTGT	-	173.656
cb25.NA_055	4580	4601	Cbr-21UR-1588	TTGTCATCGTAGGATTAATAC	-	173.612
IV	2055246	2055267	Cbr-21UR-1589	TGGGTATCTGTGGAATATAAA	+	173.43
IV	3428181	3428202	Cbr-21UR-1590	TAGACATAAATGGAATGATTC	-	173.276
I	10570832	10570853	Cbr-21UR-1591	TTTCAATAGGAAATGAAGTCC	-	173.262
IV	2057605	2057626	Cbr-21UR-1592	TCAATTAATAGGTTAAAAACG	+	173.134
IV	14275190	14275211	Cbr-21UR-1593	TATTTGTGAAAAATGTTCATT	+	172.995
IV	13186247	13186268	Cbr-21UR-1594	TTAAGGATTTGTGCAAAAAAA	+	172.909
IV	1021586	1021607	Cbr-21UR-1595	TATTGCCAGTTTGGAAGGAAC	+	172.55
IV	2108507	2108528	Cbr-21UR-1596	TGCGGTTGGTTCAGATGTTTT	+	172.544
IV	4592682	4592703	Cbr-21UR-1597	TTTTCCTTCCTAGTATGGAGT	+	172.45
IV	2717675	2717696	Cbr-21UR-1598	TTTGTCCGGTATTGGAAGCAC	-	172.334
IV	1043951	1043972	Cbr-21UR-1599	TACTGTCTCGTTTTTTCCATG	-	172.227
IV	6454854	6454875	Cbr-21UR-1600	TTGAGCCTGATTATGCACGAG	-	172.125
IV	2646386	2646407	Cbr-21UR-1601	TAATTGACCACTACGATCTGG	-	172.017
IV	1431400	1431421	Cbr-21UR-1602	TCGGTCCAGTAAAAATGCAAC	+	171.903
IV	3369236	3369257	Cbr-21UR-1603	TCTTTAGAAAACTGTCACATA	-	171.752
IV	6102542	6102563	Cbr-21UR-1604	TTAACGTTGTGTAATTCCAAT	+	171.557
IV	5980259	5980280	Cbr-21UR-1605	TATTGAGTCTTTTATATGAGT	-	171.527
IV	5519120	5519141	Cbr-21UR-1606	TCCTATAGTAAGTCGTATTGA	-	171.435
IV	13748267	13748288	Cbr-21UR-1607	TTTTTTGATCTGAATCGATAG	+	171.396
IV	5302809	5302830	Cbr-21UR-1608	TGCTCTCTCGACAAACAAAGA	-	171.348
IV	2397914	2397935	Cbr-21UR-1609	TCTATTGAGTGTCGGTTTATT	-	171.249
I	10810923	10810944	Cbr-21UR-1610	TCTTCCGGCGTTATACGTGCC	+	171.235
IV	5766758	5766779	Cbr-21UR-1611	TAACGAGTTAAGTTCAAACTT	-	171.167
I	10756045	10756066	Cbr-21UR-1612	TGGGCAGTCTGTACACACAAC	+	171.078
IV	13970354	13970375	Cbr-21UR-1613	TCGGATCAACATCAAAGGTTG	+	171.066
IV	13169220	13169241	Cbr-21UR-1614	TTCGTATCTCGAAAAAGGATA	+	170.89
IV	767727	767748	Cbr-21UR-1615	TACTCGGAAATTACACCATGT	+	170.676
I	10735816	10735837	Cbr-21UR-1616	TTGTTGATTTGTGTAGCCAAT	+	170.493
IV	13639783	13639804	Cbr-21UR-1617	TTTTAATTGGGCCTGTATCCT	+	170.28
IV	1064630	1064651	Cbr-21UR-1618	TCCGCGAGAAACTTAGATGAT	+	170.277
IV	5397327	5397348	Cbr-21UR-1619	TCCGTAGGCTGCATATGCAAT	+	170.246
IV	3140986	3141007	Cbr-21UR-1620	TCTGTATTCGATTATGAGAAT	+	170.243
IV	4275486	4275507	Cbr-21UR-1621	TCTGTTAAGGCGATGAGTGAA	-	170.208
IV	2286829	2286850	Cbr-21UR-1622	TAGTATTTGGATTCAATGGAC	-	170.042
IV	5478645	5478666	Cbr-21UR-1623	TAGGCACGAAATACAGATTTG	+	169.942
IV	3102772	3102793	Cbr-21UR-1624	TTCGGGTAAAGCTCAACTATG	-	169.939
IV	13746871	13746892	Cbr-21UR-1625	TCAGACTACTAGACGAGTTAT	-	169.874
IV	1054801	1054822	Cbr-21UR-1626	TGATAAGTACAGATGCTTGGC	-	169.761
IV	678010	678031	Cbr-21UR-1627	TGATTGAAATGGTGGTTAAGA	-	169.346
IV	5460755	5460776	Cbr-21UR-1628	TCCGAATTTTATGGTTGGAGT	-	168.994
IV	13616083	13616104	Cbr-21UR-1629	TATGGAATATGATGTGGCTAA	-	168.954
IV	2069281	2069302	Cbr-21UR-1630	TGACGCCACTTTATAAGATTT	+	168.914
IV	13245207	13245228	Cbr-21UR-1631	TGTATTCTTCTGTGCGATGTC	-	168.576
cb25.NA_168	10475	10496	Cbr-21UR-1632	TGGCTTTATAATTTTTGGATA	-	168.574
IV	2947919	2947940	Cbr-21UR-1633	TCACAATGGCTCTCAAGATTG	+	168.522
IV	1908462	1908483	Cbr-21UR-1634	TGAACTGCTTCATAACTACGG	+	168.436
IV	14071229	14071250	Cbr-21UR-1635	TCTGAAGTCTACTATTGCCGC	-	168.424
IV	5435156	5435177	Cbr-21UR-1636	TCCATGAGCTAAATACATAAT	-	168.42
IV	1723412	1723433	Cbr-21UR-1637	TTCGGTCTCTAACTAGTGGTC	-	168.346
IV	13267979	13268000	Cbr-21UR-1638	TTGTCTAGCAGTCCACCCCCC	+	168.163
I	10620075	10620096	Cbr-21UR-1639	TTGTCCACCAAGAGTCGTATT	+	168.001
IV	3138203	3138224	Cbr-21UR-1640	TAATCAGATCTTCCATTGAAA	+	167.971
IV	4007395	4007416	Cbr-21UR-1641	TGGGTGTTCCTGGTGTTTCAC	-	167.618
IV	1534428	1534449	Cbr-21UR-1642	TTTAGTACAAATCAGTGAGAA	+	167.322
IV	4257257	4257278	Cbr-21UR-1643	TACAGCGTCTTCCTTCAGTGA	+	167.243
IV	5715671	5715692	Cbr-21UR-1644	TGAGACGAGGATATGATTTGA	-	167.086
I	11093165	11093186	Cbr-21UR-1645	TACTCACTAAACTGTTAATGG	+	166.957
I	11147254	11147275	Cbr-21UR-1646	TTTATAGAACGGGTTTAGAAT	-	166.784
IV	14635632	14635653	Cbr-21UR-1647	TCTAGTCGTTAAAAAAGCAAG	-	166.77
IV	2097908	2097929	Cbr-21UR-1648	TAGGAGGCTTATATTTTTAAA	-	166.747
I	10963565	10963586	Cbr-21UR-1649	TTATTGTGAGAAGTGTACTAA	+	166.344
IV	2477082	2477103	Cbr-21UR-1650	TATCGAAACACTACATGCTGT	+	166.315
IV	2780270	2780291	Cbr-21UR-1651	TGATTCAGCACCCATGTAAAA	+	166.201
IV	957865	957886	Cbr-21UR-1652	TTCCGCGGTAAAAATTTCAAT	-	165.95
cb25.NA_168	1692	1713	Cbr-21UR-1653	TGGATTATGTGTGTTCAACAA	-	165.784
IV	14139054	14139075	Cbr-21UR-1654	TGTTTTTGGAGTGCTTTTAAT	-	165.654
IV	1117085	1117106	Cbr-21UR-1655	TTCGCTTTCCTTGGTCAAACT	+	165.627
IV	1673095	1673116	Cbr-21UR-1656	TAAAATCATAGAACAAGAAGC	-	165.518
IV	3018837	3018858	Cbr-21UR-1657	TGAGTTTATGTCATATGTATG	-	165.488
IV	3508676	3508697	Cbr-21UR-1658	TGAAAGTGGGTCAATGCAATC	-	165.344
I	11193496	11193517	Cbr-21UR-1659	TCGCAGTTCCTCTACATGTGG	+	165.335
IV	14045959	14045980	Cbr-21UR-1660	TTTGTTTGTGATTATAAAATC	+	165.265
IV	13519242	13519263	Cbr-21UR-1661	TAAAGTTATGATCGTTTATCG	+	165.146
IV	1504003	1504024	Cbr-21UR-1662	TGTAATCGGAGTTTTTGAGTC	+	165.04
IV	14275901	14275922	Cbr-21UR-1663	TCGGTAGTTGTCAAGATAACA	+	165.038
IV	13583461	13583482	Cbr-21UR-1664	TGTTTCTGGATGGCAATTGAG	+	164.906
IV	1882858	1882879	Cbr-21UR-1665	TTTTTTTGACAATATTCGAGG	-	164.812
IV	1260975	1260996	Cbr-21UR-1666	TTTCAAATCGTTAAGTAAACC	+	164.761
IV	6657890	6657911	Cbr-21UR-1667	TAGGCATTGAGAATGACATGT	+	164.455
IV	962952	962973	Cbr-21UR-1668	TCAGTGAATTTTCAGTAAACC	-	164.368
I	10002095	10002116	Cbr-21UR-1669	TAGATACGGATTGGTCTCTGT	+	164.366
IV	3899555	3899576	Cbr-21UR-1670	TTGGAAGAGTCCTCTGTAATT	-	164.299
IV	14151649	14151670	Cbr-21UR-1671	TGAAACCATTGGGCGAGTTTT	+	164.194
IV	4468547	4468568	Cbr-21UR-1672	TATGAATTTCATATGATCGAG	+	163.983
IV	3906452	3906473	Cbr-21UR-1673	TCGGAAAATGATTCATGGGTT	+	163.867
IV	6477965	6477986	Cbr-21UR-1674	TTGGAATCGGAACCCGTAGTT	+	163.831
IV	14789517	14789538	Cbr-21UR-1675	TGCGTACCATATCTTTATAGA	+	163.752
IV	1915799	1915820	Cbr-21UR-1676	TTACTTGGTTGCATTTTGGAC	-	163.608
IV	3879057	3879078	Cbr-21UR-1677	TACATTTGGTCTACTTAGGAT	+	163.55
IV	1153105	1153126	Cbr-21UR-1678	TTAGCGAATACGATAGGATTT	+	163.516
IV	4545124	4545145	Cbr-21UR-1679	TACTGAATGGGAGAGGTTTTC	+	162.991
IV	5309212	5309233	Cbr-21UR-1680	TCAATGATCTGAAAATTGATG	-	162.971
IV	14720037	14720058	Cbr-21UR-1681	TTTCTATTTGTGACTGACTAA	-	162.792
IV	5713672	5713693	Cbr-21UR-1682	TGGTCGCTTTCTTCGCTGGGT	+	162.764
IV	13282534	13282555	Cbr-21UR-1683	TAAGCACAGGAATTCAGAGTC	-	162.747
IV	14345752	14345773	Cbr-21UR-1684	TTTATCTTGAATTTCGTGAAA	-	162.746
IV	6292663	6292684	Cbr-21UR-1685	TAATTCTGGATCAACGTTAGA	-	162.619
IV	13840168	13840189	Cbr-21UR-1686	TACGGTAGCGTTTATATGTTG	+	162.556
IV	3213114	3213135	Cbr-21UR-1687	TGTTTCAAATACAGATGACGT	-	162.514
IV	14701193	14701214	Cbr-21UR-1688	TTGGAAAATTGGGTGGTACGT	-	162.302
IV	3075532	3075553	Cbr-21UR-1689	TACACTCTCGGTTGTTGATAC	-	162.228
I	10931855	10931876	Cbr-21UR-1690	TATTTTTGTGTTTTAATAATT	+	162.156
IV	5140617	5140638	Cbr-21UR-1691	TAATATTTTCGTCAGCGTATA	+	162.055
IV	2867890	2867911	Cbr-21UR-1692	TAAGTAAATAATTGTGCGAAC	-	161.94
IV	14829313	14829334	Cbr-21UR-1693	TACCAAGTCCCGAAAAAGTGC	-	161.838
IV	5968640	5968661	Cbr-21UR-1694	TTGTTGCACGCATCAAATGGC	+	161.829
IV	14900898	14900919	Cbr-21UR-1695	TATTGTGTCAATTAAAGGAGG	+	161.733
IV	1918316	1918337	Cbr-21UR-1696	TCTGAAAGGTGCTTACTTCAA	+	161.645
IV	14281728	14281749	Cbr-21UR-1697	TACTGTTTTTGGATAAGCTAC	+	161.543
IV	2492393	2492414	Cbr-21UR-1698	TACGTTGGTCTTGAAAAGTAG	+	161.427
IV	14294093	14294114	Cbr-21UR-1699	TTGGAAACTTGATTCATCTAG	+	161.037
IV	3125795	3125816	Cbr-21UR-1700	TTCCATAATACAAGAAGGGTT	-	161.032
IV	5400400	5400421	Cbr-21UR-1701	TCCTGGGTTTCAACAGTGTGT	-	160.877
IV	13263426	13263447	Cbr-21UR-1702	TATGCCGTCGATCAAGACTCC	-	160.81
IV	13255710	13255731	Cbr-21UR-1703	TGGTCATTTGTTGTTTTTAAG	+	160.768
IV	1913422	1913443	Cbr-21UR-1704	TCTTTCAACCGATGGCATTGT	+	160.713
IV	5066002	5066023	Cbr-21UR-1705	TGATGTAGACTATCGAAAACA	-	160.694
IV	5909367	5909388	Cbr-21UR-1706	TTGAGAAGTTGTCATCATAGT	+	160.693
IV	3448143	3448164	Cbr-21UR-1707	TCAGTCGAAATTCTCAGAATC	-	160.591
IV	5791338	5791359	Cbr-21UR-1708	TATGCTTGTCTGATGAGTATG	-	160.586
IV	3796277	3796298	Cbr-21UR-1709	TGAGTTGTAAAAACATTTTGG	+	160.548
IV	1001895	1001916	Cbr-21UR-1710	TATTTTTCTATGTTGTTGTTG	-	160.349
IV	841677	841698	Cbr-21UR-1711	TTGTTTTTCGGATCTATAGAT	+	160.234
IV	3766976	3766997	Cbr-21UR-1712	TGATTCCGATTGTTACAGGTC	-	160.173
IV	874325	874346	Cbr-21UR-1713	TAAGATGAACATTTGGCTAAC	-	160.126
cb25.NA_168	16460	16481	Cbr-21UR-1714	TGAAACGGTTCAAAAAGAGAA	+	160.069
IV	4588618	4588639	Cbr-21UR-1715	TCCGATGGTTACTACTAATGC	+	160.053
IV	6954498	6954519	Cbr-21UR-1716	TCCTTGCTCCGATAGTCGTCC	+	159.799
IV	5870331	5870352	Cbr-21UR-1717	TCTGTGCATTGCTGCTGCTCC	+	159.654
I	9990993	9991014	Cbr-21UR-1718	TTGGCACCCTGTTAGATCATC	+	159.641
IV	2955958	2955979	Cbr-21UR-1719	TGTACGAAAGCTTGGTCGACA	+	159.604
IV	1234041	1234062	Cbr-21UR-1720	TTTCAAAGTTGCATTGTTTTG	-	159.436
IV	14888365	14888386	Cbr-21UR-1721	TGATTTTTTTTGTCATTAGTG	-	159.416
IV	4519677	4519698	Cbr-21UR-1722	TAAAAGTTGATAATCGAAATC	-	159.29
IV	1986763	1986784	Cbr-21UR-1723	TAAGAGCTGAGTGCCTCAGAT	+	159.081
IV	2394506	2394527	Cbr-21UR-1724	TTTTGTTTGTGCTTAAATTCC	-	159.034
IV	13753268	13753289	Cbr-21UR-1725	TCATTCGTCGCTATATATAAT	-	158.971
IV	4476097	4476118	Cbr-21UR-1726	TATGTGGCGAAAGTTAGTGAA	-	158.819
IV	1748293	1748314	Cbr-21UR-1727	TATCGTTTTTTTTGGCCGCCA	+	158.782
IV	14348244	14348265	Cbr-21UR-1728	TACCTTACTGGAGCGTTACCA	+	158.769
IV	4955205	4955226	Cbr-21UR-1729	TACTTGGTTGACAATTGTAGA	-	158.65
IV	2860546	2860567	Cbr-21UR-1730	TATAAAGACGACATCTGGACG	+	158.579
IV	6523286	6523307	Cbr-21UR-1731	TGGATCCTTTGCAACTTAATG	+	158.563
I	10430044	10430065	Cbr-21UR-1732	TGAGTGCACTACTTGAAGACG	+	158.409
IV	5575828	5575849	Cbr-21UR-1733	TGGGAGCTCGATACCTCTTCC	-	158.374
IV	5728705	5728726	Cbr-21UR-1734	TGCTACAGGGAGACAAATTCC	+	157.958
I	10556577	10556598	Cbr-21UR-1735	TTTCATTACGCCGAACAGAAT	-	157.904
IV	3914244	3914265	Cbr-21UR-1736	TTCTGATACTTCAACGACTGT	+	157.667
IV	1006991	1007012	Cbr-21UR-1737	TGAGACCTCATTTTGACGGAA	+	157.551
IV	3427727	3427748	Cbr-21UR-1738	TGCGACTTTGATTTGGACAGG	+	157.521
IV	2705560	2705581	Cbr-21UR-1739	TAGGGGTTTGACGTGTTGCAA	+	157.479
IV	6280154	6280175	Cbr-21UR-1740	TAAGCAATTAGTTTCGACAGT	-	157.447
IV	14135524	14135545	Cbr-21UR-1741	TGACGTTCGTTTAAACTTGTC	+	157.351
I	9974104	9974125	Cbr-21UR-1742	TTCTTTGTATATCGGATGTGG	+	157.249
IV	4038256	4038277	Cbr-21UR-1743	TACCGAAAGGAAGGAATTTAG	-	157.249
IV	3028458	3028479	Cbr-21UR-1744	TGCGTCCTTCGGTTTACCTGC	-	157.182
IV	14070645	14070666	Cbr-21UR-1745	TTCTACATCTGAGCCTACATA	+	157.151
IV	2111141	2111162	Cbr-21UR-1746	TGAAATTGGCCATGGTATCAC	-	157.141
IV	6050519	6050540	Cbr-21UR-1747	TACCGTGCCAAATTTAGCTAG	+	157.016
IV	5963214	5963235	Cbr-21UR-1748	TCGGAAGCGTATTTAGGGATC	-	156.883
I	10351525	10351546	Cbr-21UR-1749	TGATAATCTAGGATATATAAT	-	156.876
IV	842425	842446	Cbr-21UR-1750	TCGCATTTTACCTGTGTTAGG	+	156.783
IV	5036221	5036242	Cbr-21UR-1751	TGTGTAACGAATGTTCAAACC	+	156.638
IV	2013370	2013391	Cbr-21UR-1752	TTCGTTACAGATATTTGAATC	-	156.538
IV	14400569	14400590	Cbr-21UR-1753	TTAGAATCGAGAGTAATACAG	-	156.46
IV	1972529	1972550	Cbr-21UR-1754	TGGTTTCTCGCATTCGTCAAT	+	156.354
IV	1195110	1195131	Cbr-21UR-1755	TCCATTAGCTTAAGTGTGGAT	+	156.232
I	10430904	10430925	Cbr-21UR-1756	TTGAAACAGAGTATTTTGAAC	-	156.13
IV	13585399	13585420	Cbr-21UR-1757	TATATTTTGCCTAAAGGTAGG	+	155.998
IV	2662362	2662383	Cbr-21UR-1758	TAGCTACAGTTTTTCGGTTTC	+	155.864
IV	3251708	3251729	Cbr-21UR-1759	TAGAGAGCTATTATTTGAGTT	-	155.853
IV	1523900	1523921	Cbr-21UR-1760	TGGGCTAACTGTAAAATAGTA	-	155.843
I	10928542	10928563	Cbr-21UR-1761	TGCTTTTTACTCCAAGATTGT	-	155.807
IV	824179	824200	Cbr-21UR-1762	TTTGTACGATTGATTAAAATT	+	155.777
IV	2474349	2474370	Cbr-21UR-1763	TTCACAGCTAGATGAGGTAAA	+	155.566
IV	5310143	5310164	Cbr-21UR-1764	TAAACGTCCTGTTAACATCTG	-	155.333
IV	2520801	2520822	Cbr-21UR-1765	TGTATTCTTGATTGGAGTTTT	-	155.196
IV	13946367	13946388	Cbr-21UR-1766	TGCTGCGCCTAACAAGGGAAG	-	154.99
IV	171201	171222	Cbr-21UR-1767	TACGCGTCGTTTTCATCCAGA	-	154.922
IV	5866280	5866301	Cbr-21UR-1768	TTCCAAGGTTGAACTGTCAAG	+	154.86
IV	2666977	2666998	Cbr-21UR-1769	TGTACGTTGTTTAGCCGATGA	+	154.773
IV	14398547	14398568	Cbr-21UR-1770	TAACTTATGGCATTGATTAAT	-	154.553
IV	1074227	1074248	Cbr-21UR-1771	TATGTAGGTAAGAGTTCAATG	+	154.542
IV	14040692	14040713	Cbr-21UR-1772	TTCCAACAGCGGTTTCAAAGT	+	154.463
IV	13173690	13173711	Cbr-21UR-1773	TAGTTTCATGTGCCGAAGATC	+	154.312
IV	5138582	5138603	Cbr-21UR-1774	TCCGAGCAATTCACACAAGTA	+	154.288
IV	3447208	3447229	Cbr-21UR-1775	TCTGATTATTTTGTGAATACT	+	154.269
I	10531330	10531351	Cbr-21UR-1776	TGGATCTGTATCTGCATAAAT	-	154.264
IV	2323427	2323448	Cbr-21UR-1777	TTTAGAGACGTTGGGTATAAA	-	154.206
IV	5217178	5217199	Cbr-21UR-1778	TGCTGTTCTGCTTGTCTCAAC	-	154.11
IV	6284030	6284051	Cbr-21UR-1779	TCCTTTGATCGTCTCGATAAC	-	153.87
IV	2666215	2666236	Cbr-21UR-1780	TACGAGGAATGGATATCGTTT	-	153.866
IV	3852339	3852360	Cbr-21UR-1781	TAAAAAGTTTGTAGCCAGAGT	+	153.802
IV	5848090	5848111	Cbr-21UR-1782	TTTTAAATTGATGGTGATATG	-	153.547
IV	2612570	2612591	Cbr-21UR-1783	TTCATTAGTGGAAAACTGAAT	+	153.508
IV	13938636	13938657	Cbr-21UR-1784	TTCTTGATACTAAGTTTGTTG	+	153.481
IV	2278729	2278750	Cbr-21UR-1785	TCGTAAGTGTCGGATTACATT	+	153.47
IV	835853	835874	Cbr-21UR-1786	TCGTCGAGCTTTTTATTTGCA	-	153.364
IV	14390820	14390841	Cbr-21UR-1787	TCGAGTCCTATCTAACTACAG	-	153.343
IV	3733436	3733457	Cbr-21UR-1788	TCAGAGATGGCCCTGTAGCAC	+	153.34
IV	5663863	5663884	Cbr-21UR-1789	TAACACGTGCATGTAATGAAT	-	153.163
IV	941540	941561	Cbr-21UR-1790	TAAAGTGTTTGAATGTAGTTG	+	153.134
IV	2076648	2076669	Cbr-21UR-1791	TTGTTTTTTGAATCCGAAGGT	-	153.027
IV	912752	912773	Cbr-21UR-1792	TTATTGATGTTGGTGCAGGGA	-	152.505
IV	5617792	5617813	Cbr-21UR-1793	TCTTCACTTCGTATGTATAAG	-	152.386
IV	863783	863804	Cbr-21UR-1794	TGTGTTAGGAAAGAAAACTTC	+	152.226
IV	4082219	4082240	Cbr-21UR-1795	TTCTCCTCGTCTTACCGCCGC	+	152.087
IV	3774903	3774924	Cbr-21UR-1796	TTTTTTTGTTGTTTTGGTGGC	-	152.076
IV	1344763	1344784	Cbr-21UR-1797	TTACTGCATCATCGTAGAGAT	+	152.017
IV	13637690	13637711	Cbr-21UR-1798	TCAATTGAAGACTGGTCCTCA	+	151.814
IV	2254019	2254040	Cbr-21UR-1799	TGGTCTCTCGTTCGTTTTAGA	+	151.673
cb25.NA_019	14117	14138	Cbr-21UR-1800	TTACGCAATTCATAATGGATC	-	151.555
IV	2060209	2060230	Cbr-21UR-1801	TTTCTTATTTTCGGATATAAC	+	151.357
IV	6472084	6472105	Cbr-21UR-1802	TTCTCCGTTTCTAAGTTTATG	+	151.237
IV	2276061	2276082	Cbr-21UR-1803	TGACAGTCAGAGATGAGCGGA	-	150.834
I	10013471	10013492	Cbr-21UR-1804	TTGGTTTTGTGAATTGAACTC	+	150.796
IV	2666482	2666503	Cbr-21UR-1805	TAATCCATAACGAAAGACAAC	-	150.693
I	10569306	10569327	Cbr-21UR-1806	TTGAATCGATGTCCTGCTGTC	-	150.62
IV	3787234	3787255	Cbr-21UR-1807	TTGTAGAGTAGAAATCATGTA	-	150.572
I	11119326	11119347	Cbr-21UR-1808	TATTCTGATGCCTGTTTATAG	-	150.569
IV	13963935	13963956	Cbr-21UR-1809	TATGTAGTTTTTATGCCCAGT	+	150.513
I	10179267	10179288	Cbr-21UR-1810	TAGTTGGTTTTTAGCGGAATG	-	150.432
IV	3365332	3365353	Cbr-21UR-1811	TAACATGTTTTAGTTTTAGTC	-	150.377
IV	13698830	13698851	Cbr-21UR-1812	TGATGACATAGCAATTTCCTG	+	150.255
IV	1978363	1978384	Cbr-21UR-1813	TTGAGAATCTATTCGGCTTCC	-	150.147
I	10592792	10592813	Cbr-21UR-1814	TAGGCATACCTCTGGTAGATG	-	149.934
IV	13772856	13772877	Cbr-21UR-1815	TAAAGCACTGGTATCTGATCC	-	149.928
IV	4387648	4387669	Cbr-21UR-1816	TCTGTCTGACCCGGAAACCAT	+	149.924
IV	14840735	14840756	Cbr-21UR-1817	TTGTATGCAGACATGAAAATA	-	149.782
I	10909216	10909237	Cbr-21UR-1818	TAGACCAAAGGGGCTTTCAGA	+	149.747
IV	3434300	3434321	Cbr-21UR-1819	TGTTTCGTTGCTCGTTCTACA	-	149.698
IV	6230146	6230167	Cbr-21UR-1820	TACGCTGAAGTAAACTAGGTA	+	149.694
IV	2779550	2779571	Cbr-21UR-1821	TGATGAATTTTGGTAGCATTC	+	149.565
IV	755443	755464	Cbr-21UR-1822	TTACAAAGGTTTTGATAAAAT	-	149.489
IV	3226309	3226330	Cbr-21UR-1823	TGAGAAGAATCGTGATATTCT	+	149.432
IV	1716773	1716794	Cbr-21UR-1824	TAATTTCAAACTAGACACTGT	-	149.417
IV	4562759	4562780	Cbr-21UR-1825	TTGAAACTGAAGACTGAATCT	-	149.378
IV	2736889	2736910	Cbr-21UR-1826	TGATCCGCTTTCTTTATGTGC	+	149.209
IV	3162271	3162292	Cbr-21UR-1827	TTCGACCAGTATGCGGAAACA	-	149.108
IV	849200	849221	Cbr-21UR-1828	TGAGATGGCTGTTGATTTAGA	+	149.104
IV	4980779	4980800	Cbr-21UR-1829	TCTTGATCGTGGGAAACTGGC	-	149.046
I	10361529	10361550	Cbr-21UR-1830	TAAAAATAACTTTAAAGGTGG	-	149.026
IV	1158916	1158937	Cbr-21UR-1831	TCCTTTATAGTGCTGATAAGC	-	149.024
IV	4611773	4611794	Cbr-21UR-1832	TTAGTTATTCTTGGAGACATG	+	148.915
IV	1347240	1347261	Cbr-21UR-1833	TACACGAATAAGTAGCGGTTC	-	148.672
IV	1438781	1438802	Cbr-21UR-1834	TACATTGGCAGGATATACATA	-	148.561
IV	14333140	14333161	Cbr-21UR-1835	TAAATCGTCGTGAGGCTTACA	-	148.543
IV	2833333	2833354	Cbr-21UR-1836	TTATTGCTTCACCTGTTTTGA	+	148.414
IV	5243990	5244011	Cbr-21UR-1837	TCATATTCTGTTCGGTAACAG	-	148.283
IV	13908992	13909013	Cbr-21UR-1838	TTCTTTTGGTGTACACATAAA	+	148.176
IV	3639818	3639839	Cbr-21UR-1839	TTCGTTAATAATCGATTGATG	+	148.121
IV	3644666	3644687	Cbr-21UR-1840	TGAATCATGTGCCGATGAAAC	+	147.842
IV	3102562	3102583	Cbr-21UR-1841	TGCAGTATCATTCCGGCGTTT	-	147.69
IV	844621	844642	Cbr-21UR-1842	TTTTTACAGTGTTCGTGGAAG	+	147.632
IV	1040181	1040202	Cbr-21UR-1843	TACGCGCGTGAGTATTTCTCT	-	147.552
IV	14389392	14389413	Cbr-21UR-1844	TCGCAAAAAAAGTAAGTATTG	-	147.386
IV	13245490	13245511	Cbr-21UR-1845	TTTATTCTTTAGTTGAGGCAA	-	147.318
IV	2708316	2708337	Cbr-21UR-1846	TTCATGAAGCTGATCAATATG	+	147.126
IV	5483060	5483081	Cbr-21UR-1847	TGTCAGATCTCCGAAAAGTTT	+	146.992
IV	4918864	4918885	Cbr-21UR-1848	TACACGGTTTCTATTATTAGC	+	146.978
IV	1963964	1963985	Cbr-21UR-1849	TCCAAAGCAAAAACCGATGAC	+	146.941
IV	2427076	2427097	Cbr-21UR-1850	TATTAAAGTGCTAAAATTGGT	+	146.841
IV	678132	678153	Cbr-21UR-1851	TGGAACTAATGGCGAAGACGT	-	146.763
IV	14633071	14633092	Cbr-21UR-1852	TAACCATGAATACTTTTGAGC	+	146.723
IV	3903176	3903197	Cbr-21UR-1853	TGATGAAAACAATGGAATATA	-	146.71
IV	2738641	2738662	Cbr-21UR-1854	TCTTTTTGTACGTATCGGAGC	+	146.611
IV	5594037	5594058	Cbr-21UR-1855	TGGATAACCTAGAAACTCGTT	+	146.584
IV	6365672	6365693	Cbr-21UR-1856	TTCTTGAGGAATATTATAATC	+	146.568
IV	2598139	2598160	Cbr-21UR-1857	TTTTTCACAGAGTCAATAGGA	-	146.397
IV	1038301	1038322	Cbr-21UR-1858	TATCTTCTCTTTATCGGTACT	-	146.266
IV	2071810	2071831	Cbr-21UR-1859	TCACTGACTAGTGACATGTGT	+	146.208
IV	1069320	1069341	Cbr-21UR-1860	TAATACGTTTTTAAAGATAAT	-	146.062
IV	2271262	2271283	Cbr-21UR-1861	TAGCAAAGGTACTTACTCATC	+	146.05
IV	1880007	1880028	Cbr-21UR-1862	TGGTATTTCCGTTCACTTGGC	+	145.92
IV	2457509	2457530	Cbr-21UR-1863	TCATCCGTTTAGACATACATT	-	145.882
IV	4431868	4431889	Cbr-21UR-1864	TTATTTCTACATACATTGGTC	-	145.833
IV	4956429	4956450	Cbr-21UR-1865	TATGGATCTGAATTTCGAAGT	-	145.695
IV	1743607	1743628	Cbr-21UR-1866	TTATCGATGAGCCATCGGGTT	-	145.686
IV	5494710	5494731	Cbr-21UR-1867	TGAGAGAGTTGGAAAAATTGT	-	145.637
IV	1731902	1731923	Cbr-21UR-1868	TAATACATGTGTCACATAAAC	+	145.531
IV	2506813	2506834	Cbr-21UR-1869	TTTTTTAATAGGTTCTGCATG	+	145.426
IV	3612244	3612265	Cbr-21UR-1870	TGAAGGATTTGCAACAGGGTT	+	145.225
IV	1971684	1971705	Cbr-21UR-1871	TGCTTGTCATATTCTGTGTAA	+	145.14
IV	1019538	1019559	Cbr-21UR-1872	TTTTAATGACCGTCTAACGTC	+	144.894
IV	13237812	13237833	Cbr-21UR-1873	TTTACGGAGCCCAAAATAAGT	-	144.85
IV	6855856	6855877	Cbr-21UR-1874	TAGACGATCATAAGTAATAAA	+	144.614
IV	4524521	4524542	Cbr-21UR-1875	TGGGTGATAATTAACGATTGG	-	144.474
IV	146475	146496	Cbr-21UR-1876	TGTTTGAGTAATGTTCGGAAT	+	144.458
IV	1913941	1913962	Cbr-21UR-1877	TTGGAACCATTATAGGAAAAT	+	144.428
IV	5515510	5515531	Cbr-21UR-1878	TGCTCCGTTTCCGTTCCTGGT	-	144.34
IV	4135702	4135723	Cbr-21UR-1879	TCAGAGGGATTGAAGTTTTGA	-	144.234
IV	13206838	13206859	Cbr-21UR-1880	TGAAGCAAGCGTTCACACACA	-	144.232
IV	4996490	4996511	Cbr-21UR-1881	TAAAAACATTTCATGGTAGGT	+	144.038
I	11132686	11132707	Cbr-21UR-1882	TATCTGAATTTGCTGGGCTAA	-	144.034
IV	3782326	3782347	Cbr-21UR-1883	TTCCAGAGTTGCATTGAGTTC	+	143.997
IV	2738021	2738042	Cbr-21UR-1884	TTAGTAGGTCGATCGTGACAC	-	143.907
IV	6980899	6980920	Cbr-21UR-1885	TCTGTATTCCAGTGGTAGAAT	+	143.81
IV	6876783	6876804	Cbr-21UR-1886	TTTCATCTTCTACGTAGCTTG	-	143.764
IV	3122320	3122341	Cbr-21UR-1887	TTTCAATATTCTAGGTACAGA	-	143.697
IV	680918	680939	Cbr-21UR-1888	TGCCACTATGCGGAATTAGTG	+	143.579
IV	2515297	2515318	Cbr-21UR-1889	TGTAGGTGATTGAACTTTCGG	+	143.567
IV	2946806	2946827	Cbr-21UR-1890	TCATGTTATACCTTCTTTTGG	-	143.389
IV	14082853	14082874	Cbr-21UR-1891	TGTTCTGTGTCGTATGGAACT	-	143.181
IV	2486051	2486072	Cbr-21UR-1892	TACATATACGAAAATTCTGGT	-	143.154
IV	6054724	6054745	Cbr-21UR-1893	TATATTGCACTAATGGGATTA	-	143.128
IV	6447926	6447947	Cbr-21UR-1894	TAGAGTTTCATAGCGTGCGGA	-	142.832
IV	13758354	13758375	Cbr-21UR-1895	TAACTGTTAAGATAAGATAAG	-	142.611
IV	4156133	4156154	Cbr-21UR-1896	TCGAATCGGAAATGTGTTGTC	+	142.493
IV	14147260	14147281	Cbr-21UR-1897	TGAACCATCGCATTAAAAAAG	-	142.336
IV	3045969	3045990	Cbr-21UR-1898	TCTCATTTCTGGTACAGTAGT	-	142.3
IV	14078575	14078596	Cbr-21UR-1899	TTACTCGTCGTTCCATAGAAT	-	142.255
I	10352984	10353005	Cbr-21UR-1900	TCTTCATGTGATAATTCCTGT	-	142.237
IV	6707674	6707695	Cbr-21UR-1901	TGAAAAATTGAACGGGTAATT	-	142.216
IV	14716416	14716437	Cbr-21UR-1902	TGTTTTGTAGGTCTAGATTAT	-	142.157
IV	4587267	4587288	Cbr-21UR-1903	TGCTTTGAGTGGTACATTATT	-	142.094
IV	5807420	5807441	Cbr-21UR-1904	TAAAAAGCTTCCAAATCCTGG	+	142.013
IV	5295529	5295550	Cbr-21UR-1905	TGGGAACGGAATGCTCTGCAT	+	141.839
IV	4593175	4593196	Cbr-21UR-1906	TAAACTGTAACAGATCTTCGG	+	141.831
I	11085434	11085455	Cbr-21UR-1907	TATCTTGGCAGTTTCAGAACT	+	141.802
IV	879448	879469	Cbr-21UR-1908	TGGATCTTGAATAAAACGAAG	-	141.794
IV	3634095	3634116	Cbr-21UR-1909	TGGGGTCAGTCCAGCAGTTCC	+	141.782
IV	3188729	3188750	Cbr-21UR-1910	TTGGATTTGTCTGGATGGAGT	-	141.712
IV	5988220	5988241	Cbr-21UR-1911	TATTATGGAGGTCACATCACA	+	141.664
IV	2913525	2913546	Cbr-21UR-1912	TGGTTCGTCTTCGTTGACCGT	-	141.608
I	11055205	11055226	Cbr-21UR-1913	TTCGGATTCGTTTGGCGTAGC	+	141.531
IV	5096617	5096638	Cbr-21UR-1914	TGGTATGGTAGTAGCATAAGA	-	141.294
IV	4150885	4150906	Cbr-21UR-1915	TTTGCTCATCGGTCTAATCCC	-	141.284
IV	14143844	14143865	Cbr-21UR-1916	TGACTATTTGGAAAACCAATA	+	141.05
IV	3501023	3501044	Cbr-21UR-1917	TTGAAGAATCTAGAAATAAAC	-	140.879
IV	2087918	2087939	Cbr-21UR-1918	TGCGTTCAATTTTTTTTCAGA	-	140.728
IV	2785686	2785707	Cbr-21UR-1919	TATTGTTGTGAAACAGAGAGC	+	140.629
IV	3899781	3899802	Cbr-21UR-1920	TGTTGTCATTTTTGAAGTTGG	+	140.564
IV	3798843	3798864	Cbr-21UR-1921	TAACTTTAGAGTGATCACAGT	-	140.467
I	9949677	9949698	Cbr-21UR-1922	TCTGCTAGGCTTCATTCCGTT	+	140.244
IV	1504192	1504213	Cbr-21UR-1923	TATTTCGGATAAAAATTGAGC	+	140.221
IV	6621140	6621161	Cbr-21UR-1924	TAAAGACTCTACAAACAGAAT	-	140.187
IV	681894	681915	Cbr-21UR-1925	TATGCAAGCAACCGTAGTTCA	+	140.063
IV	2555489	2555510	Cbr-21UR-1926	TTTCTATTCGCTGAGTTTCCG	+	139.964
IV	1034384	1034405	Cbr-21UR-1927	TAGGCTGATAGAATGTCCCTC	+	139.831
IV	91119	91140	Cbr-21UR-1928	TTTTCGAGTCTTGTTTTCATA	-	139.827
IV	950178	950199	Cbr-21UR-1929	TGAATTGATTGTTCTCGCAGT	+	139.732
IV	16295401	16295422	Cbr-21UR-1930	TGCTCTGTGTGGTCTAGTGGT	-	139.731
IV	1875342	1875363	Cbr-21UR-1931	TAGCTGACAGTTGAAAGAAGT	+	139.627
IV	3044136	3044157	Cbr-21UR-1932	TGAATTATTGCTATTAAGTTG	+	139.597
IV	13745708	13745729	Cbr-21UR-1933	TTGGGAATAAAGATGGCTCCT	+	139.59
IV	2257307	2257328	Cbr-21UR-1934	TTACATGACAACTATCGAGAA	-	139.478
IV	3797858	3797879	Cbr-21UR-1935	TTTTCGTTCTATAGTAAGGTT	-	139.38
IV	14619815	14619836	Cbr-21UR-1936	TTCGATGAGAGTTGTATCCTA	-	139.35
IV	14345256	14345277	Cbr-21UR-1937	TAGATTAAAGGTGGGGGGTCA	-	139.278
IV	4043351	4043372	Cbr-21UR-1938	TTATGGTAAGATGTTCTTACA	+	139.209
I	10627698	10627719	Cbr-21UR-1939	TTCCATGAGCAGCTTACACAG	-	138.594
IV	5018174	5018195	Cbr-21UR-1940	TCTTTGAAGCACACATGGTAC	+	138.57
IV	3760871	3760892	Cbr-21UR-1941	TTTGATTATACCTTGCAGTTC	+	138.537
IV	5793780	5793801	Cbr-21UR-1942	TGAATTGTTTTTGCCTGGAAA	-	138.497
IV	2290737	2290758	Cbr-21UR-1943	TGTTCGCTTGAGAAACTTGGT	+	138.475
IV	3850876	3850897	Cbr-21UR-1944	TATTTTGGATGTCAATGTGCT	+	138.468
IV	1136809	1136830	Cbr-21UR-1945	TCATTGATTTATCGAATATGG	+	138.314
IV	14732365	14732386	Cbr-21UR-1946	TTTATTCATTGTGTTGACCTG	+	138.301
IV	1145482	1145503	Cbr-21UR-1947	TCGGAAGTGCGGACACTAGGA	+	138.274
IV	13798995	13799016	Cbr-21UR-1948	TAAGTGACTTTAGATGCGAAT	-	138.259
IV	2293117	2293138	Cbr-21UR-1949	TCCGATTAGATTTAGGTTTTC	-	138.179
IV	2372023	2372044	Cbr-21UR-1950	TCCAATGGTAAATTATGTAAT	-	138.145
IV	1041837	1041858	Cbr-21UR-1951	TGGTTGAAGCTCTCATATACT	-	138.034
IV	14301451	14301472	Cbr-21UR-1952	TTCTGTGTGTTTGAGGCAAAT	+	137.925
IV	5905671	5905692	Cbr-21UR-1953	TGGGTTGATTGGTCTTGTTCG	+	137.858
IV	5590748	5590769	Cbr-21UR-1954	TATGTCACAGTATCCGAATCT	-	137.762
IV	3042351	3042372	Cbr-21UR-1955	TGAAGATCTACAGAACACAAA	+	137.659
IV	5675366	5675387	Cbr-21UR-1956	TATTCTGTTTTTGATTGATCT	+	137.556
IV	680723	680744	Cbr-21UR-1957	TGAGTCGGAAGTTGATTGTCG	+	137.552
IV	2564715	2564736	Cbr-21UR-1958	TTTGTCGAAAATTTTGGATAT	+	137.3
IV	947342	947363	Cbr-21UR-1959	TCTGGACATATGAAACTGTGA	+	137.289
IV	3424630	3424651	Cbr-21UR-1960	TAATACTGTGTATGTCTGCGA	-	137.099
IV	1017245	1017266	Cbr-21UR-1961	TGCGTCACTAGGAGCTCCTGA	-	137.061
IV	14030996	14031017	Cbr-21UR-1962	TGAAATGATGAAGAATGCCAT	-	136.947
IV	2084206	2084227	Cbr-21UR-1963	TGTTGGATTGGGATTCATCTG	-	136.898
IV	1225896	1225917	Cbr-21UR-1964	TCCAGCTTCGTAGTGTCTCAA	+	136.808
IV	877164	877185	Cbr-21UR-1965	TGAGAAATCTTCAACTACAAG	-	136.658
IV	2492659	2492680	Cbr-21UR-1966	TAGTGATACTGAGTTTTTTTC	-	136.656
IV	731757	731778	Cbr-21UR-1967	TGGACCCTCGTTATCAAAAAA	+	136.522
IV	1226214	1226235	Cbr-21UR-1968	TCGTAGCATTGGTGATGAAGA	+	136.375
IV	14406387	14406408	Cbr-21UR-1969	TGAGCTTTCCCATAAAACATC	-	136.35
IV	6086377	6086398	Cbr-21UR-1970	TACAAGACCTGATGCCAGCGT	-	136.19
IV	6420378	6420399	Cbr-21UR-1971	TAGTTTCTTCGGGTGTTGATG	+	135.889
IV	4597610	4597631	Cbr-21UR-1972	TAGTTCGGTGTTTAGAATAAA	+	135.596
IV	6454067	6454088	Cbr-21UR-1973	TACAACCCCATTTCGTGGAGT	-	135.533
IV	2718994	2719015	Cbr-21UR-1974	TACACAGACTATCAAAAAACG	-	135.52
IV	3395982	3396003	Cbr-21UR-1975	TGCAGTAGGGTTATTATAAAT	-	135.478
IV	1885852	1885873	Cbr-21UR-1976	TTTTTTTTTCGTGTCACAGAA	+	135.455
IV	2721153	2721174	Cbr-21UR-1977	TACGACATGGTTCCCGAATTC	-	135.294
IV	13883791	13883812	Cbr-21UR-1978	TATTTTAAGAGTAATGAACTT	+	135.292
IV	6216655	6216676	Cbr-21UR-1979	TTTTCCGTGTCGATCTGTCAC	+	135.241
IV	13956465	13956486	Cbr-21UR-1980	TCCGTCTCGCAACAGTCGATG	-	135.228
IV	6525229	6525250	Cbr-21UR-1981	TTGATTGCCACCATACGTGCC	+	135.194
IV	3616095	3616116	Cbr-21UR-1982	TAATATAATTGTAAGAGGAAA	+	135.17
IV	5139482	5139503	Cbr-21UR-1983	TGACTCCAAATAGCGATGAGA	-	135.168
IV	3024955	3024976	Cbr-21UR-1984	TTTAGTTCCATGAAAGTGTCA	-	135.086
IV	14069675	14069696	Cbr-21UR-1985	TAGTCAGCCTATACATTATGT	-	135.085
IV	5235406	5235427	Cbr-21UR-1986	TACACATTATTGTTAGAGCAG	-	135.035
I	10581500	10581521	Cbr-21UR-1987	TAACAGACTGTTTCCATCAAG	+	134.823
I	10445830	10445851	Cbr-21UR-1988	TACATCGTGTGCCCTATTACG	+	134.796
IV	3207459	3207480	Cbr-21UR-1989	TTCACTAGCGAAACGTTCGAC	+	134.708
IV	13969240	13969261	Cbr-21UR-1990	TGCATTCAAGTCGTTAGTTTC	+	134.621
IV	13839522	13839543	Cbr-21UR-1991	TCCGCGACGTTTCGAAAGCAG	+	134.528
IV	1343047	1343068	Cbr-21UR-1992	TTTGGATGGAAGTTATTCTGA	-	134.505
IV	915352	915373	Cbr-21UR-1993	TTCCAAATTTTCAGGTATAAG	+	134.465
IV	5715802	5715823	Cbr-21UR-1994	TAGTAAAAAAGACGTCTAATT	+	134.32
IV	1041369	1041390	Cbr-21UR-1995	TCGTTCGCCCTCAAATTCTGG	-	134.319
IV	2837472	2837493	Cbr-21UR-1996	TTTGAGTAAATTGTTCGGTTT	+	134.129
IV	5611298	5611319	Cbr-21UR-1997	TACTCACGCGATTCTCAGACA	+	134.044
IV	2821592	2821613	Cbr-21UR-1998	TTATACGGGTCCCTTTAAAAC	-	134.025
[truncated: 23,885 more rows]
