# Supplementary material for: Comparative analysis of piRNA sequences, targets and functions in nematodes
Source: RNA Biol. 2022 Nov 22;19(1):1276–92. doi: 10.1080/15476286.2022.2149170 (PMC9683057; doi:10.1080/15476286.2022.2149170)
Supplement: Supplemental Material [file KRNB_A_2149170_SM6978.zip › Table S2 22G_RNA density in Cbr.xlsx]

## Sheet: Sheet1
Table S2. 22G-RNA density in C. briggsae
gene_name	seq_id	locus_id	biotype	cbr-prg1_1 (RPM)	cbr-prg1_2 (RPM)	cbr-wt_1 (RPM)	cbr-wt_2 (RPM)	cbr-WT_mean (RPM)	cbr-prg-1_mean (RPM)	log2FoldChange	basemean	p-value
DIRS-1_CB	DIRS-1_CB	DIRS-1_CB	transposon	3673.14	2942.98	1651.02	637.533	1144.28	3308.06	1.53147	2226.17	0.0741645
DNA2-1_CB	DNA2-1_CB	DNA2-1_CB	transposon	0	0	0.15631	0	0.0781549	0	-0.833132	0.0390774	0.42265
DNA2-10_CB	DNA2-10_CB	DNA2-10_CB	transposon	0.11974	0.0791933	0.664316	0.472363	0.56834	0.0994665	-1.74443	0.333903	0.0410912
DNA2-11_CB	DNA2-11_CB	DNA2-11_CB	transposon	86.033	87.3502	10.9026	10.6754	10.789	86.6916	2.99468	48.7403	7.75184e-05
DNA2-12_CB	DNA2-12_CB	DNA2-12_CB	transposon	0	0.0395966	0	0	0	0.0197983	0.260608	0.00989916	0.42265
DNA2-13_CB	DNA2-13_CB	DNA2-13_CB	transposon	2.03558	1.94024	2.03203	1.92094	1.97648	1.98791	0.00791312	1.98219	0.890333
DNA2-14_CB	DNA2-14_CB	DNA2-14_CB	transposon	133.091	156.13	39.9371	39.2691	39.6031	144.61	1.86584	92.1066	0.0118312
DNA2-15_CB	DNA2-15_CB	DNA2-15_CB	transposon	2.03558	2.53418	0.820626	0.850253	0.83544	2.28488	1.3502	1.56016	0.0284288
DNA2-18_CB	DNA2-18_CB	DNA2-18_CB	transposon	0.0598699	0.0791933	0.117232	0	0.0586161	0.0695316	0.0960143	0.0640739	0.871159
DNA2-19_CB	DNA2-19_CB	DNA2-19_CB	transposon	0.658568	0.712739	49.6283	47.1103	48.3693	0.685654	-5.94703	24.5275	0.00069672
DNA2-2_CB	DNA2-2_CB	DNA2-2_CB	transposon	0	0.0395966	0	0.125963	0.0629817	0.0197983	-0.444103	0.04139	0.580212
DNA2-21_CB	DNA2-21_CB	DNA2-21_CB	transposon	78.3696	83.7865	16.1781	13.5096	14.8438	81.0781	2.44154	47.9609	0.00207145
DNA2-22_CB	DNA2-22_CB	DNA2-22_CB	transposon	1.37701	1.82145	4.10313	3.58996	3.84654	1.59923	-1.21571	2.72289	0.0220612
DNA2-23_CB	DNA2-23_CB	DNA2-23_CB	transposon	3.11323	2.77176	2.50096	2.80269	2.65182	2.9425	0.14487	2.79716	0.330163
DNA2-24_CB	DNA2-24_CB	DNA2-24_CB	transposon	73.4603	77.847	67.4476	63.895	65.6713	75.6537	0.203857	70.6625	0.0714775
DNA2-25_CB	DNA2-25_CB	DNA2-25_CB	transposon	2.21518	5.06837	6.52593	6.04625	6.28609	3.64178	-0.771209	4.96393	0.209075
DNA2-3_CB	DNA2-3_CB	DNA2-3_CB	transposon	4.72972	4.47442	6.48685	7.52632	7.00658	4.60207	-0.595861	5.80433	0.046137
DNA2-4_CB	DNA2-4_CB	DNA2-4_CB	transposon	0.359219	0.395966	0.664316	0.598326	0.631321	0.377593	-0.614725	0.504457	0.0214442
DNA2-5_CB	DNA2-5_CB	DNA2-5_CB	transposon	0	0	0.117232	0	0.0586161	0	-0.66554	0.0293081	0.42265
DNA2-7_CB	DNA2-7_CB	DNA2-7_CB	transposon	0	0.0395966	0	0.0629817	0.0314909	0.0197983	-0.134355	0.0256446	0.783025
DNA2-8_CB	DNA2-8_CB	DNA2-8_CB	transposon	20.4156	19.9567	8.67519	12.0295	10.3523	20.1862	0.956669	15.2693	0.0283767
DNA2-9_CB	DNA2-9_CB	DNA2-9_CB	transposon	352.095	338.353	180.616	179.813	180.214	345.224	0.937436	262.719	0.00173513
DNA3-1_CB	DNA3-1_CB	DNA3-1_CB	transposon	0.11974	0.0791933	0	0.0629817	0.0314909	0.0994665	0.601184	0.0654787	0.211186
DNA3-2_CB	DNA3-2_CB	DNA3-2_CB	transposon	0.658568	0.712739	0.312619	0.566836	0.439727	0.685654	0.541663	0.562691	0.198983
DNA3-3_CB	DNA3-3_CB	DNA3-3_CB	transposon	0.239479	0.0791933	0.0781549	0.125963	0.102059	0.159336	0.360047	0.130698	0.564143
DNA4-1_CB	DNA4-1_CB	DNA4-1_CB	transposon	0.0598699	0	0.0390774	0	0.0195387	0.0299349	0.120311	0.0247368	0.79857
DNA4-2_CB	DNA4-2_CB	DNA4-2_CB	transposon	112.974	123.7	127.9	135.82	131.86	118.337	-0.155982	125.099	0.179669
DNA6-1_CB	DNA6-1_CB	DNA6-1_CB	transposon	0	0	0.0390774	0.0629817	0.0510296	0	-0.594831	0.0255148	0.0507214
DNA6-2_CB	DNA6-2_CB	DNA6-2_CB	transposon	0.0598699	0.0791933	0	0	0	0.0695316	0.761554	0.0347658	0.0187665
DNA8-1_CB	DNA8-1_CB	DNA8-1_CB	transposon	0.0598699	0.0395966	0	0	0	0.0497332	0.582395	0.0248666	0.0391209
DNA8-10_CB	DNA8-10_CB	DNA8-10_CB	transposon	0.239479	0.0791933	0	0.0314909	0.0157454	0.159336	1.16387	0.0875409	0.220811
DNA8-11_CB	DNA8-11_CB	DNA8-11_CB	transposon	0.11974	0.0395966	0	0	0	0.0796682	0.845335	0.0398341	0.185126
DNA8-12_CB	DNA8-12_CB	DNA8-12_CB	transposon	0.419089	0.514756	0.390774	0.314909	0.352841	0.466923	0.324146	0.409882	0.202608
DNA8-13_CB	DNA8-13_CB	DNA8-13_CB	transposon	8.741	9.70118	5.31453	6.10923	5.71188	9.22109	0.681494	7.46648	0.03012
DNA8-1B_CB	DNA8-1B_CB	DNA8-1B_CB	transposon	0.11974	0.11879	0.0390774	0.0314909	0.0352841	0.119265	0.696682	0.0772745	0.00206575
DNA8-1C_CB	DNA8-1C_CB	DNA8-1C_CB	transposon	0.11974	0.11879	0.117232	0.188945	0.153089	0.119265	-0.206969	0.136177	0.445128
DNA8-2_CB	DNA8-2_CB	DNA8-2_CB	transposon	0.0598699	0	0	0	0	0.0299349	0.377789	0.0149675	0.42265
DNA8-3_CB	DNA8-3_CB	DNA8-3_CB	transposon	1.13753	0.435563	0.234465	0.283418	0.258941	0.786545	1.30445	0.522743	0.272489
DNA8-5_CB	DNA8-5_CB	DNA8-5_CB	transposon	0.538829	0.277176	0.508007	0.755781	0.631894	0.408003	-0.526798	0.519948	0.339937
DNA8-6_CB	DNA8-6_CB	DNA8-6_CB	transposon	0	0.0395966	0.0390774	0.188945	0.114011	0.0197983	-0.837079	0.0669048	0.348162
DNA8-7_CB	DNA8-7_CB	DNA8-7_CB	transposon	6.76529	7.0086	5.08007	5.92028	5.50017	6.88695	0.319191	6.19356	0.086724
DNA8-8_CB	DNA8-8_CB	DNA8-8_CB	transposon	0.0598699	0	0	0	0	0.0299349	0.377789	0.0149675	0.42265
DNA8-9_CB	DNA8-9_CB	DNA8-9_CB	transposon	0.239479	0.554353	0.117232	0.220436	0.168834	0.396916	0.886286	0.282875	0.302471
DNA9-1_CB	DNA9-1_CB	DNA9-1_CB	transposon	1.31714	0.910723	0.742471	1.0392	0.890835	1.11393	0.292968	1.00238	0.468793
GYPSY1-I_CB	GYPSY1-I_CB	GYPSY1-I_CB	transposon	6843.54	6869.42	1271.7	1291.13	1281.41	6856.48	2.41964	4068.95	8.42258e-06
GYPSY1-LTR_CB	GYPSY1-LTR_CB	GYPSY1-LTR_CB	transposon	365.386	369.239	4.10313	3.81039	3.95676	367.312	6.50093	185.634	2.827e-05
GYPSY2-I_CB	GYPSY2-I_CB	GYPSY2-I_CB	transposon	522.604	487.316	380.028	332.386	356.207	504.96	0.503334	430.583	0.037494
GYPSY2-LTR_CB	GYPSY2-LTR_CB	GYPSY2-LTR_CB	transposon	109.203	108.693	49.5502	45.9767	47.7634	108.948	1.18796	78.3556	0.000869035
GYPSY3-I_CB	GYPSY3-I_CB	GYPSY3-I_CB	transposon	2513.82	2414.88	1498.74	1589.38	1544.06	2464.35	0.674446	2004.2	0.00527236
GYPSY3-LTR_CB	GYPSY3-LTR_CB	GYPSY3-LTR_CB	transposon	0.778308	1.1879	0.468929	0.629817	0.549373	0.983104	0.738052	0.766238	0.187473
GYPSY4-I_CB	GYPSY4-I_CB	GYPSY4-I_CB	transposon	1.97571	1.34629	1.79756	1.79498	1.79627	1.661	-0.106774	1.72863	0.709195
GYPSY4-LTR_CB	GYPSY4-LTR_CB	GYPSY4-LTR_CB	transposon	48.6143	53.2179	27.4324	26.3264	26.8794	50.9161	0.919097	38.8977	0.00956053
GYPSY5-I_CB	GYPSY5-I_CB	GYPSY5-I_CB	transposon	24.1276	24.1144	54.8647	58.2581	56.5614	24.121	-1.22611	40.3412	0.00272435
GYPSY5-LTR_CB	GYPSY5-LTR_CB	GYPSY5-LTR_CB	transposon	0.538829	0.35637	0.703394	0.881744	0.792569	0.447599	-0.704843	0.620084	0.113871
GYPSY6-I_CB	GYPSY6-I_CB	GYPSY6-I_CB	transposon	5242.8	5337.31	3314.23	3460.56	3387.4	5290.06	0.64309	4338.73	0.0020889
GYPSY6-LTR_CB	GYPSY6-LTR_CB	GYPSY6-LTR_CB	transposon	2.33492	2.49459	1.95387	1.79498	1.87443	2.41476	0.348986	2.14459	0.0408064
HAT1_CB	HAT1_CB	HAT1_CB	transposon	2.51453	1.1483	0.468929	0.37789	0.42341	1.83142	1.88365	1.12741	0.176015
HAT10_CB	HAT10_CB	HAT10_CB	transposon	1.31714	1.38588	0.664316	0.409381	0.536849	1.35151	1.18853	0.944179	0.0252709
HAT11_CB	HAT11_CB	HAT11_CB	transposon	15.626	15.0467	14.5759	15.2416	14.9087	15.3364	0.0405324	15.1226	0.434687
HAT12_CB	HAT12_CB	HAT12_CB	transposon	0	0	0	0.0314909	0.0157454	0	-0.210955	0.00787272	0.42265
HAT13_CB	HAT13_CB	HAT13_CB	transposon	0.11974	0.0791933	0.312619	0.157454	0.235037	0.0994665	-0.748173	0.167252	0.232968
HAT14_CB	HAT14_CB	HAT14_CB	transposon	0.11974	0	0	0	0	0.0598699	0.676898	0.0299349	0.42265
HAT15_CB	HAT15_CB	HAT15_CB	transposon	0	0	0	0.0629817	0.0314909	0	-0.394963	0.0157454	0.42265
HAT16_CB	HAT16_CB	HAT16_CB	transposon	39.7536	34.1323	14.4977	16.1548	15.3263	36.9429	1.26381	26.1346	0.0178834
HAT17_CB	HAT17_CB	HAT17_CB	transposon	0.0598699	0	0	0	0	0.0299349	0.377789	0.0149675	0.42265
HAT18_CB	HAT18_CB	HAT18_CB	transposon	0.598699	0.277176	0.15631	0.0314909	0.0939003	0.437938	1.47212	0.265919	0.184186
HAT19_CB	HAT19_CB	HAT19_CB	transposon	0.598699	0.23758	0.0390774	0.0314909	0.0352841	0.418139	1.93735	0.226712	0.168119
HAT2_CB	HAT2_CB	HAT2_CB	transposon	41.9089	37.0229	10.9808	9.41577	10.1983	39.4659	1.94186	24.8321	0.00759496
HAT20_CB	HAT20_CB	HAT20_CB	transposon	0.0598699	0.0395966	0.0781549	0.0314909	0.0548229	0.0497332	-0.0482239	0.0522781	0.859922
HAT3_CB	HAT3_CB	HAT3_CB	transposon	0	0	0.0390774	0.0314909	0.0352841	0	-0.435993	0.0176421	0.0113611
HAT4_CB	HAT4_CB	HAT4_CB	transposon	0.17961	0.11879	0	0.0629817	0.0314909	0.1492	0.92234	0.0903453	0.114952
HAT5_CB	HAT5_CB	HAT5_CB	transposon	1.67636	1.26709	1.01601	1.00771	1.01186	1.47172	0.499372	1.24179	0.153692
HAT6_CB	HAT6_CB	HAT6_CB	transposon	321.98	299.945	586.513	646.57	616.542	310.962	-0.987229	463.752	0.0107797
HAT7_CB	HAT7_CB	HAT7_CB	transposon	18.0208	17.2641	427.937	347.25	387.593	17.6425	-4.44964	202.618	0.0116851
HAT8_CB	HAT8_CB	HAT8_CB	transposon	229.302	217.821	66.1581	72.555	69.3565	223.561	1.68713	146.459	0.00181096
HELITRON1_CB	HELITRON1_CB	HELITRON1_CB	transposon	3.53232	5.30595	0.351697	0.314909	0.333303	4.41914	3.3826	2.37622	0.0440393
HELITRON10_CB	HELITRON10_CB	HELITRON10_CB	transposon	1.85597	1.46508	1.36771	1.48007	1.42389	1.66052	0.208243	1.54221	0.364631
HELITRON11_CB	HELITRON11_CB	HELITRON11_CB	transposon	0.299349	0.11879	0.0390774	0.0314909	0.0352841	0.20907	1.19194	0.122177	0.194358
HELITRON12_CB	HELITRON12_CB	HELITRON12_CB	transposon	1.13753	1.34629	0.937858	0.850253	0.894056	1.24191	0.432885	1.06798	0.0915829
HELITRON13_CB	HELITRON13_CB	HELITRON13_CB	transposon	0.598699	0.0791933	0.195387	0.220436	0.207912	0.338946	0.511527	0.273429	0.664375
HELITRON14_CB	HELITRON14_CB	HELITRON14_CB	transposon	0	0	0.0781549	0.0314909	0.0548229	0	-0.630618	0.0274114	0.143216
HELITRON2_CB	HELITRON2_CB	HELITRON2_CB	transposon	0	0.0395966	0.273542	0.0944726	0.184007	0.0197983	-1.24532	0.101903	0.215213
HELITRON4_CB	HELITRON4_CB	HELITRON4_CB	transposon	5.26855	5.82071	9.61305	5.60537	7.60921	5.54463	-0.449705	6.57692	0.414774
HELITRON5_CB	HELITRON5_CB	HELITRON5_CB	transposon	0.0598699	0.0395966	0	0	0	0.0497332	0.582395	0.0248666	0.0391209
HELITRON6_CB	HELITRON6_CB	HELITRON6_CB	transposon	0.538829	0.514756	0.390774	0.314909	0.352841	0.526792	0.468982	0.439817	0.0485597
HELITRON7_CB	HELITRON7_CB	HELITRON7_CB	transposon	0.718438	0.712739	0.234465	0.125963	0.180214	0.715589	1.54131	0.447901	0.0101401
HELITRON8_CB	HELITRON8_CB	HELITRON8_CB	transposon	0.778308	0.35637	1.79756	1.3856	1.59158	0.567339	-1.34188	1.07946	0.0738121
HELITRON9B_CB	HELITRON9B_CB	HELITRON9B_CB	transposon	0.478959	0.395966	0.781549	0.818762	0.800155	0.437463	-0.74401	0.618809	0.0153606
HELITRON9C_CB	HELITRON9C_CB	HELITRON9C_CB	transposon	0	0	0	0.0314909	0.0157454	0	-0.210955	0.00787272	0.42265
LINE2A_CB	LINE2A_CB	LINE2A_CB	transposon	1725.75	1693.35	1164.66	1212.93	1188.8	1709.55	0.524075	1449.17	0.0031012
LINE2B_CB	LINE2B_CB	LINE2B_CB	transposon	42.1484	42.1704	224.773	234.166	229.47	42.1594	-2.44159	135.815	0.000628047
LINE2C_CB	LINE2C_CB	LINE2C_CB	transposon	363.23	101.328	115.435	97.0863	106.261	232.279	1.12752	169.27	0.438365
Mariner-N1_CB	Mariner-N1_CB	Mariner-N1_CB	transposon	6.58568	8.2361	5.39268	4.97556	5.18412	7.41089	0.507321	6.29751	0.120303
MARINER1_CB	MARINER1_CB	MARINER1_CB	transposon	0.299349	0.197983	0.0390774	0.0629817	0.0510296	0.248666	1.20702	0.149848	0.0629387
MARINER10_CB	MARINER10_CB	MARINER10_CB	transposon	0.898048	0.435563	0.195387	0.220436	0.207912	0.666805	1.31634	0.437359	0.186035
MARINER11_CB	MARINER11_CB	MARINER11_CB	transposon	0.11974	0.0395966	0.0781549	0.0629817	0.0705683	0.0796682	0.0749854	0.0751182	0.844153
MARINER12_CB	MARINER12_CB	MARINER12_CB	transposon	1.37701	1.1483	1.2114	1.13367	1.17254	1.26265	0.0987138	1.2176	0.533352
MARINER13_CB	MARINER13_CB	MARINER13_CB	transposon	761.305	654.849	1470.64	1481.74	1476.19	708.077	-1.05979	1092.13	0.00481923
MARINER14_CB	MARINER14_CB	MARINER14_CB	transposon	4377.38	4261.79	2814.2	2858.36	2836.28	4319.59	0.606875	3577.93	0.00173549
MARINER15_CB	MARINER15_CB	MARINER15_CB	transposon	1638.34	1627.1	813.24	824.84	819.04	1632.72	0.995185	1225.88	9.84466e-05
MARINER16_CB	MARINER16_CB	MARINER16_CB	transposon	2328.52	2319.53	375.3	409.539	392.419	2324.02	2.56585	1358.22	8.39516e-05
MARINER17_CB	MARINER17_CB	MARINER17_CB	transposon	1.1974	1.06911	0.508007	0.37789	0.442948	1.13325	1.18358	0.788101	0.0170694
MARINER18_CB	MARINER18_CB	MARINER18_CB	transposon	1740.36	1901.27	540.402	495.918	518.16	1820.81	1.81292	1169.49	0.00408124
MARINER19_CB	MARINER19_CB	MARINER19_CB	transposon	0.658568	0.197983	0.664316	0.944726	0.804521	0.428276	-0.775863	0.616398	0.29762
MARINER2_CB	MARINER2_CB	MARINER2_CB	transposon	24.6065	26.015	26.8853	29.5384	28.2118	25.3108	-0.155967	26.7613	0.19314
MARINER20_CB	MARINER20_CB	MARINER20_CB	transposon	0.239479	1.30669	0	0	0	0.773084	3.12612	0.386542	0.284404
MARINER21_CB	MARINER21_CB	MARINER21_CB	transposon	0.0598699	0	0.0390774	0	0.0195387	0.0299349	0.120311	0.0247368	0.79857
MARINER22_CB	MARINER22_CB	MARINER22_CB	transposon	22.3913	26.1734	8.1281	9.57322	8.85066	24.2824	1.44577	16.5665	0.016777
MARINER23_CB	MARINER23_CB	MARINER23_CB	transposon	1.49675	1.06911	0.703394	0.755781	0.729587	1.28293	0.73726	1.00626	0.12399
MARINER24_CB	MARINER24_CB	MARINER24_CB	transposon	269.354	236.867	69.4406	67.6739	68.5572	253.111	1.88286	160.834	0.00768038
MARINER25_CB	MARINER25_CB	MARINER25_CB	transposon	0.838178	0.158387	0.195387	0.37789	0.286639	0.498282	0.62984	0.392461	0.608674
MARINER26_CB	MARINER26_CB	MARINER26_CB	transposon	59.9297	60.3453	8.90965	8.88042	8.89504	60.1375	2.74346	34.5163	1.65213e-05
MARINER27_CB	MARINER27_CB	MARINER27_CB	transposon	0.898048	0.989916	0.703394	0.787272	0.745333	0.943982	0.304506	0.844657	0.0856344
MARINER28_CB	MARINER28_CB	MARINER28_CB	transposon	306.833	274.365	192.378	206.863	199.621	290.599	0.541542	245.11	0.0361218
MARINER29_CB	MARINER29_CB	MARINER29_CB	transposon	0	0.0395966	0.0781549	0	0.0390774	0.0197983	-0.215281	0.0294379	0.702861
MARINER3_CB	MARINER3_CB	MARINER3_CB	transposon	2.15531	1.97983	1.75848	1.70051	1.7295	2.06757	0.244635	1.89853	0.0672587
MARINER30_CB	MARINER30_CB	MARINER30_CB	transposon	0.538829	0.316773	0.195387	0.157454	0.176421	0.427801	0.933128	0.302111	0.155309
MARINER31_CB	MARINER31_CB	MARINER31_CB	transposon	0.17961	0.0791933	0.0390774	0.0944726	0.066775	0.129401	0.459971	0.0980882	0.388773
MARINER32_CB	MARINER32_CB	MARINER32_CB	transposon	0.0598699	0.0791933	0.0390774	0.0629817	0.0510296	0.0695316	0.166723	0.0602806	0.351796
MARINER34_CB	MARINER34_CB	MARINER34_CB	transposon	3.83167	2.69257	2.46188	1.70051	2.08119	3.26212	0.624255	2.67166	0.22688
MARINER35_CB	MARINER35_CB	MARINER35_CB	transposon	0.239479	0.11879	0.0781549	0.0944726	0.0863137	0.179135	0.583227	0.132724	0.266915
MARINER36_CB	MARINER36_CB	MARINER36_CB	transposon	31.9705	31.9941	2465.28	2151.8	2308.54	31.9823	-6.16912	1170.26	0.00470668
MARINER37_CB	MARINER37_CB	MARINER37_CB	transposon	0.598699	0.554353	0.468929	0.913235	0.691082	0.576526	-0.225683	0.633804	0.658929
MARINER38_CB	MARINER38_CB	MARINER38_CB	transposon	0.299349	0.395966	0.351697	0.503854	0.427775	0.347658	-0.237528	0.387717	0.467797
MARINER38A_CB	MARINER38A_CB	MARINER38A_CB	transposon	0	0.0395966	0	0	0	0.0197983	0.260608	0.00989916	0.42265
MARINER38B_CB	MARINER38B_CB	MARINER38B_CB	transposon	0.478959	0.831529	0.273542	0.0944726	0.184007	0.655244	1.41102	0.419626	0.140002
MARINER38C_CB	MARINER38C_CB	MARINER38C_CB	transposon	8.50152	7.16699	1.09417	1.25963	1.1769	7.83426	2.63545	4.50558	0.010047
MARINER39_CB	MARINER39_CB	MARINER39_CB	transposon	0.359219	0.0791933	0.468929	0.3464	0.407664	0.219206	-0.669386	0.313435	0.342799
MARINER4_CB	MARINER4_CB	MARINER4_CB	transposon	2185.49	2233.05	3020.49	2839.97	2930.23	2209.27	-0.407428	2569.75	0.0163512
MARINER40_CB	MARINER40_CB	MARINER40_CB	transposon	0.0598699	0	0	0	0	0.0299349	0.377789	0.0149675	0.42265
MARINER42_CB	MARINER42_CB	MARINER42_CB	transposon	0	0.0395966	0	0.0314909	0.0157454	0.0197983	0.0496524	0.0177719	0.887429
MARINER43_CB	MARINER43_CB	MARINER43_CB	transposon	251.034	267.634	193.707	175.688	184.697	259.334	0.489425	222.016	0.0258955
MARINER44_CB	MARINER44_CB	MARINER44_CB	transposon	2745.15	2707.9	1585.84	1634.28	1610.06	2726.52	0.759911	2168.29	0.000748202
MARINER44B_CB	MARINER44B_CB	MARINER44B_CB	transposon	1.31714	1.30669	0.664316	0.503854	0.584085	1.31191	1.0454	0.947999	0.0119841
MARINER45_CB	MARINER45_CB	MARINER45_CB	transposon	737.956	902.407	1066.34	1163.68	1115.01	820.182	-0.442999	967.597	0.0909306
MARINER46_CB	MARINER46_CB	MARINER46_CB	transposon	0.239479	0.277176	0.15631	0.220436	0.188373	0.258328	0.313345	0.22335	0.200727
MARINER47_CB	MARINER47_CB	MARINER47_CB	transposon	1.7961	1.1879	0.468929	0.598326	0.533628	1.492	1.32913	1.01281	0.0910907
MARINER47A_CB	MARINER47A_CB	MARINER47A_CB	transposon	0.359219	0.35637	0.195387	0.0314909	0.113439	0.357794	1.10088	0.235617	0.0964945
MARINER48_CB	MARINER48_CB	MARINER48_CB	transposon	0.898048	0.554353	0.117232	0.125963	0.121598	0.7262	1.89855	0.423899	0.072195
MARINER49_CB	MARINER49_CB	MARINER49_CB	transposon	0.299349	0.23758	0.234465	0.0944726	0.164469	0.268465	0.47843	0.216467	0.307029
MARINER5_CB	MARINER5_CB	MARINER5_CB	transposon	7.5436	5.46434	0.898781	1.07069	0.984735	6.50397	2.60599	3.74435	0.0339171
MARINER50_CB	MARINER50_CB	MARINER50_CB	transposon	0.538829	0.395966	0.547084	1.32262	0.93485	0.467398	-0.86699	0.701124	0.357566
MARINER51_CB	MARINER51_CB	MARINER51_CB	transposon	0	0.0791933	0	0	0	0.0395966	0.481264	0.0197983	0.42265
MARINER52_CB	MARINER52_CB	MARINER52_CB	transposon	0.778308	0.47516	0.937858	1.44858	1.19322	0.626734	-0.831468	0.909976	0.196676
MARINER53_CB	MARINER53_CB	MARINER53_CB	transposon	0.0598699	0.0791933	0.0781549	0.0629817	0.0705683	0.0695316	-0.00879556	0.0700499	0.94043
MARINER54_CB	MARINER54_CB	MARINER54_CB	transposon	2.75401	2.25701	1.01601	1.19665	1.10633	2.50551	1.11094	1.80592	0.0339052
MARINER55_CB	MARINER55_CB	MARINER55_CB	transposon	670.902	723.589	815.741	777.541	796.641	697.245	-0.192238	746.943	0.0925361
MARINER57_CB	MARINER57_CB	MARINER57_CB	transposon	29.5158	27.4009	1.71941	1.98392	1.85167	28.4584	3.87114	15.155	0.00160053
MARINER58_CB	MARINER58_CB	MARINER58_CB	transposon	0.0598699	0.0791933	0.15631	0.157454	0.156882	0.0695316	-0.599552	0.113207	0.0120556
MARINER59_CB	MARINER59_CB	MARINER59_CB	transposon	0.17961	0.23758	1.2114	0.944726	1.07806	0.208595	-1.93263	0.643329	0.0237549
MARINER6_CB	MARINER6_CB	MARINER6_CB	transposon	0.718438	0.712739	0.273542	0.314909	0.294225	0.715589	1.04882	0.504907	0.00244623
MARINER60_CB	MARINER60_CB	MARINER60_CB	transposon	1.13753	1.1879	0.234465	0.409381	0.321923	1.16271	1.58148	0.742318	0.0115153
MARINER61_CB	MARINER61_CB	MARINER61_CB	transposon	0.538829	0.316773	0.117232	0.125963	0.121598	0.427801	1.25205	0.274699	0.110314
MARINER62_CB	MARINER62_CB	MARINER62_CB	transposon	0.239479	0	0.0390774	0.0314909	0.0352841	0.11974	0.699803	0.0775119	0.553867
MARINER63_CB	MARINER63_CB	MARINER63_CB	transposon	3.95141	3.4845	1.68033	1.35411	1.51722	3.71796	1.23929	2.61759	0.0163369
MARINER64_CB	MARINER64_CB	MARINER64_CB	transposon	2.5744	2.45499	0.625239	0.566836	0.596037	2.5147	1.90941	1.55537	0.00119786
MARINER65_CB	MARINER65_CB	MARINER65_CB	transposon	0	0	0	0.0314909	0.0157454	0	-0.210955	0.00787272	0.42265
MARINER66_CB	MARINER66_CB	MARINER66_CB	transposon	0.11974	0.0791933	0.15631	0.157454	0.156882	0.0994665	-0.364959	0.128174	0.105413
MARINER67_CB	MARINER67_CB	MARINER67_CB	transposon	0.11974	0.0791933	0	0	0	0.0994665	0.996146	0.0497332	0.0391209
MARINER7_CB	MARINER7_CB	MARINER7_CB	transposon	4.13102	4.7516	2.89173	4.06232	3.47703	4.44131	0.344348	3.95917	0.282767
MARINER8_CB	MARINER8_CB	MARINER8_CB	transposon	32.6889	33.8947	5.1973	5.19599	5.19665	33.2918	2.65634	19.2442	0.000460161
MARINER9_CB	MARINER9_CB	MARINER9_CB	transposon	0.0598699	0	0	0.0314909	0.0157454	0.0299349	0.166834	0.0228402	0.715605
MERLIN2_CB	MERLIN2_CB	MERLIN2_CB	transposon	0.478959	0.395966	0.312619	0.251927	0.282273	0.437463	0.49156	0.359868	0.0944459
MERLIN3_CB	MERLIN3_CB	MERLIN3_CB	transposon	0.0598699	0.11879	0.117232	0.157454	0.137343	0.0893299	-0.326073	0.113337	0.310566
MERLIN4_CB	MERLIN4_CB	MERLIN4_CB	transposon	0.538829	0.673143	0.547084	0.535345	0.541214	0.605986	0.138832	0.5736	0.43803
MERLIN5_CB	MERLIN5_CB	MERLIN5_CB	transposon	5.02907	5.74151	3.36066	3.40101	3.38084	5.38529	0.656134	4.38306	0.0302535
MERLIN6_CB	MERLIN6_CB	MERLIN6_CB	transposon	0.838178	1.30669	0.312619	0.157454	0.235037	1.07243	1.80711	0.653735	0.0769497
MERLIN7_CB	MERLIN7_CB	MERLIN7_CB	transposon	1.07766	1.38588	1.01601	1.13367	1.07484	1.23177	0.180878	1.15331	0.44185
MERLIN8_CB	MERLIN8_CB	MERLIN8_CB	transposon	0.658568	0.35637	0.351697	0.409381	0.380539	0.507469	0.338157	0.444004	0.496043
MINISAT1_CB	MINISAT1_CB	MINISAT1_CB	transposon	0	0	0	0.0314909	0.0157454	0	-0.210955	0.00787272	0.42265
Mirage1_CB	Mirage1_CB	Mirage1_CB	transposon	2909.08	2942.51	1229.14	1311.06	1270.1	2925.79	1.20382	2097.95	0.000713129
MirageN1a_CB	MirageN1a_CB	MirageN1a_CB	transposon	21.0143	23.362	12.6611	10.6754	11.6682	22.1882	0.921379	16.9282	0.0206971
MirageN1b_CB	MirageN1b_CB	MirageN1b_CB	transposon	12.9319	13.2253	10.9808	9.51024	10.2455	13.0786	0.349192	11.662	0.0634426
MuDR-10_CB	MuDR-10_CB	MuDR-10_CB	transposon	0.239479	0	0	0.0314909	0.0157454	0.11974	0.92484	0.0677426	0.479937
MuDR-11_CB	MuDR-11_CB	MuDR-11_CB	transposon	14.1892	13.0273	2.30557	3.14909	2.72733	13.6082	2.27753	8.16778	0.00432473
MuDR-12A_CB	MuDR-12A_CB	MuDR-12A_CB	transposon	4.01128	3.76168	2.11018	2.48778	2.29898	3.88648	0.732695	3.09273	0.0197248
MuDR-12B_CB	MuDR-12B_CB	MuDR-12B_CB	transposon	7.18438	6.21667	2.38372	1.732	2.05786	6.70053	1.65605	4.37919	0.0154238
MuDR-13_CB	MuDR-13_CB	MuDR-13_CB	transposon	0	0	0.0390774	0.0314909	0.0352841	0	-0.435993	0.0176421	0.0113611
MuDR-15_CB	MuDR-15_CB	MuDR-15_CB	transposon	0.0598699	0.11879	0.117232	0.0629817	0.090107	0.0893299	-0.00590955	0.0897184	0.986279
MuDR-16_CB	MuDR-16_CB	MuDR-16_CB	transposon	0	0.0395966	0	0	0	0.0197983	0.260608	0.00989916	0.42265
MuDR-17_CB	MuDR-17_CB	MuDR-17_CB	transposon	18.7393	24.3519	24.4625	23.2403	23.8514	21.5456	-0.146034	22.6985	0.506323
MUDR1_CB	MUDR1_CB	MUDR1_CB	transposon	0.478959	0.35637	0.117232	0.188945	0.153089	0.417664	1.03237	0.285377	0.0650845
MUDR2_CB	MUDR2_CB	MUDR2_CB	transposon	0.0598699	0.0791933	0.0781549	0.0944726	0.0863137	0.0695316	-0.13618	0.0779226	0.31571
MUDR3_CB	MUDR3_CB	MUDR3_CB	transposon	18.6195	16.9078	69.0889	62.7298	65.9093	17.7636	-1.88564	41.8365	0.00464474
MUDR4_CB	MUDR4_CB	MUDR4_CB	transposon	0.0598699	0.0791933	0.117232	0.188945	0.153089	0.0695316	-0.578089	0.11131	0.153344
MUDR5A_CB	MUDR5A_CB	MUDR5A_CB	transposon	3659.07	2426.6	362.717	365.64	364.179	3042.83	3.06235	1703.51	0.0490624
MUDR6_CB	MUDR6_CB	MUDR6_CB	transposon	0	0	0.0390774	0.0314909	0.0352841	0	-0.435993	0.0176421	0.0113611
MUDR7_CB	MUDR7_CB	MUDR7_CB	transposon	3.23297	2.41539	2.0711	1.57454	1.82282	2.82418	0.604808	2.3235	0.171332
piggyBac1_CB	piggyBac1_CB	piggyBac1_CB	transposon	1.49675	1.2275	0.898781	1.22814	1.06346	1.36212	0.329638	1.21279	0.295438
piggyBac10_CB	piggyBac10_CB	piggyBac10_CB	transposon	0.17961	0	0.0390774	0.220436	0.129757	0.0898048	-0.275591	0.109781	0.783874
piggyBac2_CB	piggyBac2_CB	piggyBac2_CB	transposon	0.0598699	0.0395966	0.0781549	0.0314909	0.0548229	0.0497332	-0.0482239	0.0522781	0.859922
piggyBac3_CB	piggyBac3_CB	piggyBac3_CB	transposon	0	0.0395966	0	0	0	0.0197983	0.260608	0.00989916	0.42265
piggyBac4_CB	piggyBac4_CB	piggyBac4_CB	transposon	13.9497	13.8588	19.2261	22.0436	20.6348	13.9042	-0.566193	17.2695	0.0411656
piggyBac5_CB	piggyBac5_CB	piggyBac5_CB	transposon	2.93362	2.85096	1.17232	1.00771	1.09002	2.89229	1.33027	1.99115	0.00260139
piggyBac6_CB	piggyBac6_CB	piggyBac6_CB	transposon	4.66985	6.25627	10.2383	8.9749	9.60659	5.46306	-0.803086	7.53482	0.0549948
piggyBac7_CB	piggyBac7_CB	piggyBac7_CB	transposon	107.287	101.051	65.7282	76.5228	71.1255	104.169	0.54984	87.6471	0.0337913
piggyBac8_CB	piggyBac8_CB	piggyBac8_CB	transposon	101.12	89.6864	25.9474	25.791	25.8692	95.4033	1.87875	60.6362	0.00669316
piggyBac9_CB	piggyBac9_CB	piggyBac9_CB	transposon	0.299349	0.197983	0.0781549	0.0314909	0.0548229	0.248666	1.17123	0.151745	0.0737971
Polinton-1_CB	Polinton-1_CB	Polinton-1_CB	transposon	93.3371	99.0708	24.4625	23.8386	24.1505	96.2039	1.98958	60.1772	0.00159796
Polinton-2_CB	Polinton-2_CB	Polinton-2_CB	transposon	56.9362	53.4951	26.6899	29.5699	28.1299	55.2156	0.970463	41.6728	0.006792
SAT1_CB	SAT1_CB	SAT1_CB	transposon	14.4286	13.1461	4.80652	5.29047	5.04849	13.7874	1.43155	9.41793	0.00609544
SAT2_CB	SAT2_CB	SAT2_CB	transposon	0.778308	0.910723	0.312619	0.3464	0.329509	0.844515	1.13688	0.587012	0.0171507
TCB1	TCB1	TCB1	transposon	336.768	324.178	37.2799	38.8597	38.0698	330.473	3.11446	184.271	0.000470465
TCB2	TCB2	TCB2	transposon	1513.57	1688.2	2375.28	1657.49	2016.39	1600.89	-0.332883	1808.64	0.37749
tRNAAlaAGC_CB	tRNAAlaAGC_CB	tRNAAlaAGC_CB	transposon	0.718438	1.06911	0.664316	0.314909	0.489612	0.893774	0.75315	0.691693	0.244095
tRNAGlyGGC_CB	tRNAGlyGGC_CB	tRNAGlyGGC_CB	transposon	0.0598699	0	0	0.0314909	0.0157454	0.0299349	0.166834	0.0228402	0.715605
tRNAIleATT_CB	tRNAIleATT_CB	tRNAIleATT_CB	transposon	0.0598699	0	0.0781549	0.0629817	0.0705683	0.0299349	-0.39256	0.0502516	0.318829
tRNAThr_CB	tRNAThr_CB	tRNAThr_CB	transposon	0.11974	0.11879	0.117232	0.0629817	0.090107	0.119265	0.205863	0.104686	0.394929
WBGene00000307	CBG12593	Cbr-bli-4	protein_coding	3.56226	3.82108	2.32511	2.81843	2.57177	3.69167	0.505036	3.13172	0.0566585
WBGene00000312	CBG06867	Cbr-glb-1	protein_coding	1.49675	1.1879	44.7241	53.8966	49.3104	1.34232	-5.09835	25.3263	0.00902799
WBGene00000324	CBG09245	Cbr-exp-2	protein_coding	0	0.0791933	0.351697	0.236181	0.293939	0.0395966	-1.49671	0.166768	0.0681474
WBGene00000328	CBG15267	Cbr-fem-2	protein_coding	31.4317	31.5981	17.5653	22.8309	20.1981	31.5149	0.63926	25.8565	0.0501377
WBGene00000329	CBG21774	Cbr-fem-3	protein_coding	1.25727	1.1879	0.547084	0.976217	0.76165	1.22258	0.618184	0.992117	0.168027
WBGene00000332	CBG14137	WBGene00000332	protein_coding	0.419089	0.514756	0.273542	0.251927	0.262734	0.466923	0.644238	0.364829	0.0531257
WBGene00000333	CBG14136	WBGene00000333	protein_coding	0.898048	0.59395	0.254003	0.157454	0.205729	0.745999	1.4684	0.475864	0.0772236
WBGene00000343	CBG14138	Cbr-mai-1	protein_coding	0.11974	0.23758	0.312619	0.330654	0.321637	0.17866	-0.597496	0.250148	0.138571
WBGene00000365	CBG16767	WBGene00000365	protein_coding	1.67636	1.1483	3.3802	1.88945	2.63482	1.41233	-0.854676	2.02358	0.262147
WBGene00004512	F31C3.7	rrn-1.1	rRNA	0.419089	0.336571	0.371236	0.1732	0.272218	0.37783	1.37422	0.325024	0.428643
WBGene00004513	F31C3.8	rrn-1.2	rRNA	0.419089	0.336571	0.371236	0.1732	0.272218	0.37783	1.37422	0.325024	0.428643
WBGene00004567	F31C3.11	rrn-2.1	rRNA	4.49024	3.42511	1.64125	2.84992	2.24559	3.95767	1.75904	3.10163	0.16745
WBGene00004622	F31C3.9	rrn-3.1	rRNA	0.927983	1.00971	0.527545	0.409381	0.468463	0.968848	2.04582	0.718656	0.0199949
WBGene00014621	ZK218.12	rrn-4.1	rRNA	0.227007	0.232324	0.135869	0.132711	0.13429	0.229665	1.66099	0.181978	0.00104944
WBGene00023521	CBG00001	WBGene00023521	protein_coding	0.11974	0.0395966	0.0390774	0.0629817	0.0510296	0.0796682	0.250504	0.0653489	0.564143
WBGene00023522	CBG00002	WBGene00023522	protein_coding	0	0	0	0.0629817	0.0314909	0	-0.394963	0.0157454	0.42265
WBGene00023523	CBG00003	WBGene00023523	protein_coding	0.0598699	0.158387	0.117232	0.314909	0.21607	0.109128	-0.595859	0.162599	0.435009
WBGene00023525	CBG00005	Cbr-fbn-1	protein_coding	5.68764	7.46397	8.53842	9.54173	9.04007	6.5758	-0.453265	7.80794	0.136995
WBGene00023526	CBG00006	Cbr-upp-1	protein_coding	2.15531	1.82145	2.14926	2.04691	2.09808	1.98838	-0.0738611	2.04323	0.593993
WBGene00023527	CBG00008	Cbr-baz-2	protein_coding	48.4048	49.9314	16.901	21.2878	19.0944	49.1681	1.35997	34.1312	0.00591085
WBGene00023528	CBG00011	WBGene00023528	protein_coding	0.239479	0.0395966	0.0195387	0.0314909	0.0255148	0.139538	0.932397	0.0825264	0.372791
WBGene00023529	CBG00014	WBGene00023529	protein_coding	162.487	159.772	66.9982	58.447	62.7226	161.13	1.35976	111.926	0.0020715
WBGene00023530	CBG00015	WBGene00023530	protein_coding	0.778308	0.316773	0.0390774	0	0.0195387	0.547541	2.43749	0.28354	0.150213
WBGene00023532	CBG00017	WBGene00023532	protein_coding	0	0	0	0.0787272	0.0393636	0	-0.478854	0.0196818	0.42265
WBGene00023533	CBG00018	Cbr-lin-13	protein_coding	88.5176	93.9034	67.6235	78.0816	72.8525	91.2105	0.323823	82.0315	0.0891389
WBGene00023536	CBG00021	Cbr-egl-45	protein_coding	48.7939	49.8918	33.802	45.8035	39.8027	49.3428	0.309275	44.5728	0.25421
WBGene00023537	CBG00023	Cbr-egl-5	protein_coding	0.688503	0.494958	92.0664	82.8525	87.4594	0.591731	-6.98391	44.0256	0.00280207
WBGene00023538	CBG00026	Cbr-cyk-7	protein_coding	3.20304	2.77176	1.87572	2.36181	2.11877	2.9874	0.476636	2.55308	0.11606
WBGene00023539	CBG00029	Cbr-mab-5	protein_coding	0.209545	0.158387	3.75143	2.69247	3.22195	0.183966	-3.54824	1.70296	0.0291234
WBGene00023540	CBG00030	Cbr-snu-23	protein_coding	1.97571	1.46508	0.898781	1.22814	1.06346	1.72039	0.645823	1.39193	0.163109
WBGene00023541	CBG00031	WBGene00023541	protein_coding	8.38178	7.64215	6.35008	6.51861	6.43435	8.01197	0.312009	7.22316	0.0532293
WBGene00023542	CBG00032	WBGene00023542	protein_coding	6.04686	6.73143	5.54899	5.82581	5.6874	6.38914	0.165112	6.03827	0.197722
WBGene00023543	CBG00033	Cbr-mtx-2	protein_coding	2.30499	2.27681	172.156	192.882	182.519	2.2909	-6.25514	92.4047	0.00328987
WBGene00023545	CBG00035	Cbr-pcp-1.2	protein_coding	0	0.0791933	0.0390774	0.0472363	0.0431569	0.0395966	-0.0363327	0.0413767	0.936883
WBGene00023546	CBG00036	Cbr-pcp-1.1	protein_coding	0.0598699	0.197983	0	0.157454	0.0787272	0.128927	0.357126	0.103827	0.678984
WBGene00023547	CBG00038	Cbr-cdh-3	protein_coding	2.51453	2.79156	4.72837	5.71559	5.22198	2.65305	-0.950933	3.93751	0.0375959
WBGene00023548	CBG00040	WBGene00023548	protein_coding	22.1818	22.3127	20.8478	19.6346	20.2412	22.2472	0.135693	21.2442	0.0813761
WBGene00023549	CBG00041	WBGene00023549	protein_coding	0.359219	0.435563	5.76392	6.47137	6.11765	0.397391	-3.64392	3.25752	0.0038461
WBGene00023550	CBG00042	WBGene00023550	protein_coding	0.478959	0.514756	1.48494	1.07069	1.27782	0.496858	-1.20692	0.887337	0.064126
WBGene00023552	CBG00045	Cbr-pqn-18	protein_coding	2.03558	1.1483	1.5631	1.68476	1.62393	1.59194	-0.0270231	1.60793	0.949548
WBGene00023553	CBG00049	Cbr-gpc-1	protein_coding	0.0598699	0.0395966	0.117232	0.314909	0.21607	0.0497332	-1.07785	0.132902	0.236081
WBGene00023554	CBG00050	Cbr-bcat-1	protein_coding	2.27505	3.08854	1.2114	1.46433	1.33786	2.6818	0.952091	2.00983	0.0874724
WBGene00023555	CBG00051	WBGene00023555	protein_coding	2.18525	2.21741	2.26649	2.72396	2.49523	2.20133	-0.173391	2.34828	0.328458
WBGene00023556	CBG00052	WBGene00023556	protein_coding	0.0972885	0.0197983	0.244234	0.181072	0.212653	0.0585434	-0.979685	0.135598	0.0910607
WBGene00023557	CBG00055	WBGene00023557	protein_coding	0.478959	0.910723	0.625239	0.614072	0.619655	0.694841	0.14336	0.657248	0.760955
WBGene00023558	CBG00056	WBGene00023558	protein_coding	0	0.0791933	0.234465	0.283418	0.258941	0.0395966	-1.36248	0.149269	0.0422095
WBGene00023559	CBG00059	WBGene00023559	protein_coding	2.63427	2.73217	13.6966	13.6198	13.6582	2.68322	-2.30547	8.17072	3.21433e-05
WBGene00023560	CBG00060	WBGene00023560	protein_coding	2.36486	1.1879	6.79947	7.35312	7.07629	1.77638	-1.93529	4.42634	0.0147253
WBGene00023561	CBG00061	WBGene00023561	protein_coding	0	0	0	0.0629817	0.0314909	0	-0.394963	0.0157454	0.42265
WBGene00023562	CBG00062	WBGene00023562	protein_coding	0.0598699	0.158387	0.351697	0.362145	0.356921	0.109128	-1.12756	0.233025	0.0377151
WBGene00023564	CBG00068	Cbr-gei-3	protein_coding	1.37701	1.2275	2.22741	1.82647	2.02694	1.30225	-0.601036	1.6646	0.077206
WBGene00023565	CBG00069	Cbr-abf-6	protein_coding	0.11974	0.0395966	0	0.0629817	0.0314909	0.0796682	0.450372	0.0555795	0.444284
WBGene00023566	CBG00070	Cbr-abf-5	protein_coding	0.0598699	0.0791933	0.0781549	0.0944726	0.0863137	0.0695316	-0.13618	0.0779226	0.31571
WBGene00023567	CBG00071	Cbr-str-123	protein_coding	0.299349	0.138588	0.0781549	0.110218	0.0941864	0.218969	0.715973	0.156578	0.267338
WBGene00023568	CBG00072	Cbr-str-124	protein_coding	0.17961	0.158387	0.117232	0.299163	0.208198	0.168998	-0.196261	0.188598	0.710317
WBGene00023569	CBG00074	Cbr-alh-13	protein_coding	0.359219	0.316773	0.351697	0.440872	0.396284	0.337996	-0.180249	0.36714	0.359216
WBGene00023570	CBG00075	Cbr-ilc-17.1	protein_coding	0	0	0.820626	0.834508	0.827567	0	-3.21345	0.413783	7.03379e-05
WBGene00023571	CBG00076	Cbr-cept-1	protein_coding	0.359219	0.277176	0.976936	0.913235	0.945085	0.318198	-1.32136	0.631642	0.00679344
WBGene00023572	CBG00078	WBGene00023572	protein_coding	0.299349	0.395966	0.703394	0.503854	0.603624	0.347658	-0.652408	0.475641	0.147226
WBGene00023573	CBG00079	Cbr-pgp-14	protein_coding	0.419089	0.316773	1.69987	1.62178	1.66082	0.367931	-1.91188	1.01438	0.00246849
WBGene00023574	CBG00082	WBGene00023574	protein_coding	12.5128	13.1659	26.9439	26.4051	26.6745	12.8393	-1.04909	19.7569	0.00093491
WBGene00023575	CBG00083	Cbr-pgp-13	protein_coding	0.419089	0.871126	2.26649	2.23585	2.25117	0.645107	-1.65786	1.44814	0.0193207
WBGene00023576	CBG00085	Cbr-rgs-2	protein_coding	0.957918	1.1879	2.44234	2.81843	2.63039	1.07291	-1.21901	1.85165	0.0194464
WBGene00023577	CBG00086	Cbr-pgp-12	protein_coding	0.598699	0.831529	0.586161	0.89749	0.741826	0.715114	-0.0465195	0.72847	0.903286
WBGene00023578	CBG00089	Cbr-nhr-27	protein_coding	0.0598699	0.0791933	0.0390774	0.188945	0.114011	0.0695316	-0.336133	0.0917714	0.615686
WBGene00023579	CBG00090	Cbr-ugt-50	protein_coding	0.598699	0.197983	0.488468	0.582581	0.535524	0.398341	-0.350815	0.466933	0.573656
WBGene00023580	CBG00091	Cbr-adt-1	protein_coding	1.61649	1.64326	0.664316	1.35411	1.00921	1.62987	0.641132	1.31954	0.213965
WBGene00023581	CBG00093	Cbr-nhr-17	protein_coding	0.898048	0.950319	9.45674	12.99	11.2234	0.924184	-3.46676	6.07377	0.0281906
WBGene00023582	CBG00094	Cbr-nlp-76	protein_coding	0	0.0395966	0.0781549	0.0314909	0.0548229	0.0197983	-0.370011	0.0373106	0.370883
WBGene00023583	CBG00098	Cbr-zmp-5	protein_coding	0.17961	0.0791933	0.312619	0.519599	0.416109	0.129401	-1.1698	0.272755	0.130243
WBGene00023584	CBG00099	WBGene00023584	protein_coding	0.688503	1.00971	3.81005	3.74741	3.77873	0.849109	-2.03094	2.31392	0.00310512
WBGene00023585	CBG00101	Cbr-col-182	protein_coding	0.239479	0.0791933	1.5631	1.27538	1.41924	0.159336	-2.55045	0.789287	0.0166582
WBGene00023586	CBG00102	Cbr-ivns-1	protein_coding	7.72321	8.57267	6.29147	8.54977	7.42062	8.14794	0.133183	7.78428	0.607839
WBGene00023587	CBG00105	WBGene00023587	protein_coding	0.957918	0.712739	41.5979	42.1033	41.8506	0.835329	-5.48707	21.343	4.68843e-05
WBGene00023588	CBG00107	WBGene00023588	protein_coding	0.0598699	0.197983	0	0.0314909	0.0157454	0.128927	0.983929	0.072336	0.251153
WBGene00023589	CBG00112	Cbr-npr-4	protein_coding	1.04772	1.02951	0.879242	1.08643	0.982838	1.03862	0.0724652	1.01073	0.645384
WBGene00023591	CBG00115	Cbr-scd-1	protein_coding	12.4829	10.3941	4.41575	3.58996	4.00285	11.4385	1.49175	7.72067	0.0220592
WBGene00023592	CBG00116	Cbr-lips-1	protein_coding	0.0598699	0.0791933	0.390774	0.440872	0.415823	0.0695316	-1.60532	0.242677	0.0059571
WBGene00023593	CBG00117	Cbr-tbc-13	protein_coding	3.32278	2.67277	3.06758	3.85763	3.4626	2.99778	-0.2017	3.23019	0.459432
WBGene00023594	CBG00118	Cbr-atf-6	protein_coding	7.57354	6.79082	12.622	15.9816	14.3018	7.18218	-0.983808	10.742	0.0539808
WBGene00023595	CBG00119	WBGene00023595	protein_coding	0.0299349	0.11879	0.0781549	0.188945	0.13355	0.0743624	-0.421642	0.103956	0.492247
WBGene00023596	CBG00120	WBGene00023596	protein_coding	0.898048	0.574151	0.488468	0.771526	0.629997	0.7361	0.195784	0.683048	0.670631
WBGene00023597	CBG00121	Cbr-cdf-2	protein_coding	0.0898048	0.158387	0.0781549	0.251927	0.165041	0.124096	-0.2421	0.144568	0.703937
WBGene00023598	CBG00122	WBGene00023598	protein_coding	0	0	0.0390774	0	0.0195387	0	-0.257478	0.00976936	0.42265
WBGene00023599	CBG00123	Cbr-odr-7	protein_coding	0.0598699	0.11879	0.312619	0.440872	0.376746	0.0893299	-1.33232	0.233038	0.0553298
WBGene00023600	CBG00124	WBGene00023600	protein_coding	6.19653	7.64215	18.5227	22.4845	20.5036	6.91934	-1.55349	13.7115	0.0232581
WBGene00023601	CBG00125	WBGene00023601	protein_coding	0.658568	0.197983	2.03203	1.70051	1.86627	0.428276	-1.8961	1.14727	0.0367995
WBGene00023602	CBG00126	WBGene00023602	protein_coding	0.419089	0.316773	0.0781549	0.0629817	0.0705683	0.367931	1.45595	0.21925	0.0289416
WBGene00023603	CBG00127	Cbr-tsct-1	protein_coding	0.898048	0.910723	30.4218	29.5699	29.9958	0.904385	-4.90518	15.4501	0.000214336
WBGene00023604	CBG00128	WBGene00023604	protein_coding	6.43601	6.03849	1.48494	1.66902	1.57698	6.23725	1.91799	3.90711	0.00220178
WBGene00023605	CBG00129	WBGene00023605	protein_coding	2.63427	1.90064	1.2114	1.19665	1.20403	2.26746	0.860364	1.73574	0.101271
WBGene00023606	CBG00131	WBGene00023606	protein_coding	0.0598699	0.296975	0.15631	0.0629817	0.109646	0.178422	0.409321	0.144034	0.643384
WBGene00023607	CBG00133	Cbr-lin-2	protein_coding	0.658568	0.514756	1.54356	1.43283	1.4882	0.586662	-1.20972	1.03743	0.00998119
WBGene00023609	CBG00135	WBGene00023609	protein_coding	4.01128	4.49422	4.43529	4.53468	4.48499	4.25275	-0.0749904	4.36887	0.44562
WBGene00023610	CBG00136	Cbr-nekl-3	protein_coding	0.239479	0.257378	0.254003	0.141709	0.197856	0.248429	0.226248	0.223142	0.467591
WBGene00023612	CBG00138	Cbr-glb-13	protein_coding	0	0.0791933	0.91832	0.692799	0.805559	0.0395966	-2.69754	0.422578	0.0234899
WBGene00023613	CBG00140	WBGene00023613	protein_coding	0.0598699	0	0.15631	0.0787272	0.117518	0.0299349	-0.743348	0.0737267	0.215769
WBGene00023614	CBG00142	WBGene00023614	protein_coding	0.239479	0.316773	19.949	26.3736	23.1613	0.278126	-5.94292	11.7197	0.0191446
WBGene00023615	CBG00143	WBGene00023615	protein_coding	2.99349	3.06874	6.70178	7.85697	7.27937	3.03112	-1.23682	5.15525	0.0180623
WBGene00023616	CBG00148	WBGene00023616	protein_coding	1.31714	0.791933	1.75848	1.54305	1.65077	1.05453	-0.600676	1.35265	0.170472
WBGene00023617	CBG00150	WBGene00023617	protein_coding	0.149675	0.0791933	0.703394	0.488108	0.595751	0.114434	-1.69804	0.355092	0.0511637
WBGene00023618	CBG00152	WBGene00023618	protein_coding	0.508894	0.772134	1.83664	1.62178	1.72921	0.640514	-1.30462	1.18486	0.0234984
WBGene00023619	CBG00154	WBGene00023619	protein_coding	0.478959	0.554353	0.0390774	0.188945	0.114011	0.516656	1.52678	0.315334	0.0407648
WBGene00023620	CBG00164	WBGene00023620	protein_coding	0.0598699	0	0.0390774	0.0944726	0.066775	0.0299349	-0.360114	0.048355	0.461698
WBGene00023621	CBG00165	WBGene00023621	protein_coding	12.0039	14.7101	666.641	702.892	684.767	13.357	-5.66939	349.062	0.000732031
WBGene00023623	CBG00168	WBGene00023623	protein_coding	3.65206	1.72245	1.48494	1.93669	1.71082	2.68726	0.622207	2.19904	0.428303
WBGene00023624	CBG00170	WBGene00023624	protein_coding	0.0598699	0.11879	0	0.0629817	0.0314909	0.0893299	0.52594	0.0604104	0.311854
WBGene00023625	CBG00171	WBGene00023625	protein_coding	0.239479	0.23758	0.234465	0.37789	0.306177	0.23853	-0.262828	0.272354	0.445128
WBGene00023626	CBG00172	Cbr-tsp-11	protein_coding	0.269414	0.138588	0.234465	0.299163	0.266814	0.204001	-0.270971	0.235408	0.48009
WBGene00023627	CBG00173	Cbr-tmbi-4	protein_coding	1.97571	2.49459	0.6057	0.614072	0.609886	2.23515	1.71785	1.42252	0.0245537
WBGene00023628	CBG00175	WBGene00023628	protein_coding	0.0598699	0.158387	0.195387	0.157454	0.176421	0.109128	-0.402478	0.142774	0.330431
WBGene00023630	CBG00178	WBGene00023630	protein_coding	6.8551	7.1076	7.91318	10.6597	9.28642	6.98135	-0.406551	8.13388	0.236581
WBGene00023631	CBG00180	WBGene00023631	protein_coding	8.08243	11.582	6.9167	6.8965	6.9066	9.83222	0.503402	8.36941	0.236497
WBGene00023632	CBG00181	WBGene00023632	protein_coding	0.0598699	0	0.0781549	0.1732	0.125677	0.0299349	-0.796472	0.0778061	0.230372
WBGene00023633	CBG00182	WBGene00023633	protein_coding	0.299349	0.11879	0.15631	0.220436	0.188373	0.20907	0.0999963	0.198721	0.848995
WBGene00023634	CBG00185	WBGene00023634	protein_coding	5.14881	4.712	2.4228	2.78694	2.60487	4.9304	0.895114	3.76764	0.0146227
WBGene00023636	CBG00187	Cbr-ajm-1	protein_coding	5.44816	4.33583	9.26135	9.8094	9.53538	4.89199	-0.948725	7.21369	0.0173658
WBGene00023640	CBG00192	Cbr-taf-11.2	protein_coding	1.1974	1.54427	1.17232	1.66902	1.42067	1.37083	-0.048073	1.39575	0.884443
WBGene00023641	CBG00196	WBGene00023641	protein_coding	0.718438	0.395966	3.51697	2.39331	2.95514	0.557202	-2.21683	1.75617	0.0545963
WBGene00023642	CBG00197	WBGene00023642	protein_coding	0.359219	0.158387	0.703394	0.535345	0.619369	0.258803	-1.00354	0.439086	0.110445
WBGene00023643	CBG00198	WBGene00023643	protein_coding	1.01779	1.1681	1.36771	1.44858	1.40814	1.09294	-0.338248	1.25054	0.0661221
WBGene00023644	CBG00199	WBGene00023644	protein_coding	0.11974	0.0791933	0.44939	0.503854	0.476622	0.0994665	-1.53148	0.288044	0.00800546
WBGene00023645	CBG00200	Cbr-nep-22	protein_coding	2.93362	2.09862	5.11914	4.50319	4.81117	2.51612	-0.908636	3.66365	0.0474894
WBGene00023646	CBG00201	Cbr-snf-12	protein_coding	0.898048	1.42548	14.1265	13.2419	13.6842	1.16176	-3.4495	7.42298	0.00168671
WBGene00023647	CBG00202	WBGene00023647	pseudogene	0.359219	0.11879	0.273542	0.188945	0.231244	0.239005	0.033412	0.235124	0.956978
WBGene00023648	CBG00204	WBGene00023648	protein_coding	53.3141	50.2283	49.6479	44.3391	46.9935	51.7712	0.139406	49.3824	0.259948
WBGene00023649	CBG00205	WBGene00023649	protein_coding	86.0031	91.587	54.9233	58.3211	56.6222	88.795	0.648189	72.7086	0.0101622
WBGene00023650	CBG00206	WBGene00023650	protein_coding	0.419089	0.514756	0.234465	0.409381	0.321923	0.466923	0.426172	0.394423	0.283013
WBGene00023651	CBG00208	WBGene00023651	protein_coding	0.239479	0	0.390774	0.535345	0.463059	0.11974	-1.35749	0.2914	0.133522
WBGene00023652	CBG00209	Cbr-srg-38	protein_coding	0.359219	0.0791933	0.547084	0.37789	0.462487	0.219206	-0.817331	0.340847	0.27534
WBGene00023653	CBG00212	WBGene00023653	protein_coding	3.23297	2.96975	2.4228	2.88141	2.65211	3.10136	0.218148	2.87673	0.231384
WBGene00023654	CBG00215	WBGene00023654	protein_coding	0.359219	0.435563	0.351697	0.37789	0.364794	0.397391	0.0977904	0.381092	0.504036
WBGene00023655	CBG00216	WBGene00023655	pseudogene	0.299349	0.197983	1.2114	1.22814	1.21977	0.248666	-1.92037	0.734219	0.00278654
WBGene00023656	CBG00217	WBGene00023656	protein_coding	0	0.0395966	0.44939	0.771526	0.610458	0.0197983	-2.56814	0.315128	0.0678875
WBGene00023657	CBG00220	WBGene00023657	protein_coding	0.419089	0.158387	0.468929	0.220436	0.344683	0.288738	-0.193979	0.31671	0.785441
WBGene00023658	CBG00223	WBGene00023658	protein_coding	0.299349	0.11879	0.820626	0.598326	0.709476	0.20907	-1.38906	0.459273	0.0730288
WBGene00023659	CBG00224	WBGene00023659	protein_coding	0.11974	0.158387	0.312619	0.283418	0.298019	0.139063	-0.735444	0.218541	0.022437
WBGene00023660	CBG00226	WBGene00023660	pseudogene	0	0	0.0781549	0.0157454	0.0469501	0	-0.555327	0.0234751	0.271349
WBGene00023661	CBG00227	WBGene00023661	protein_coding	0.17961	0.0791933	0.898781	0.629817	0.764299	0.129401	-1.91366	0.44685	0.0475067
WBGene00023662	CBG00230	WBGene00023662	protein_coding	0.658568	0.47516	2.05156	2.17287	2.11222	0.566864	-1.73003	1.33954	0.00502379
WBGene00023663	CBG00231	WBGene00023663	protein_coding	0.0598699	0.0395966	0.0390774	0.125963	0.0825204	0.0497332	-0.285663	0.0661268	0.538853
WBGene00023664	CBG00232	WBGene00023664	protein_coding	0.299349	0.277176	3.82959	3.27505	3.55232	0.288263	-3.23371	1.92029	0.00714996
WBGene00023665	CBG00233	Cbr-twk-18	protein_coding	0.568764	0.514756	1.54356	1.76349	1.65352	0.54176	-1.45015	1.09764	0.0102146
WBGene00023666	CBG00234	Cbr-nmur-1	protein_coding	0.329284	0.11879	1.27002	1.16516	1.21759	0.224037	-2.02367	0.720813	0.0137181
WBGene00023667	CBG00235	Cbr-aexr-3	protein_coding	0.11974	0.11879	0.722932	0.661308	0.69212	0.119265	-1.85305	0.405693	0.00288122
WBGene00023668	CBG00237	WBGene00023668	pseudogene	1.73623	1.42548	1.2114	0.991962	1.10168	1.58085	0.484139	1.34127	0.128006
WBGene00023669	CBG00238	WBGene00023669	protein_coding	0.0598699	0.0791933	0	0.0314909	0.0157454	0.0695316	0.550599	0.0426385	0.100496
WBGene00023670	CBG00239	WBGene00023670	protein_coding	0.389154	0.158387	0.976936	0.677054	0.826995	0.27377	-1.31041	0.550382	0.099762
WBGene00023671	CBG00240	Cbr-trk-1	protein_coding	0.478959	0.35637	0.898781	0.661308	0.780044	0.417664	-0.76556	0.598854	0.11332
WBGene00023672	CBG00241	Cbr-dylt-2	protein_coding	0.0598699	0	0	0.0314909	0.0157454	0.0299349	0.166834	0.0228402	0.715605
WBGene00023673	CBG00242	Cbr-acs-22	protein_coding	0.778308	0.59395	1.07463	1.0392	1.05691	0.686129	-0.557444	0.871521	0.0585186
WBGene00023676	CBG00246	Cbr-nlp-14	protein_coding	7.96269	2.91035	2.05156	2.10989	2.08073	5.43652	1.34417	3.75862	0.315374
WBGene00023677	CBG00248	Cbr-cyn-8	protein_coding	9.66898	10.0575	6.01792	7.29014	6.65403	9.86326	0.56087	8.25865	0.0403694
WBGene00023678	CBG00249	Cbr-ensh-1	protein_coding	0.239479	0.692941	1.01601	1.24389	1.12995	0.46621	-1.11919	0.798081	0.120336
WBGene00023679	CBG00250	WBGene00023679	protein_coding	0.478959	0.455361	1.50448	0.740035	1.12226	0.46716	-1.10772	0.794709	0.228827
WBGene00023681	CBG00253	WBGene00023681	protein_coding	0.359219	0.158387	12.5829	11.069	11.826	0.258803	-5.05477	6.04239	0.00432936
WBGene00023683	CBG00256	WBGene00023683	protein_coding	0.11974	0.158387	0.15631	0.0944726	0.125391	0.139063	0.0849608	0.132227	0.743704
WBGene00023684	CBG00257	Cbr-gst-42	protein_coding	0.299349	0.138588	0.117232	0.314909	0.21607	0.218969	0.0131689	0.21752	0.983915
WBGene00023685	CBG00258	WBGene00023685	protein_coding	0.718438	0.989916	2.89173	2.14138	2.51655	0.854177	-1.45534	1.68537	0.0530587
WBGene00023686	CBG00261	WBGene00023686	protein_coding	0.17961	0.277176	0.644778	0.944726	0.794752	0.228393	-1.44606	0.511572	0.0695485
WBGene00023688	CBG00263	WBGene00023688	protein_coding	0	0.316773	0.15631	0.251927	0.204118	0.158387	-0.235102	0.181252	0.808173
WBGene00023689	CBG00264	Cbr-lact-7	protein_coding	1.49675	1.06911	1.25048	1.11793	1.1842	1.28293	0.106854	1.23356	0.702287
WBGene00023690	CBG00265	Cbr-ttx-3	protein_coding	0.17961	0.158387	0.332158	0.393636	0.362897	0.168998	-0.783095	0.265948	0.0269932
WBGene00023691	CBG00271	WBGene00023691	protein_coding	0.11974	0.23758	0.6057	0.566836	0.586268	0.17866	-1.30027	0.382464	0.0223925
WBGene00023692	CBG00274	Cbr-rsd-3	protein_coding	5.35835	6.13748	3.34112	3.58996	3.46554	5.74792	0.713802	4.60673	0.0306367
WBGene00023693	CBG00275	WBGene00023693	protein_coding	0.11974	0.11879	0.0390774	0	0.0195387	0.119265	0.875196	0.0694018	0.0363287
WBGene00023694	CBG00276	WBGene00023694	protein_coding	0.17961	0.197983	0.117232	0.0629817	0.090107	0.188796	0.603241	0.139452	0.0748753
WBGene00023695	CBG00277	WBGene00023695	protein_coding	0.0598699	0	0	0.0944726	0.0472363	0.0299349	-0.180344	0.0385856	0.78629
WBGene00023697	CBG00280	WBGene00023697	protein_coding	0.538829	0.890924	0.117232	0.456618	0.286925	0.714877	1.07453	0.500901	0.222188
WBGene00023698	CBG00282	Cbr-del-3	protein_coding	0.17961	0.197983	0.0781549	0.188945	0.13355	0.188796	0.306321	0.161173	0.428906
WBGene00023699	CBG00285	WBGene00023699	protein_coding	0	0	0.0390774	0.0787272	0.0589023	0	-0.66814	0.0294511	0.0970674
WBGene00023700	CBG00286	WBGene00023700	pseudogene	16.3445	35.241	11.5669	11.4942	11.5305	25.7927	1.15463	18.6616	0.270237
WBGene00023701	CBG00288	WBGene00023701	protein_coding	0.419089	0.395966	1.19186	0.944726	1.06829	0.407528	-1.20284	0.737911	0.0335143
WBGene00023702	CBG00290	WBGene00023702	protein_coding	0.568764	0.435563	1.68033	1.36985	1.52509	0.502163	-1.43229	1.01363	0.0262027
WBGene00023703	CBG00291	WBGene00023703	protein_coding	4.34056	4.55361	5.17776	5.46366	5.32071	4.44709	-0.253539	4.8839	0.0392104
WBGene00023704	CBG00292	WBGene00023704	protein_coding	3.05336	3.44491	3.79051	3.47974	3.63513	3.24914	-0.157368	3.44213	0.26251
WBGene00023705	CBG00293	WBGene00023705	protein_coding	1.22733	1.1681	0.91832	1.14942	1.03387	1.19772	0.194722	1.11579	0.303267
WBGene00023706	CBG00294	Cbr-bckd-1B	protein_coding	1.34707	1.24729	1.54356	1.62178	1.58267	1.29718	-0.26823	1.43993	0.0459352
WBGene00023708	CBG00297	WBGene00023708	protein_coding	7.03471	9.22602	4.35713	6.83352	5.59533	8.13036	0.531178	6.86284	0.264931
WBGene00023710	CBG00300	Cbr-lsy-22	protein_coding	36.9696	36.9437	25.8888	34.0889	29.9888	36.9566	0.300505	33.4727	0.231336
WBGene00023711	CBG00301	WBGene00023711	protein_coding	5.059	4.13785	2.89173	3.58996	3.24084	4.59843	0.491965	3.91963	0.143282
WBGene00023712	CBG00302	WBGene00023712	protein_coding	1.01779	0.673143	0.351697	0.236181	0.293939	0.845465	1.26305	0.569702	0.0935942
WBGene00023713	CBG00303	Cbr-gld-1	protein_coding	75.885	78.7379	58.538	72.6652	65.6016	77.3115	0.236619	71.4565	0.245667
WBGene00023714	CBG00304	WBGene00023714	protein_coding	3.71193	3.5241	1.8171	3.0861	2.4516	3.61802	0.543129	3.03481	0.210611
WBGene00023715	CBG00305	Cbr-rlbp-1	protein_coding	0.598699	0.35637	0.508007	0.614072	0.561039	0.477534	-0.19483	0.519287	0.592341
WBGene00023716	CBG00306	Cbr-lron-9	protein_coding	0.359219	0.376168	0.586161	0.629817	0.607989	0.367694	-0.598164	0.487841	0.00936212
WBGene00023718	CBG00308	WBGene00023718	protein_coding	6.73536	6.33546	4.51344	5.76283	5.13814	6.53541	0.341132	5.83677	0.166873
WBGene00023719	CBG00309	WBGene00023719	protein_coding	1.64642	1.48487	1.50448	1.96818	1.73633	1.56565	-0.140742	1.65099	0.558843
WBGene00023720	CBG00310	WBGene00023720	protein_coding	1.31714	1.04931	1.34817	2.36181	1.85499	1.18322	-0.607391	1.51911	0.328525
WBGene00023722	CBG00313	WBGene00023722	protein_coding	13.7102	16.0564	61.9182	75.7513	68.8347	14.8833	-2.20187	41.859	0.0164908
WBGene00023723	CBG00314	WBGene00023723	protein_coding	4.66985	3.46471	5.99838	4.56618	5.28228	4.06728	-0.369112	4.67478	0.323748
WBGene00023724	CBG00315	WBGene00023724	protein_coding	0.838178	1.06911	10.8244	9.30555	10.065	0.953644	-3.27015	5.50932	0.00703323
WBGene00023725	CBG00316	WBGene00023725	protein_coding	0.898048	0.732538	3.00896	2.55076	2.77986	0.815293	-1.65369	1.79758	0.0150281
WBGene00023726	CBG00317	WBGene00023726	protein_coding	0.658568	0.23758	2.7745	2.12563	2.45007	0.448074	-2.21809	1.44907	0.0353498
WBGene00023727	CBG00319	Cbr-del-4	protein_coding	1.22733	1.88084	0.390774	1.02345	0.707114	1.55409	1.03519	1.1306	0.203602
WBGene00023728	CBG00320	WBGene00023728	protein_coding	0.987853	0.554353	0.293081	0.440872	0.366976	0.771103	0.899493	0.56904	0.219653
WBGene00023729	CBG00321	Cbr-ego-1	protein_coding	39.095	39.6758	21.2581	27.9954	24.6267	39.3854	0.675248	32.0061	0.0486833
WBGene00023730	CBG00322	WBGene00023730	protein_coding	0.0598699	0.197983	0.468929	0.614072	0.5415	0.128927	-1.48657	0.335213	0.0542073
WBGene00023733	CBG00325	WBGene00023733	protein_coding	0.239479	0.0791933	1.40679	1.63752	1.52216	0.159336	-2.64502	0.840746	0.0104582
WBGene00023734	CBG00326	WBGene00023734	protein_coding	0	0.158387	9.31997	11.1793	10.2496	0.0791933	-5.85192	5.1644	0.00831106
WBGene00023735	CBG00329	WBGene00023735	protein_coding	0	0	0.0781549	0.0629817	0.0705683	0	-0.770349	0.0352841	0.0113611
WBGene00023737	CBG00331	WBGene00023737	protein_coding	0.17961	0.435563	0.0976936	0.0157454	0.0567195	0.307586	1.37892	0.182153	0.202886
WBGene00023739	CBG00333	WBGene00023739	protein_coding	1.01779	1.30669	0.967166	0.976217	0.971692	1.16224	0.236095	1.06696	0.318087
WBGene00023740	CBG00334	WBGene00023740	protein_coding	8.65119	8.37469	6.50639	7.46333	6.98486	8.51294	0.281766	7.7489	0.0918317
WBGene00023741	CBG00335	Cbr-arf-6	protein_coding	10.9562	11.78	16.5102	20.9099	18.7101	11.3681	-0.71388	15.0391	0.0816983
WBGene00023742	CBG00336	Cbr-rad-54.B	protein_coding	9.87853	9.80017	7.34656	8.75446	8.05051	9.83935	0.286261	8.94493	0.126524
WBGene00023743	CBG00337	WBGene00023743	protein_coding	0.0598699	0.11879	0.0781549	0.0629817	0.0705683	0.0893299	0.150553	0.0799491	0.600264
WBGene00023744	CBG00339	Cbr-rom-4	protein_coding	5.71757	5.28615	11.9382	12.0453	11.9917	5.50186	-1.11004	8.74678	0.0011708
WBGene00023745	CBG00340	Cbr-sea-1.1	protein_coding	3.95141	4.09825	3.51697	3.73167	3.62432	4.02483	0.147359	3.82457	0.0912431
WBGene00023746	CBG00341	WBGene00023746	protein_coding	0.299349	0.47516	0.15631	0.188945	0.172627	0.387254	0.837745	0.279941	0.138398
WBGene00023747	CBG00342	WBGene00023747	protein_coding	0.419089	0.197983	0.117232	0.0944726	0.105852	0.308536	0.988853	0.207194	0.209758
WBGene00023748	CBG00344	WBGene00023748	protein_coding	0.538829	0.197983	1.60217	1.16516	1.38367	0.368406	-1.66334	0.876037	0.0670875
WBGene00023749	CBG00346	Cbr-gcy-25	protein_coding	219.782	115.998	10.0624	8.09315	9.07779	167.89	4.19409	88.484	0.0922614
WBGene00023750	CBG00348	Cbr-lgc-19	protein_coding	0.17961	0.0791933	1.19186	1.35411	1.27298	0.129401	-2.58137	0.701193	0.00688788
WBGene00023751	CBG00349	WBGene00023751	protein_coding	0	0	0.859703	0.850253	0.854978	0	-3.25547	0.427489	3.05405e-05
WBGene00023752	CBG00350	WBGene00023752	protein_coding	0.17961	0.0791933	1.52402	1.29113	1.40757	0.129401	-2.71628	0.768487	0.00970005
WBGene00023753	CBG00352	WBGene00023753	protein_coding	4.87939	4.29623	0.625239	1.05494	0.840091	4.58781	2.31804	2.71395	0.00921086
WBGene00023755	CBG00354	Cbr-str-250	protein_coding	0.17961	0.0791933	0.859703	0.629817	0.74476	0.129401	-1.88067	0.437081	0.0391256
WBGene00023756	CBG00355	WBGene00023756	protein_coding	0.898048	1.02951	0.898781	0.913235	0.906008	0.96378	0.0805584	0.934894	0.474441
WBGene00023757	CBG00356	Cbr-col-138	protein_coding	0	0	0.195387	0.0944726	0.14493	0	-1.29237	0.0724649	0.102847
WBGene00023759	CBG00359	Cbr-flp-17	protein_coding	0	0	0.390774	0.3464	0.368587	0	-2.22832	0.184293	0.00360396
WBGene00023760	CBG00360	Cbr-cnnm-1	protein_coding	0.209545	0.415765	0.976936	1.16516	1.07105	0.312655	-1.50479	0.691852	0.0322539
WBGene00023761	CBG00361	WBGene00023761	protein_coding	0	0.158387	0.312619	0.267672	0.290146	0.0791933	-1.1225	0.18467	0.124476
WBGene00023762	CBG00362	Cbr-npr-32	protein_coding	0	0.11879	0.410313	0.409381	0.409847	0.059395	-1.67746	0.234621	0.0275442
WBGene00023763	CBG00364	WBGene00023763	protein_coding	0.0598699	0.0395966	0.586161	0.692799	0.63948	0.0497332	-2.30412	0.344607	0.00836324
WBGene00023764	CBG00365	Cbr-mboa-4	protein_coding	0.538829	0.494958	0.312619	0.472363	0.392491	0.516893	0.324923	0.454692	0.271957
WBGene00023765	CBG00366	WBGene00023765	protein_coding	6.13666	7.0284	5.29499	5.52665	5.41082	6.58253	0.278128	5.99668	0.126012
WBGene00023767	CBG00368	WBGene00023767	protein_coding	1131.69	146.785	333.897	284.268	309.083	639.237	1.04812	474.16	0.572076
WBGene00023769	CBG00370	WBGene00023769	protein_coding	0.538829	0.316773	1.01601	0.818762	0.917388	0.427801	-0.946804	0.672594	0.0809887
WBGene00023770	CBG00373	WBGene00023770	protein_coding	1.13753	1.02951	1.36771	1.35411	1.36091	1.08352	-0.303782	1.22221	0.0364184
WBGene00023771	CBG00374	WBGene00023771	protein_coding	0.748373	0.296975	0.234465	0.251927	0.243196	0.522674	0.859445	0.382935	0.341521
WBGene00023772	CBG00375	Cbr-ifta-2	protein_coding	0.11974	0.0197983	0.0781549	0	0.0390774	0.069769	0.287685	0.0544232	0.676306
WBGene00023773	CBG00376	WBGene00023773	protein_coding	14.1892	15.2843	7.38563	13.3521	10.3689	14.7367	0.503066	12.5528	0.286517
WBGene00023774	CBG00377	Cbr-slc-17.4	protein_coding	0.0299349	0.0791933	0.371236	0.267672	0.319454	0.0545641	-1.44031	0.187009	0.043803
WBGene00023775	CBG00379	Cbr-zipt-7.1	protein_coding	1.34707	1.44528	1.52402	1.93669	1.73035	1.39617	-0.290844	1.56326	0.255808
WBGene00023776	CBG00380	Cbr-nra-1	protein_coding	10.9562	12.5323	8.38211	9.69919	9.04065	11.7443	0.37382	10.3925	0.119068
WBGene00023777	CBG00382	Cbr-npr-26	protein_coding	0.11974	0.257378	0.15631	0.3464	0.251355	0.188559	-0.284062	0.219957	0.646088
WBGene00023778	CBG00383	Cbr-sod-5	protein_coding	6.40607	10.0377	4.20082	5.32196	4.76139	8.22191	0.775546	6.49165	0.210211
WBGene00023779	CBG00384	WBGene00023779	protein_coding	0.0598699	0	0	0.0314909	0.0157454	0.0299349	0.166834	0.0228402	0.715605
WBGene00023780	CBG00385	WBGene00023780	lincRNA	1.61649	0.752336	5.66623	5.57388	5.62005	1.18441	-2.15492	3.40223	0.00946104
WBGene00023782	CBG00387	Cbr-pmp-4	protein_coding	0.0598699	0.178185	0.468929	0.283418	0.376173	0.119027	-1.12038	0.2476	0.144416
WBGene00023783	CBG00388	WBGene00023783	protein_coding	0.17961	0.316773	0.527545	0.283418	0.405482	0.248191	-0.537778	0.326836	0.377995
WBGene00023784	CBG00389	WBGene00023784	protein_coding	0	0	1.64125	1.43283	1.53704	0	-4.03302	0.768522	0.00456515
WBGene00023785	CBG00392	WBGene00023785	protein_coding	1.34707	1.54427	2.01249	1.98392	1.99821	1.44567	-0.440924	1.72194	0.0310073
WBGene00023786	CBG00393	WBGene00023786	protein_coding	0	0.0197983	0.0390774	0.0629817	0.0510296	0.00989916	-0.458651	0.0304644	0.117748
WBGene00023787	CBG00394	Cbr-clec-197	protein_coding	0.11974	0.0395966	0	0	0	0.0796682	0.845335	0.0398341	0.185126
WBGene00023788	CBG00395	Cbr-clec-198	protein_coding	0.688503	0.455361	7.46379	5.05428	6.25904	0.571932	-3.24242	3.41548	0.0424338
WBGene00023790	CBG00397	Cbr-clec-199	protein_coding	1.94577	1.76205	3.22389	2.97589	3.09989	1.85391	-0.711657	2.4769	0.0149956
WBGene00023791	CBG00399	WBGene00023791	protein_coding	0.359219	0.197983	1.03555	0.92898	0.982266	0.278601	-1.5153	0.630434	0.0183431
WBGene00023792	CBG00400	Cbr-zipt-17	protein_coding	0.17961	0.0791933	0.410313	0.37789	0.394102	0.129401	-1.10693	0.261752	0.0375081
WBGene00023793	CBG00401	Cbr-trh-1	protein_coding	0	0	0.293081	0.157454	0.225268	0	-1.70163	0.112634	0.0799099
WBGene00023794	CBG00402	WBGene00023794	protein_coding	0.11974	0.23758	0.0390774	0.188945	0.114011	0.17866	0.380818	0.146336	0.567593
WBGene00023795	CBG00403	Cbr-haf-1	protein_coding	3.47245	3.08854	3.34112	3.73167	3.53639	3.28049	-0.105274	3.40844	0.448682
WBGene00023796	CBG00404	WBGene00023796	protein_coding	2.66421	2.98955	2.48142	2.26734	2.37438	2.82688	0.242296	2.60063	0.145759
WBGene00023797	CBG00405	Cbr-dlat-2	protein_coding	2.90369	2.89055	1.85618	2.9129	2.38454	2.89712	0.270598	2.64083	0.43435
WBGene00023798	CBG00406	WBGene00023798	protein_coding	0.11974	0.0791933	0.234465	0.220436	0.22745	0.0994665	-0.71513	0.163458	0.0269645
WBGene00023799	CBG00407	WBGene00023799	protein_coding	0	0.0791933	0.0390774	0.0314909	0.0352841	0.0395966	0.0452714	0.0374404	0.923564
WBGene00023800	CBG00408	WBGene00023800	protein_coding	0.0598699	0.0791933	0.254003	0.125963	0.189983	0.0695316	-0.774416	0.129757	0.203901
WBGene00023801	CBG00409	WBGene00023801	protein_coding	0.0598699	0	0.0390774	0.0629817	0.0510296	0.0299349	-0.217042	0.0404823	0.580025
WBGene00023803	CBG00412	WBGene00023803	protein_coding	0.17961	0.158387	0.0390774	0.0472363	0.0431569	0.168998	0.909999	0.106077	0.00806296
WBGene00023804	CBG00413	Cbr-lact-6	protein_coding	0.239479	0.11879	1.93433	2.51927	2.2268	0.179135	-3.05931	1.20297	0.0206135
WBGene00023805	CBG00414	Cbr-cogc-2	protein_coding	9.66898	9.83976	5.0996	7.2429	6.17125	9.75437	0.652011	7.96281	0.0794394
WBGene00023806	CBG00415	Cbr-ufl-1	protein_coding	2.42473	2.07882	1.75848	1.98392	1.8712	2.25178	0.254674	2.06149	0.206577
WBGene00023807	CBG00417	WBGene00023807	protein_coding	0.299349	0.415765	1.01601	1.05494	1.03548	0.357557	-1.31128	0.696518	0.00809732
WBGene00023808	CBG00418	Cbr-itsn-1	protein_coding	18.3501	18.749	11.2738	16.5484	13.9111	18.5496	0.412567	16.2304	0.221563
WBGene00023809	CBG00419	Cbr-uaf-2	protein_coding	10.8664	11.879	7.28794	11.0375	9.16274	11.3727	0.308692	10.2677	0.373084
WBGene00023810	CBG00420	Cbr-cyn-13	protein_coding	5.68764	6.69183	5.7053	7.08544	6.39537	6.18973	-0.0464137	6.29255	0.832033
WBGene00023811	CBG00421	Cbr-sfa-1	protein_coding	19.0087	19.0856	11.5474	16.3438	13.9456	19.0471	0.447013	16.4963	0.167268
WBGene00023812	CBG00422	WBGene00023812	protein_coding	0.980369	0.737487	2.54003	2.25947	2.39975	0.858928	-1.38229	1.62934	0.0141928
WBGene00023813	CBG00424	Cbr-bca-2	protein_coding	0.695987	1.06416	0.722932	1.01558	0.869256	0.880073	0.0160114	0.874665	0.967491
WBGene00023814	CBG00425	WBGene00023814	protein_coding	1.82603	2.21741	1.8171	1.76349	1.79029	2.02172	0.166624	1.90601	0.362015
WBGene00023815	CBG00426	WBGene00023815	protein_coding	0	0	0	0.0314909	0.0157454	0	-0.210955	0.00787272	0.42265
WBGene00023816	CBG00427	Cbr-snr-1	protein_coding	13.6204	13.1857	10.7268	12.061	11.3939	13.403	0.232418	12.3985	0.103386
WBGene00023817	CBG00428	Cbr-snx-13	protein_coding	20.0265	19.5409	14.7322	18.0758	16.404	19.7837	0.268773	18.0938	0.183415
WBGene00023818	CBG00429	WBGene00023818	protein_coding	0.718438	0.415765	0.91832	0.803017	0.860668	0.567101	-0.526132	0.713885	0.211555
WBGene00023819	CBG00430	Cbr-nas-6	protein_coding	0.299349	0.217781	1.15278	1.65327	1.40303	0.258565	-2.06756	0.830796	0.0457392
WBGene00023820	CBG00431	WBGene00023820	protein_coding	0	0.0395966	0.15631	0.0787272	0.117518	0.0197983	-0.86053	0.0686584	0.154016
WBGene00023821	CBG00433	WBGene00023821	protein_coding	0.239479	0.395966	0.175848	0.283418	0.229633	0.317723	0.341685	0.273678	0.451465
WBGene00023822	CBG00434	Cbr-gba-3	protein_coding	0.478959	0.415765	4.27898	4.73938	4.50918	0.447362	-3.07394	2.47827	0.00325646
WBGene00023823	CBG00435	WBGene00023823	protein_coding	0.17961	0.395966	0.15631	0.251927	0.204118	0.287788	0.350635	0.245953	0.55262
WBGene00023824	CBG00436	WBGene00023824	protein_coding	0.778308	0.514756	0.175848	0.409381	0.292615	0.646532	0.92709	0.469574	0.182131
WBGene00023825	CBG00437	WBGene00023825	protein_coding	0.0598699	0	0	0	0	0.0299349	0.377789	0.0149675	0.42265
WBGene00023826	CBG00438	Cbr-elo-2	protein_coding	2.09545	2.27681	2.52049	3.02312	2.77181	2.18613	-0.329055	2.47897	0.159691
WBGene00023827	CBG00439	WBGene00023827	protein_coding	0.17961	0.197983	0.117232	0.0629817	0.090107	0.188796	0.603241	0.139452	0.0748753
WBGene00023828	CBG00440	WBGene00023828	protein_coding	12.9918	12.6313	10.9808	14.5015	12.7411	12.8115	0.00788702	12.7763	0.971883
WBGene00023829	CBG00442	WBGene00023829	protein_coding	0.17961	0.158387	0.586161	1.13367	0.859916	0.168998	-1.83531	0.514457	0.127776
WBGene00023830	CBG00443	WBGene00023830	protein_coding	10.0881	9.87936	15.0057	16.1233	15.5645	9.98372	-0.635474	12.7741	0.0102165
WBGene00023831	CBG00445	WBGene00023831	protein_coding	0.359219	0.197983	0.410313	0.425127	0.41772	0.278601	-0.451493	0.34816	0.22786
WBGene00023832	CBG00446	WBGene00023832	pseudogene	0	0	0	0.125963	0.0629817	0	-0.70471	0.0314909	0.42265
WBGene00023833	CBG00447	WBGene00023833	protein_coding	0	0.23758	0.195387	0.188945	0.192166	0.11879	-0.417243	0.155478	0.59986
WBGene00023834	CBG00448	WBGene00023834	protein_coding	0.0598699	0.11879	0.703394	0.519599	0.611496	0.0893299	-1.90995	0.350413	0.0325003
WBGene00023835	CBG00449	WBGene00023835	protein_coding	0.658568	0.59395	3.84913	3.81039	3.82976	0.626259	-2.43589	2.22801	0.000138237
WBGene00023836	CBG00451	Cbr-snf-9	protein_coding	0.239479	0.11879	0.117232	0.299163	0.208198	0.179135	-0.142895	0.193666	0.81499
WBGene00023837	CBG00452	Cbr-str-187	protein_coding	0.0598699	0	0	0	0	0.0299349	0.377789	0.0149675	0.42265
WBGene00023838	CBG00453	WBGene00023838	protein_coding	0.0598699	0	0	0.0314909	0.0157454	0.0299349	0.166834	0.0228402	0.715605
WBGene00023839	CBG00454	Cbr-atgp-1	protein_coding	2.60434	3.00934	2.11018	2.18862	2.1494	2.80684	0.369913	2.47812	0.0859336
WBGene00023840	CBG00455	Cbr-lhfp-4	protein_coding	0.11974	0.0791933	0.273542	0.267672	0.270607	0.0994665	-0.893744	0.185037	0.014026
WBGene00023841	CBG00456	Cbr-clec-196	protein_coding	0.598699	0.35637	6.95578	5.84156	6.39867	0.477534	-3.49217	3.4381	0.00914448
WBGene00023842	CBG00457	Cbr-hsp-1	protein_coding	72.7718	72.1649	44.4506	67.233	55.8418	72.4683	0.375414	64.1551	0.28194
WBGene00023843	CBG00458	Cbr-sucg-1	protein_coding	7.75315	8.15691	4.88468	7.84123	6.36295	7.95503	0.317696	7.15899	0.397684
WBGene00023844	CBG00459	WBGene00023844	protein_coding	335.87	336.255	188.627	192.819	190.723	336.062	0.816925	263.392	0.000209645
WBGene00023845	CBG00460	Cbr-pat-4	protein_coding	2.87375	2.55398	4.68929	6.10923	5.39926	2.71387	-0.966683	4.05656	0.0662297
WBGene00023846	CBG00462	Cbr-spt-4	protein_coding	5.47809	4.13785	3.20435	4.34574	3.77504	4.80797	0.340914	4.29151	0.361423
WBGene00023847	CBG00463	Cbr-attf-3	protein_coding	27.6599	29.1431	22.9189	24.2795	23.5992	28.4015	0.2662	26.0003	0.0412188
WBGene00023848	CBG00465	Cbr-mrpl-40	protein_coding	4.19089	4.09825	3.94682	4.88108	4.41395	4.14457	-0.0887724	4.27926	0.623999
WBGene00023849	CBG00466	Cbr-pck-1	protein_coding	0.299349	0.296975	0.234465	0.220436	0.22745	0.298162	0.28208	0.262806	0.00997045
WBGene00023851	CBG00469	Cbr-cutl-25	protein_coding	0.508894	0.257378	4.8456	3.33803	4.09182	0.383136	-3.11707	2.23748	0.0399338
WBGene00023852	CBG00470	WBGene00023852	protein_coding	0.359219	0.197983	0.781549	0.488108	0.634828	0.278601	-0.956729	0.456715	0.167161
WBGene00023853	CBG00471	WBGene00023853	protein_coding	0.0598699	0.0395966	0.195387	0.314909	0.255148	0.0497332	-1.24603	0.152441	0.0771341
WBGene00023854	CBG00473	WBGene00023854	protein_coding	255.285	218.039	365.569	245.03	305.3	236.662	-0.367262	270.981	0.390207
WBGene00023855	CBG00474	WBGene00023855	protein_coding	0.538829	0.376168	2.96988	3.14909	3.05949	0.457498	-2.50265	1.75849	0.00215582
WBGene00023856	CBG00476	WBGene00023856	protein_coding	0.17961	0.316773	0.351697	0.503854	0.427775	0.248191	-0.600044	0.337983	0.221647
WBGene00023857	CBG00477	WBGene00023857	protein_coding	0.778308	0.395966	0.273542	0.409381	0.341462	0.587137	0.63831	0.464299	0.349589
WBGene00023858	CBG00478	WBGene00023858	protein_coding	4.28069	4.03886	4.31806	4.83385	4.57595	4.15978	-0.134482	4.36786	0.281457
WBGene00023859	CBG00479	WBGene00023859	protein_coding	0.0598699	0	0	0.0314909	0.0157454	0.0299349	0.166834	0.0228402	0.715605
WBGene00023860	CBG00480	Cbr-ckb-2.1	protein_coding	0.0598699	0	0.0390774	0.0314909	0.0352841	0.0299349	-0.0582035	0.0326095	0.87562
WBGene00023861	CBG00481	WBGene00023861	pseudogene	580.079	592.445	352.244	365.861	359.052	586.262	0.707195	472.657	0.00163443
WBGene00023862	CBG00482	WBGene00023862	protein_coding	15.2069	16.3138	0.742471	0.692799	0.717635	15.7604	4.27783	8.23901	0.00135354
WBGene00023864	CBG00485	WBGene00023864	protein_coding	0.11974	0.0395966	0.117232	0.220436	0.168834	0.0796682	-0.581382	0.124251	0.305581
WBGene00023865	CBG00486	Cbr-josd-1	protein_coding	1.37701	1.38588	4.22036	4.40872	4.31454	1.38144	-1.57526	2.84799	0.00103169
WBGene00023866	CBG00487	WBGene00023866	protein_coding	0.778308	1.26709	0.703394	0.803017	0.753205	1.0227	0.396008	0.887953	0.392889
WBGene00023867	CBG00488	WBGene00023867	protein_coding	3.30781	3.5736	4.10313	3.3459	3.72452	3.4407	-0.111242	3.58261	0.552684
WBGene00023868	CBG00489	WBGene00023868	protein_coding	11.2406	12.9778	10.9417	10.7305	10.8361	12.1092	0.158869	11.4726	0.282928
WBGene00023869	CBG00490	WBGene00023869	protein_coding	20.5354	21.4614	18.6009	22.8781	20.7395	20.9984	0.0178119	20.8689	0.916633
WBGene00023870	CBG00491	Cbr-tufm-1	protein_coding	8.41172	7.89953	9.84751	9.44726	9.64739	8.15562	-0.239638	8.9015	0.0443355
WBGene00023874	CBG00495	Cbr-mrp-8	protein_coding	1.61649	1.1483	2.57911	2.53501	2.55706	1.38239	-0.841903	1.96973	0.0378085
WBGene00023875	CBG00496	WBGene00023875	protein_coding	17.0629	16.1554	5.08007	5.88879	5.48443	16.6092	1.58116	11.0468	0.00297144
WBGene00023876	CBG00497	Cbr-ssl-1	protein_coding	75.3462	76.2433	54.4153	60.3995	57.4074	75.7948	0.400253	66.6011	0.0260223
WBGene00023878	CBG00499	WBGene00023878	protein_coding	6.9449	8.35489	4.04451	7.85697	5.95074	7.6499	0.357065	6.80032	0.491111
WBGene00023879	CBG00500	Cbr-ceh-88.1	protein_coding	0.868113	0.791933	3.00896	2.36181	2.68539	0.830023	-1.58254	1.75771	0.0294796
WBGene00023880	CBG00501	Cbr-hut-1	protein_coding	5.6577	5.34555	5.82254	6.0305	5.92652	5.50162	-0.10548	5.71407	0.151703
WBGene00023881	CBG00502	WBGene00023881	protein_coding	0.957918	0.930521	2.69634	1.96818	2.33226	0.944219	-1.21987	1.63824	0.0625076
WBGene00023883	CBG00505	WBGene00023883	protein_coding	0.718438	0.791933	1.71941	1.60603	1.66272	0.755186	-1.04349	1.20895	0.00549539
WBGene00023884	CBG00506	WBGene00023884	pseudogene	0.658568	0.613748	28.1944	30.3887	29.2915	0.636158	-5.31924	14.9638	0.00146337
WBGene00023885	CBG00508	WBGene00023885	pseudogene	0	0	0	0.0629817	0.0314909	0	-0.394963	0.0157454	0.42265
WBGene00023888	CBG00511	Cbr-etc-1	protein_coding	19.3679	19.9171	13.0519	17.8711	15.4615	19.6425	0.343327	17.552	0.22685
WBGene00023889	CBG00512	Cbr-eif-2Bepsilon	protein_coding	13.4108	12.3344	9.24181	13.3364	11.2891	12.8726	0.187814	12.0808	0.532433
WBGene00023890	CBG00513	Cbr-piga-1	protein_coding	0.987853	0.831529	0.937858	0.803017	0.870438	0.909691	0.0572065	0.890064	0.740325
WBGene00023891	CBG00514	Cbr-atg-10	protein_coding	0.449024	0.415765	0.781549	0.692799	0.737174	0.432394	-0.653032	0.584784	0.0233326
WBGene00023892	CBG00515	Cbr-pyr-1	protein_coding	144.406	141.162	122.508	142.874	132.691	142.784	0.105689	137.737	0.430888
WBGene00023893	CBG00516	WBGene00023893	protein_coding	0	0	0.0390774	0	0.0195387	0	-0.257478	0.00976936	0.42265
WBGene00023895	CBG00518	WBGene00023895	protein_coding	12.6625	13.7994	23.6028	18.5481	21.0754	13.231	-0.667612	17.1532	0.093937
WBGene00023898	CBG00522	Cbr-vab-9	protein_coding	0.568764	0.435563	0.15631	0.125963	0.141137	0.502163	1.3203	0.32165	0.033983
WBGene00023899	CBG00523	WBGene00023899	pseudogene	0.11974	0.0395966	0.0390774	0	0.0195387	0.0796682	0.587857	0.0496034	0.309838
WBGene00023900	CBG00524	WBGene00023900	protein_coding	0.927983	1.02951	0.625239	1.05494	0.840091	0.978748	0.198485	0.90942	0.594119
WBGene00023901	CBG00525	WBGene00023901	protein_coding	0.299349	0.316773	4.18128	4.42447	4.30288	0.308061	-3.43159	2.30547	0.00092988
WBGene00023902	CBG00526	WBGene00023902	protein_coding	0	0.0395966	0.312619	0.503854	0.408237	0.0197983	-2.08489	0.214017	0.05777
WBGene00023903	CBG00527	WBGene00023903	protein_coding	0.269414	0.376168	2.4228	2.66098	2.54189	0.322791	-2.64355	1.43234	0.0034407
WBGene00023904	CBG00528	WBGene00023904	protein_coding	0	0	0	0.0944726	0.0472363	0	-0.558133	0.0236181	0.42265
WBGene00023905	CBG00529	Cbr-cutl-12	protein_coding	0	0.11879	0.15631	0.157454	0.156882	0.059395	-0.6885	0.108138	0.242438
WBGene00023906	CBG00530	WBGene00023906	protein_coding	0.239479	0.11879	0.508007	0.220436	0.364221	0.179135	-0.733851	0.271678	0.357123
WBGene00023907	CBG00531	WBGene00023907	protein_coding	11.4351	10.9485	6.54547	9.1481	7.84678	11.1918	0.506834	9.51929	0.127385
WBGene00023908	CBG00532	Cbr-sptf-2	protein_coding	0	0.0395966	0	0.0314909	0.0157454	0.0197983	0.0496524	0.0177719	0.887429
WBGene00023909	CBG00533	WBGene00023909	protein_coding	0.269414	0.35637	0.214926	0.220436	0.217681	0.312892	0.378186	0.265286	0.160441
WBGene00023910	CBG00534	WBGene00023910	protein_coding	1.43688	1.00971	1.42633	2.23585	1.83109	1.2233	-0.545279	1.52719	0.315447
WBGene00023911	CBG00535	Cbr-chhy-1	protein_coding	0.419089	0.11879	0.722932	0.488108	0.60552	0.268939	-0.935304	0.43723	0.219462
WBGene00023912	CBG00536	WBGene00023912	protein_coding	0.0598699	0.0395966	0.312619	0.283418	0.298019	0.0497332	-1.41044	0.173876	0.00508595
WBGene00023913	CBG00537	WBGene00023913	protein_coding	0.0598699	0	0.0781549	0.188945	0.13355	0.0299349	-0.845942	0.0817425	0.241592
WBGene00023917	CBG00541	WBGene00023917	pseudogene	6.52581	7.60255	645.95	725.66	685.805	7.06418	-6.58106	346.434	0.00343081
WBGene00023918	CBG00542	WBGene00023918	protein_coding	0	0	0.0195387	0	0.00976936	0	-0.134475	0.00488468	0.42265
WBGene00023920	CBG00544	WBGene00023920	protein_coding	0.17961	0.0989916	0.0781549	0.188945	0.13355	0.139301	0.0350923	0.136425	0.94075
WBGene00023921	CBG00545	WBGene00023921	protein_coding	1.25727	1.32649	0.976936	0.850253	0.913594	1.29188	0.457551	1.10274	0.0345335
WBGene00023922	CBG00546	Cbr-suf-1	protein_coding	10.567	9.424	7.54194	7.99868	7.77031	9.99551	0.359222	8.88291	0.0687075
WBGene00023923	CBG00547	Cbr-rpl-26	protein_coding	2.15531	1.82145	2.20787	1.74774	1.97781	1.98838	0.00732141	1.98309	0.973712
WBGene00023924	CBG00548	Cbr-cpf-1	protein_coding	12.902	12.0572	7.8741	10.7856	9.32986	12.4796	0.415774	10.9047	0.173301
WBGene00023925	CBG00549	WBGene00023925	protein_coding	0.359219	0.23758	0.703394	0.818762	0.761078	0.298399	-1.11193	0.529739	0.0312908
WBGene00023926	CBG00550	Cbr-pigg-1	protein_coding	1.34707	1.34629	1.28956	1.10218	1.19587	1.34668	0.158826	1.27127	0.248747
WBGene00023927	CBG00551	Cbr-aptf-4	protein_coding	4.13102	4.03886	4.72837	4.78661	4.75749	4.08494	-0.215005	4.42121	0.00650554
WBGene00023931	CBG00556	WBGene00023931	protein_coding	0.419089	0.435563	3.2825	3.36952	3.32601	0.427326	-2.69976	1.87667	0.000233294
WBGene00023932	CBG00557	Cbr-arl-1	protein_coding	2.15531	2.11842	16.1194	18.5954	17.3574	2.13687	-2.96429	9.74713	0.00655186
WBGene00023933	CBG00558	WBGene00023933	protein_coding	8.47159	9.54279	5.50992	8.2821	6.89601	9.00719	0.380474	7.9516	0.291267
WBGene00023934	CBG00559	WBGene00023934	protein_coding	0.299349	0.11879	0.859703	0.755781	0.807742	0.20907	-1.55435	0.508406	0.0289649
WBGene00023935	CBG00560	Cbr-bcs-1	protein_coding	22.1219	20.4121	18.5813	19.7605	19.1709	21.267	0.148958	20.219	0.181032
WBGene00023936	CBG00561	Cbr-rpl-5	protein_coding	7.18438	7.97872	6.38916	6.5501	6.46963	7.58155	0.225586	7.02559	0.111119
WBGene00023937	CBG00562	Cbr-col-38	protein_coding	0.0598699	0.0791933	0.547084	0.37789	0.462487	0.0695316	-1.73027	0.266009	0.0438839
WBGene00023939	CBG00564	Cbr-stc-1	protein_coding	1.13753	0.930521	0.859703	1.48007	1.16989	1.03402	-0.163249	1.10196	0.71812
WBGene00023940	CBG00565	WBGene00023940	protein_coding	0.359219	0.316773	4.98237	5.87305	5.42771	0.337996	-3.65769	2.88285	0.007586
WBGene00023941	CBG00567	Cbr-iff-2	protein_coding	1.55662	1.34629	6.35008	5.92028	6.13518	1.45145	-2.00681	3.79332	0.00259915
WBGene00023944	CBG00571	Cbr-glb-27	protein_coding	0.0598699	0.0791933	0.6057	0.535345	0.570522	0.0695316	-1.98373	0.320027	0.00526044
WBGene00023945	CBG00572	Cbr-decr-1.3	protein_coding	0.0598699	0.35637	0.175848	0.3464	0.261124	0.20812	-0.229003	0.234622	0.785934
WBGene00023946	CBG00573	WBGene00023946	protein_coding	0	0.11879	0.195387	0.220436	0.207912	0.059395	-0.94991	0.133653	0.134223
WBGene00023947	CBG00574	Cbr-pqn-73	protein_coding	0.17961	0.158387	1.38725	1.27538	1.33131	0.168998	-2.41167	0.750156	0.00239059
WBGene00023949	CBG00576	WBGene00023949	protein_coding	6.55575	5.50393	3.08712	4.69214	3.88963	6.02984	0.619596	4.95973	0.155438
WBGene00023950	CBG00577	WBGene00023950	pseudogene	0.868113	0.633546	0.722932	0.755781	0.739357	0.75083	0.0195864	0.745093	0.931657
WBGene00023951	CBG00578	WBGene00023951	protein_coding	0	0.0395966	0.0390774	0.125963	0.0825204	0.0197983	-0.60745	0.0511594	0.319387
WBGene00023952	CBG00579	WBGene00023952	protein_coding	0	0	0.0390774	0.0944726	0.066775	0	-0.737903	0.0333875	0.13745
WBGene00023953	CBG00580	WBGene00023953	protein_coding	1.85597	1.84124	1.32863	1.07069	1.19966	1.8486	0.584306	1.52413	0.0374166
WBGene00023954	CBG00581	WBGene00023954	pseudogene	0.329284	0.376168	0.468929	0.598326	0.533628	0.352726	-0.484997	0.443177	0.119346
WBGene00023957	CBG00584	WBGene00023957	protein_coding	12.0039	11.7206	8.57749	9.74642	9.16196	11.8623	0.3691	10.5121	0.0461905
WBGene00023958	CBG00585	Cbr-hsp-75	protein_coding	3.05336	2.81136	2.18834	2.0784	2.13337	2.93236	0.441222	2.53286	0.0265699
WBGene00023959	CBG00586	WBGene00023959	protein_coding	2.78395	2.51439	1.66079	2.51927	2.09003	2.64917	0.328044	2.3696	0.339884
WBGene00023960	CBG00587	WBGene00023960	pseudogene	3.35271	3.28652	7.20979	7.47908	7.34443	3.31962	-1.12233	5.33202	0.0011847
WBGene00023961	CBG00588	Cbr-anmt-1	protein_coding	0	0.0395966	0.625239	0.37789	0.501565	0.0197983	-2.32811	0.260681	0.061427
WBGene00023962	CBG00589	Cbr-fli-1	protein_coding	78.7588	81.3117	39.9762	52.8574	46.4168	80.0352	0.784685	63.226	0.0360919
WBGene00023963	CBG00590	Cbr-svop-1	protein_coding	0.17961	0.0197983	0.195387	0.251927	0.223657	0.0997039	-0.696603	0.16168	0.281145
WBGene00023964	CBG00591	WBGene00023964	protein_coding	9.66898	9.32501	4.61114	4.6449	4.62802	9.49699	1.02135	7.06251	0.00125737
WBGene00023965	CBG00592	WBGene00023965	protein_coding	0.957918	0.554353	0.859703	1.0392	0.949451	0.756135	-0.293724	0.852793	0.473691
WBGene00023966	CBG00593	Cbr-lnkn-1	protein_coding	8.38178	7.30558	2.38372	3.70018	3.04195	7.84368	1.33815	5.44281	0.0299484
WBGene00023967	CBG00594	WBGene00023967	protein_coding	0.0898048	0.059395	0.234465	0.188945	0.211705	0.0745999	-0.836128	0.143152	0.0376207
WBGene00023968	CBG00595	Cbr-asna-1	protein_coding	9.60911	10.5525	5.23638	6.81777	6.02707	10.0808	0.732582	8.05394	0.0479092
WBGene00023969	CBG00596	WBGene00023969	protein_coding	0.778308	0.197983	0.508007	0.393636	0.450821	0.488146	0.0945895	0.469483	0.911112
WBGene00023970	CBG00597	Cbr-kap-1	protein_coding	0.419089	0.217781	0.429852	0.3464	0.388126	0.318435	-0.222248	0.35328	0.587921
WBGene00023971	CBG00598	Cbr-gsp-2	protein_coding	50.2907	52.03	35.3651	50.3854	42.8752	51.1603	0.254338	47.0178	0.387481
WBGene00023972	CBG00600	WBGene00023972	protein_coding	62.7735	65.6314	56.3106	61.7063	59.0085	64.2025	0.12151	61.6055	0.23099
WBGene00023973	CBG00601	WBGene00023973	protein_coding	2.4846	2.23721	2.57911	2.72396	2.65153	2.3609	-0.161048	2.50622	0.1798
WBGene00023974	CBG00602	Cbr-sgnh-1	protein_coding	1.1974	1.1879	1.32863	1.16516	1.2469	1.19265	-0.0593102	1.21977	0.57573
WBGene00023975	CBG00604	WBGene00023975	protein_coding	3.71193	4.43482	1.03555	0.881744	0.958648	4.07338	1.97899	2.51601	0.0137855
WBGene00023976	CBG00605	WBGene00023976	protein_coding	0.11974	0.0395966	0.0390774	0	0.0195387	0.0796682	0.587857	0.0496034	0.309838
WBGene00023978	CBG00607	WBGene00023978	protein_coding	0.419089	0.395966	0.117232	0.157454	0.137343	0.407528	1.09651	0.272435	0.00729099
WBGene00023983	CBG00614	WBGene00023983	protein_coding	0.0598699	0.158387	0.312619	0.236181	0.2744	0.109128	-0.840195	0.191764	0.117705
WBGene00023984	CBG00615	Cbr-gbh-2	protein_coding	0.389154	0.653344	29.0931	29.9163	29.5047	0.521249	-5.57451	15.013	0.00022236
WBGene00023985	CBG00616	Cbr-taap-1	protein_coding	2.69414	2.63318	1.97341	2.17287	2.07314	2.66366	0.346799	2.3684	0.0297998
WBGene00023986	CBG00617	WBGene00023986	protein_coding	2.36486	2.13822	2.83311	2.9444	2.88875	2.25154	-0.345939	2.57015	0.0370812
WBGene00023987	CBG00618	Cbr-lact-4	protein_coding	0.359219	0	0.312619	0.283418	0.298019	0.17961	-0.509422	0.238814	0.57863
WBGene00023988	CBG00619	WBGene00023988	protein_coding	0.0598699	0	0.234465	0.236181	0.235323	0.0299349	-1.36776	0.132629	0.0206052
WBGene00023989	CBG00620	Cbr-zyg-9	protein_coding	366.553	378.346	193.316	318.751	256.033	372.45	0.540538	314.241	0.205848
WBGene00023990	CBG00621	Cbr-fars-3	protein_coding	13.0816	11.879	12.1531	11.8721	12.0126	12.4803	0.054659	12.2464	0.527862
WBGene00023991	CBG00622	WBGene00023991	protein_coding	2.18525	2.23721	4.12267	4.23552	4.17909	2.21123	-0.888645	3.19516	0.000995003
WBGene00023992	CBG00623	WBGene00023992	protein_coding	16.105	17.3829	16.9987	18.123	17.5608	16.744	-0.0683225	17.1524	0.43842
WBGene00023993	CBG00624	WBGene00023993	protein_coding	0	0.0395966	0.0781549	0.0314909	0.0548229	0.0197983	-0.370011	0.0373106	0.370883
WBGene00023994	CBG00625	WBGene00023994	protein_coding	0.149675	0.0791933	0.976936	1.41709	1.19701	0.114434	-2.59659	0.655723	0.0398686
WBGene00023995	CBG00626	WBGene00023995	protein_coding	1.82603	1.54427	0.566623	1.02345	0.795038	1.68515	0.996024	1.24009	0.0801277
WBGene00023996	CBG00627	Cbr-cut-3	protein_coding	0.11974	0.197983	0.254003	0.0314909	0.142747	0.158861	0.0927263	0.150804	0.90383
WBGene00023997	CBG00629	WBGene00023997	pseudogene	0	0.0395966	0	0	0	0.0197983	0.260608	0.00989916	0.42265
WBGene00023998	CBG00630	WBGene00023998	protein_coding	0.209545	0.35637	1.69987	1.59029	1.64508	0.282957	-2.18804	0.964018	0.00449226
WBGene00023999	CBG00631	WBGene00023999	pseudogene	72.7419	251.181	2722	2897.52	2809.76	161.962	-4.11588	1485.86	0.00222657
WBGene00024002	CBG00637	Cbr-lips-10	protein_coding	0.0898048	0.11879	0.390774	0.865999	0.628387	0.104297	-1.83403	0.366342	0.158635
WBGene00024003	CBG00638	Cbr-acp-3.1	protein_coding	0.149675	0.178185	0.0586161	0.157454	0.108035	0.16393	0.343326	0.135982	0.390688
WBGene00024005	CBG00640	WBGene00024005	protein_coding	0.17961	0.158387	0.586161	0.440872	0.513517	0.168998	-1.18951	0.341257	0.0425337
WBGene00024006	CBG00642	WBGene00024006	protein_coding	0.239479	0.197983	0.703394	0.488108	0.595751	0.218731	-1.12623	0.407241	0.0751392
WBGene00024007	CBG00643	WBGene00024007	protein_coding	0.299349	0.11879	0.312619	0.3464	0.329509	0.20907	-0.474758	0.26929	0.320071
WBGene00024008	CBG00644	Cbr-drd-1	protein_coding	0.11974	0.0395966	0	0.0787272	0.0393636	0.0796682	0.366481	0.0595159	0.547536
WBGene00024009	CBG00645	WBGene00024009	protein_coding	0	0.0791933	0	0.125963	0.0629817	0.0395966	-0.223446	0.0512892	0.783025
WBGene00024010	CBG00646	WBGene00024010	protein_coding	0	0	0.0781549	0.0314909	0.0548229	0	-0.630618	0.0274114	0.143216
WBGene00024012	CBG00648	Cbr-dod-23	protein_coding	0.239479	0.11879	0.0390774	0.125963	0.0825204	0.179135	0.612903	0.130828	0.32343
WBGene00024013	CBG00649	Cbr-skpo-1	protein_coding	0	0.0791933	0.136771	0.330654	0.233713	0.0395966	-1.25734	0.136655	0.204951
WBGene00024014	CBG00650	WBGene00024014	protein_coding	0.898048	0.435563	0.742471	0.692799	0.717635	0.666805	-0.0925965	0.69222	0.847272
WBGene00024015	CBG00651	Cbr-ubc-24	protein_coding	0.0598699	0.23758	0.117232	0	0.0586161	0.148725	0.649011	0.10367	0.486405
WBGene00024016	CBG00652	WBGene00024016	protein_coding	0.0598699	0.0791933	0.234465	0.299163	0.266814	0.0695316	-1.11349	0.168173	0.0280594
WBGene00024017	CBG00653	WBGene00024017	protein_coding	0.359219	0.35637	0.937858	1.54305	1.24046	0.357794	-1.54995	0.799125	0.10018
WBGene00024020	CBG00658	WBGene00024020	protein_coding	0.11974	0.0395966	0	0	0	0.0796682	0.845335	0.0398341	0.185126
WBGene00024021	CBG00660	WBGene00024021	protein_coding	0.359219	0.35637	0.410313	0.314909	0.362611	0.357794	-0.015099	0.360203	0.928818
WBGene00024022	CBG00661	Cbr-puf-5	protein_coding	233.822	246.687	212.874	219.68	216.277	240.254	0.151614	228.266	0.081074
WBGene00024023	CBG00662	WBGene00024023	protein_coding	12.7223	13.3837	9.14412	10.3762	9.76018	13.053	0.415707	11.4066	0.0422503
WBGene00024024	CBG00663	WBGene00024024	protein_coding	0.927983	0.692941	0.214926	0.251927	0.233426	0.810462	1.44923	0.521944	0.0399751
WBGene00024025	CBG00664	WBGene00024025	protein_coding	0.11974	0.0395966	0.15631	0	0.0781549	0.0796682	0.0122031	0.0789115	0.987817
WBGene00024026	CBG00666	WBGene00024026	protein_coding	0.11974	0.0395966	0.234465	0.283418	0.258941	0.0796682	-0.998412	0.169305	0.0622647
WBGene00024027	CBG00667	WBGene00024027	protein_coding	0.0598699	0.0395966	1.34817	1.5588	1.45348	0.0497332	-3.37504	0.751609	0.00563261
WBGene00024028	CBG00668	Cbr-tdc-1	protein_coding	19.0087	20.3329	17.1159	19.115	18.1154	19.6708	0.118208	18.8931	0.324014
WBGene00024029	CBG00669	Cbr-gei-14	protein_coding	14.4586	16.3534	12.0554	14.0764	13.0659	15.406	0.236019	14.2359	0.233211
WBGene00024030	CBG00670	Cbr-slc-25A32	protein_coding	0.957918	1.30669	0.937858	1.00771	0.972783	1.1323	0.199999	1.05254	0.464404
WBGene00024031	CBG00671	Cbr-mrpl-10	protein_coding	6.79523	7.28578	7.99133	7.9357	7.96352	7.0405	-0.175383	7.50201	0.0646631
WBGene00024032	CBG00672	Cbr-clec-142	protein_coding	0.11974	0	0.0390774	0.0629817	0.0510296	0.0598699	0.0820669	0.0554497	0.898143
WBGene00024033	CBG00673	Cbr-nst-1	protein_coding	18.1705	15.1655	8.89011	14.2339	11.562	16.668	0.523897	14.115	0.23769
WBGene00024034	CBG00674	Cbr-cct-4	protein_coding	39.4842	36.3893	23.7982	32.908	28.3531	37.9367	0.41881	33.1449	0.184568
WBGene00024035	CBG00675	Cbr-acp-2	protein_coding	0.389154	0.35637	0.410313	0.440872	0.425593	0.372762	-0.152831	0.399177	0.142456
WBGene00024037	CBG00680	Cbr-efl-3	protein_coding	1.67636	1.50467	4.53298	4.18828	4.36063	1.59051	-1.39979	2.97557	0.0047965
WBGene00024038	CBG00681	Cbr-sra-13	protein_coding	0.0598699	0.11879	0.371236	0.299163	0.335199	0.0893299	-1.20077	0.212265	0.0340201
WBGene00024039	CBG00683	WBGene00024039	protein_coding	22.5111	18.9668	18.0733	22.264	20.1687	20.7389	0.0400292	20.4538	0.854626
WBGene00024040	CBG00684	Cbr-nlp-55	protein_coding	0	0.0197983	0.117232	0.0944726	0.105852	0.00989916	-0.90543	0.0578758	0.0238291
WBGene00024041	CBG00686	Cbr-shw-1	protein_coding	0.299349	0.277176	0.410313	0.125963	0.268138	0.288263	0.0767862	0.278201	0.900706
WBGene00024044	CBG00692	Cbr-ran-3	protein_coding	23.0499	22.6097	20.5547	23.6654	22.1101	22.8298	0.04601	22.4699	0.691786
WBGene00024045	CBG00693	WBGene00024045	protein_coding	0.598699	0.554353	0.820626	0.661308	0.740967	0.576526	-0.313904	0.658746	0.185048
WBGene00024046	CBG00694	Cbr-hel-1	protein_coding	240.916	250.389	173.074	233.536	203.305	245.653	0.272852	224.479	0.300591
WBGene00024051	CBG00700	Cbr-eff-1	protein_coding	0	0.11879	0.15631	0.0314909	0.0939003	0.059395	-0.282709	0.0766476	0.727518
WBGene00024052	CBG00701	WBGene00024052	protein_coding	0.11974	0.0395966	1.05509	0.865999	0.960545	0.0796682	-2.5614	0.520106	0.0133186
WBGene00024053	CBG00703	Cbr-col-77	protein_coding	0	0.0197983	0.117232	0.125963	0.121598	0.00989916	-1.01176	0.0657485	0.00925171
WBGene00024054	CBG00704	WBGene00024054	protein_coding	0	0	0.0390774	0	0.0195387	0	-0.257478	0.00976936	0.42265
WBGene00024055	CBG00705	Cbr-amt-3	protein_coding	0.299349	0.277176	0.273542	0.472363	0.372952	0.288263	-0.284661	0.330608	0.486334
WBGene00024056	CBG00708	Cbr-dab-1	protein_coding	36.1614	39.3195	29.7965	36.6869	33.2417	37.7404	0.182601	35.4911	0.357085
WBGene00024057	CBG00709	Cbr-ifg-1	protein_coding	38.5263	41.0221	24.8142	36.7971	30.8056	39.7742	0.367586	35.2899	0.280428
WBGene00024058	CBG00710	WBGene00024058	protein_coding	7.18438	7.0086	6.46731	5.92028	6.1938	7.09649	0.193363	6.64515	0.0881073
WBGene00024059	CBG00712	WBGene00024059	protein_coding	6.43601	5.95929	4.68929	4.59767	4.64348	6.19765	0.408869	5.42057	0.0235327
WBGene00024060	CBG00713	Cbr-twk-3	protein_coding	0	0	0.508007	0.283418	0.395712	0	-2.3095	0.197856	0.0719472
WBGene00024063	CBG00716	Cbr-col-76	protein_coding	0	0.0395966	0.312619	0.220436	0.266528	0.0197983	-1.61331	0.143163	0.0389387
WBGene00024064	CBG00717	Cbr-qua-1	protein_coding	0.0598699	0.138588	0.801087	0.865999	0.833543	0.099229	-2.22829	0.466386	0.00479182
WBGene00024065	CBG00719	WBGene00024065	protein_coding	0.0598699	0.23758	0	0.125963	0.0629817	0.148725	0.60984	0.105853	0.513605
WBGene00024066	CBG00720	WBGene00024066	protein_coding	0	0	0.351697	0.37789	0.364794	0	-2.21659	0.182397	0.00128646
WBGene00024067	CBG00721	Cbr-cct-1	protein_coding	20.236	19.4419	15.885	17.6979	16.7914	19.839	0.239301	18.3152	0.0912389
WBGene00024068	CBG00722	Cbr-mig-5	protein_coding	13.9796	14.5122	10.1015	13.0687	11.5851	14.2459	0.295966	12.9155	0.219564
WBGene00024070	CBG00724	WBGene00024070	protein_coding	0	0.376168	1.28956	1.76349	1.52652	0.188084	-2.49723	0.857303	0.0474834
WBGene00024071	CBG00725	WBGene00024071	protein_coding	0.508894	7.56296	3.00896	2.72396	2.86646	4.03593	0.479467	3.45119	0.77191
WBGene00024072	CBG00726	Cbr-acr-14	protein_coding	0.11974	0.0791933	0.117232	0.110218	0.113725	0.0994665	-0.0996103	0.106596	0.559951
WBGene00024073	CBG00729	WBGene00024073	protein_coding	0.0598699	0.0395966	0.0390774	0.0157454	0.0274114	0.0497332	0.2329	0.0385723	0.28548
WBGene00024074	CBG00730	Cbr-rrf-3	protein_coding	18.7093	19.2242	13.2668	13.9977	13.6322	18.9667	0.473492	16.2995	0.00694867
WBGene00024075	CBG00731	Cbr-emb-27	protein_coding	34.8443	34.1125	24.9705	29.7431	27.3568	34.4784	0.332707	30.9176	0.098272
WBGene00024076	CBG00732	Cbr-pch-2	protein_coding	8.53145	8.83005	7.48333	8.18762	7.83548	8.68075	0.146028	8.25811	0.157704
WBGene00024077	CBG00733	Cbr-ltd-1	protein_coding	0.359219	0.277176	3.51697	3.7789	3.64794	0.318198	-3.16384	1.98307	0.00169452
WBGene00024078	CBG00735	Cbr-sfxn-5	protein_coding	0	0.11879	0.898781	1.10218	1.00048	0.059395	-2.78746	0.529938	0.015303
WBGene00024079	CBG00736	WBGene00024079	protein_coding	0	0	1.30909	1.16516	1.23713	0	-3.74107	0.618564	0.00336687
WBGene00024080	CBG00737	WBGene00024080	protein_coding	1.55662	1.00971	1.05509	1.3856	1.22034	1.28317	0.0670594	1.25175	0.862294
WBGene00024081	CBG00738	WBGene00024081	protein_coding	95.8516	95.1111	1113.69	1213.37	1163.53	95.4814	-3.60576	629.506	0.00217093
WBGene00024082	CBG00739	WBGene00024082	protein_coding	3.71193	3.82108	22.2546	19.2882	20.7714	3.7665	-2.43242	12.2689	0.00753223
WBGene00024083	CBG00740	Cbr-tmem-138	protein_coding	1.25727	1.46508	12.3875	10.9273	11.6574	1.36117	-3.00838	6.5093	0.00509091
WBGene00024084	CBG00741	Cbr-tub-1	protein_coding	0.299349	0.158387	0.117232	0.1732	0.145216	0.228868	0.423455	0.187042	0.384964
WBGene00024085	CBG00742	WBGene00024085	protein_coding	0	0.0395966	2.24695	2.36181	2.30438	0.0197983	-4.32699	1.16209	0.000706304
WBGene00024086	CBG00743	WBGene00024086	protein_coding	3.74187	4.45462	3.16527	3.54272	3.354	4.09824	0.281519	3.72612	0.206246
WBGene00024087	CBG00744	Cbr-rpl-10	protein_coding	7.99263	8.17671	5.88115	5.1645	5.52283	8.08467	0.541628	6.80375	0.020224
WBGene00024088	CBG00745	Cbr-ints-11	protein_coding	7.12451	7.40457	5.76392	6.81777	6.29085	7.26454	0.204589	6.77769	0.216035
WBGene00024089	CBG00746	Cbr-cdc-48.2	protein_coding	20.3258	20.5111	11.8795	16.1391	14.0093	20.4184	0.540274	17.2139	0.095112
WBGene00024090	CBG00747	Cbr-ctns-1	protein_coding	3.98135	2.73217	3.12619	2.70821	2.9172	3.35676	0.196207	3.13698	0.573226
WBGene00024091	CBG00748	Cbr-ulp-4	protein_coding	12.4529	12.3937	9.65212	10.8171	10.2346	12.4233	0.277134	11.329	0.0642431
WBGene00024093	CBG00750	Cbr-unc-105	protein_coding	0.11974	0.059395	1.09417	1.05494	1.07456	0.0895673	-2.63133	0.582062	0.00133211
WBGene00024094	CBG00753	WBGene00024094	pseudogene	0.359219	0.791933	2.34465	3.19632	2.77048	0.575576	-2.0871	1.67303	0.0442383
WBGene00024095	CBG00754	WBGene00024095	protein_coding	0.17961	0.11879	0.390774	1.0392	0.714986	0.1492	-1.70947	0.432093	0.224434
WBGene00024096	CBG00755	WBGene00024096	protein_coding	0.11974	0.0791933	0	0.0314909	0.0157454	0.0994665	0.785191	0.057606	0.0825364
WBGene00024097	CBG00756	WBGene00024097	protein_coding	0.0299349	0.0791933	0.0781549	0.0314909	0.0548229	0.0545641	-0.00241322	0.0546935	0.994607
WBGene00024098	CBG00757	WBGene00024098	protein_coding	0	0.0395966	0	0	0	0.0197983	0.260608	0.00989916	0.42265
WBGene00024099	CBG00758	WBGene00024099	protein_coding	0.0598699	0.0395966	0.0781549	0	0.0390774	0.0497332	0.106506	0.0444053	0.816528
WBGene00024100	CBG00759	Cbr-rpm-1	protein_coding	6.1666	4.85059	11.2738	12.2027	11.7383	5.50859	-1.07775	8.62343	0.0163067
WBGene00024102	CBG00761	Cbr-magu-2	protein_coding	1.37701	1.06911	2.96988	3.10185	3.03587	1.22306	-1.24499	2.12946	0.00842892
WBGene00024103	CBG00762	Cbr-sup-37	protein_coding	10.0282	10.2753	7.97179	9.82515	8.89847	10.1518	0.18812	9.52512	0.312036
WBGene00024104	CBG00767	WBGene00024104	protein_coding	0.0598699	0	2.20787	2.2516	2.22974	0.0299349	-4.16431	1.12984	0.000283817
WBGene00024105	CBG00768	WBGene00024105	protein_coding	0.658568	0.673143	0.644778	0.787272	0.716025	0.665856	-0.0915401	0.69094	0.556138
WBGene00024106	CBG00769	WBGene00024106	protein_coding	0	0.0395966	0.0390774	0	0.0195387	0.0197983	0.00312973	0.0196685	0.993401
WBGene00024107	CBG00770	WBGene00024107	pseudogene	0	0	0.0781549	0.157454	0.117805	0	-1.12303	0.0589023	0.0970674
WBGene00024109	CBG00772	WBGene00024109	protein_coding	0.0598699	0	0.0976936	0.157454	0.127574	0.0299349	-0.808546	0.0787544	0.14729
WBGene00024110	CBG00773	WBGene00024110	protein_coding	0	0	0.0195387	0	0.00976936	0	-0.134475	0.00488468	0.42265
WBGene00024112	CBG00775	WBGene00024112	protein_coding	0	0	0	0.0314909	0.0157454	0	-0.210955	0.00787272	0.42265
WBGene00024113	CBG00777	WBGene00024113	protein_coding	0	0.0395966	0.234465	0.283418	0.258941	0.0197983	-1.58314	0.13937	0.0168919
WBGene00024114	CBG00778	WBGene00024114	protein_coding	0.11974	0.11879	0.410313	0.220436	0.315375	0.119265	-0.921738	0.21732	0.174859
WBGene00024115	CBG00779	WBGene00024115	protein_coding	0	0.0395966	0	0.0314909	0.0157454	0.0197983	0.0496524	0.0177719	0.887429
WBGene00024116	CBG00780	WBGene00024116	protein_coding	0	0	0	0.0314909	0.0157454	0	-0.210955	0.00787272	0.42265
WBGene00024117	CBG00781	WBGene00024117	protein_coding	0	0	0.0390774	0.188945	0.114011	0	-1.09769	0.0570057	0.267543
WBGene00024118	CBG00782	WBGene00024118	pseudogene	0	0.0395966	0	0	0	0.0197983	0.260608	0.00989916	0.42265
WBGene00024119	CBG00785	WBGene00024119	protein_coding	0	0	0.0390774	0.0314909	0.0352841	0	-0.435993	0.0176421	0.0113611
WBGene00024120	CBG00786	WBGene00024120	protein_coding	2.24512	2.11842	1.48494	1.98392	1.73443	2.18177	0.314819	1.9581	0.224369
WBGene00024121	CBG00787	WBGene00024121	protein_coding	0	0	0.0390774	0	0.0195387	0	-0.257478	0.00976936	0.42265
WBGene00024122	CBG00789	WBGene00024122	protein_coding	1.37701	1.42548	1.13325	1.00771	1.07048	1.40124	0.359061	1.23586	0.0389774
WBGene00024123	CBG00790	WBGene00024123	protein_coding	0.0598699	0	0.0781549	0	0.0390774	0.0299349	-0.098099	0.0345062	0.869789
WBGene00024124	CBG00792	WBGene00024124	protein_coding	0.17961	0.47516	0.527545	0.771526	0.649536	0.327385	-0.810462	0.48846	0.234749
WBGene00024125	CBG00793	WBGene00024125	protein_coding	0.11974	0.0395966	0.15631	0.251927	0.204118	0.0796682	-0.759298	0.141893	0.184186
WBGene00024126	CBG00794	WBGene00024126	protein_coding	0.11974	0.197983	0.429852	0.535345	0.482598	0.158861	-1.17032	0.32073	0.0387722
WBGene00024127	CBG00795	WBGene00024127	protein_coding	0	0	0	0.0314909	0.0157454	0	-0.210955	0.00787272	0.42265
WBGene00024128	CBG00796	WBGene00024128	protein_coding	0.778308	0.514756	0.351697	0.37789	0.364794	0.646532	0.683614	0.505663	0.167202
WBGene00024129	CBG00797	Cbr-srx-62	protein_coding	0.0598699	0	0.0390774	0	0.0195387	0.0299349	0.120311	0.0247368	0.79857
WBGene00024130	CBG00798	Cbr-lmd-4	protein_coding	1.52668	1.08891	3.10666	2.67672	2.89169	1.30779	-1.08752	2.09974	0.0355304
WBGene00024131	CBG00799	WBGene00024131	protein_coding	0.239479	0.336571	0.332158	0.1732	0.252679	0.288025	0.137796	0.270352	0.740804
WBGene00024132	CBG00800	WBGene00024132	protein_coding	0.149675	0.277176	1.19186	1.9052	1.54853	0.213426	-2.39498	0.880977	0.0663962
WBGene00024133	CBG00801	WBGene00024133	protein_coding	0.0598699	0.0395966	0.0781549	0.0944726	0.0863137	0.0497332	-0.315339	0.0680235	0.106668
WBGene00024134	CBG00802	WBGene00024134	protein_coding	0	0	0.0390774	0.0314909	0.0352841	0	-0.435993	0.0176421	0.0113611
WBGene00024135	CBG00803	WBGene00024135	protein_coding	0	0.0395966	0.0390774	0.0314909	0.0352841	0.0197983	-0.175385	0.0275412	0.522673
WBGene00024136	CBG00804	Cbr-srh-229	protein_coding	0	0	0.0586161	0	0.0293081	0	-0.370812	0.014654	0.42265
WBGene00024137	CBG00805	WBGene00024137	pseudogene	0.239479	0.11879	0.0781549	0.0944726	0.0863137	0.179135	0.583227	0.132724	0.266915
WBGene00024138	CBG00806	Cbr-nhr-171	protein_coding	0.0598699	0.11879	0.195387	0.283418	0.239402	0.0893299	-0.842095	0.164366	0.105256
WBGene00024139	CBG00807	Cbr-srb-18	protein_coding	0.0598699	0.0395966	0.0390774	0.0944726	0.066775	0.0497332	-0.155509	0.0582541	0.621783
WBGene00024140	CBG00808	WBGene00024140	protein_coding	0.11974	0.23758	0	0.0629817	0.0314909	0.17866	1.08354	0.105075	0.158488
WBGene00024141	CBG00809	Cbr-srb-19	protein_coding	0	0	0.117232	0.1732	0.145216	0	-1.29405	0.072608	0.0351866
WBGene00024142	CBG00810	WBGene00024142	protein_coding	0.17961	0.0791933	0	0	0	0.129401	1.19787	0.0647007	0.12331
WBGene00024143	CBG00812	WBGene00024143	protein_coding	0.0598699	0.0395966	0	0.0629817	0.0314909	0.0497332	0.187432	0.0406121	0.636721
WBGene00024144	CBG00813	WBGene00024144	protein_coding	0	0	0.117232	0.0787272	0.0979797	0	-0.985353	0.0489899	0.0365091
WBGene00024145	CBG00814	WBGene00024145	protein_coding	0.0598699	0	0.0390774	0.0944726	0.066775	0.0299349	-0.360114	0.048355	0.461698
WBGene00024146	CBG00815	WBGene00024146	protein_coding	8.26204	15.0467	1.28956	1.02345	1.1565	11.6544	3.22571	6.40544	0.0905961
WBGene00024147	CBG00816	WBGene00024147	pseudogene	0	0.0395966	0.117232	0.0314909	0.0743616	0.0197983	-0.541474	0.0470799	0.36729
WBGene00024148	CBG00818	WBGene00024148	protein_coding	1.07766	0.831529	93.7077	25.3974	59.5525	0.954593	-5.82182	30.2536	0.228366
WBGene00024149	CBG00819	WBGene00024149	protein_coding	71.1254	72.5806	62.2894	70.9174	66.6034	71.853	0.109294	69.2282	0.353027
WBGene00024150	CBG00820	WBGene00024150	protein_coding	38.7059	47.7733	43.4932	47.5984	45.5458	43.2396	-0.0747965	44.3927	0.68862
WBGene00024151	CBG00821	WBGene00024151	protein_coding	0.11974	0.217781	1.89526	1.82647	1.86086	0.168761	-2.86709	1.01481	0.00125006
WBGene00024154	CBG00824	Cbr-srh-268	protein_coding	0.17961	0.158387	0.0781549	0.0314909	0.0548229	0.168998	0.796977	0.11191	0.0468821
WBGene00024155	CBG00825	Cbr-nhx-3	protein_coding	0.17961	0	0.820626	1.44858	1.1346	0.0898048	-2.70146	0.612204	0.0853721
WBGene00024156	CBG00826	Cbr-ftn-1	protein_coding	1.2872	0.633546	0.6057	0.37789	0.491795	0.960374	0.841403	0.726085	0.308477
WBGene00024157	CBG00827	WBGene00024157	protein_coding	0.0898048	0.0395966	0.0195387	0.055109	0.0373239	0.0647007	0.262264	0.0510123	0.467435
WBGene00024158	CBG00828	WBGene00024158	protein_coding	0.0898048	0.0395966	0.0195387	0.055109	0.0373239	0.0647007	0.262264	0.0510123	0.467435
WBGene00024159	CBG00829	Cbr-ttr-10	protein_coding	0.17961	0.197983	0.312619	0.204691	0.258655	0.188796	-0.312544	0.223726	0.330056
WBGene00024161	CBG00831	WBGene00024161	protein_coding	0	0.0395966	0.195387	0.0314909	0.113439	0.0197983	-0.833216	0.0666187	0.38233
WBGene00024162	CBG00832	WBGene00024162	protein_coding	4.19089	4.6526	1.25048	1.60603	1.42826	4.42175	1.56499	2.925	0.00934186
WBGene00024163	CBG00833	WBGene00024163	protein_coding	14.8178	8.37469	2.30557	2.4248	2.36518	11.5962	2.24628	6.98071	0.1033
WBGene00024164	CBG00834	WBGene00024164	protein_coding	0.17961	0.0989916	0.742471	0.755781	0.749126	0.139301	-1.82715	0.444213	0.00445821
WBGene00024165	CBG00835	WBGene00024165	protein_coding	2.21518	2.77176	0.547084	0.314909	0.430996	2.49347	2.28811	1.46224	0.0207124
WBGene00024166	CBG00836	WBGene00024166	protein_coding	1.01779	0.633546	0.0781549	0.157454	0.117805	0.825667	2.08746	0.471736	0.0689519
WBGene00024167	CBG00837	WBGene00024167	protein_coding	0.957918	1.02951	2.26649	1.93669	2.10159	0.993715	-1.00931	1.54765	0.0224215
WBGene00024168	CBG00838	WBGene00024168	protein_coding	13.4408	5.64252	11.2348	13.0057	12.1202	9.54165	-0.341921	10.8309	0.585089
WBGene00024169	CBG00839	WBGene00024169	protein_coding	11.3154	5.54353	8.04995	9.22682	8.63839	8.42947	-0.0349115	8.53393	0.949906
WBGene00024170	CBG00840	WBGene00024170	protein_coding	87.6495	42.5268	4.4939	4.59767	4.54579	65.0881	3.81061	34.817	0.115336
WBGene00024172	CBG00842	WBGene00024172	protein_coding	0.299349	0.0395966	0.351697	0.125963	0.23883	0.169473	-0.330422	0.204152	0.725893
WBGene00024173	CBG00843	Cbr-srd-1	protein_coding	0.11974	0.158387	1.77802	1.5588	1.66841	0.139063	-2.88699	0.903737	0.00525492
WBGene00024177	CBG00847	Cbr-gcy-1	protein_coding	0.17961	0.158387	0.15631	0.0629817	0.109646	0.168998	0.359642	0.139322	0.34065
WBGene00024179	CBG00850	Cbr-gcy-5	protein_coding	0.0598699	0.0791933	0.566623	0.708544	0.637584	0.0695316	-2.12125	0.353558	0.015525
WBGene00024180	CBG00851	Cbr-gcy-4	protein_coding	0.299349	0.35637	0.781549	1.10218	0.941864	0.32786	-1.28396	0.634862	0.063684
WBGene00024181	CBG00852	Cbr-vha-9	protein_coding	8.32191	7.58276	5.88115	7.55781	6.71948	7.95233	0.239745	7.33591	0.310673
WBGene00024182	CBG00853	Cbr-clpp-1	protein_coding	1.16746	1.1483	0.976936	1.36985	1.17339	1.15788	-0.017682	1.16564	0.944322
WBGene00024183	CBG00854	Cbr-mdt-22	protein_coding	3.47245	3.40531	3.2825	2.56651	2.9245	3.43888	0.226594	3.18169	0.288848
WBGene00024184	CBG00855	WBGene00024184	protein_coding	0.0598699	0	0.293081	0.125963	0.209522	0.0299349	-1.25225	0.119729	0.180367
WBGene00024187	CBG00860	Cbr-nlp-63	protein_coding	0	0.0197983	0.0390774	0.0629817	0.0510296	0.00989916	-0.458651	0.0304644	0.117748
WBGene00024188	CBG00861	Cbr-pax-3	protein_coding	0.688503	0.950319	0.644778	0.787272	0.716025	0.819411	0.172098	0.767718	0.559617
WBGene00024189	CBG00862	WBGene00024189	protein_coding	1.25727	1.72245	4.18128	4.36148	4.27138	1.48986	-1.45919	2.88062	0.00794598
WBGene00024190	CBG00863	Cbr-asah-2	protein_coding	0	0	0.117232	0.0944726	0.105852	0	-1.04161	0.0529262	0.0113611
WBGene00024191	CBG00864	Cbr-phg-1	protein_coding	0.17961	0.257378	1.25048	1.54305	1.39676	0.218494	-2.23251	0.807629	0.0161057
WBGene00024195	CBG00870	Cbr-mel-11	protein_coding	19.2781	19.9765	13.4426	15.4148	14.4287	19.6273	0.441287	17.028	0.0381866
WBGene00024196	CBG00871	Cbr-cup-15	protein_coding	15.3866	14.3736	9.20273	13.0845	11.1436	14.8801	0.413941	13.0118	0.203529
WBGene00024197	CBG00872	Cbr-sdhb-1	protein_coding	2.60434	1.66306	2.85265	1.74774	2.3002	2.1337	-0.103719	2.21695	0.839871
WBGene00024198	CBG00873	WBGene00024198	protein_coding	0.17961	0.23758	7.71779	9.16384	8.44082	0.208595	-4.79059	4.32471	0.00763786
WBGene00024199	CBG00875	WBGene00024199	protein_coding	1.76616	1.70266	7.54194	7.74675	7.64435	1.73441	-2.07783	4.68938	0.000328948
WBGene00024200	CBG00879	WBGene00024200	pseudogene	0.299349	0.395966	2.65726	2.04691	2.35209	0.347658	-2.45354	1.34987	0.022947
WBGene00024201	CBG00882	Cbr-mtrr-1	protein_coding	6.58568	5.58313	3.57558	4.07807	3.82683	6.0844	0.655271	4.95562	0.0565098
WBGene00024202	CBG00883	Cbr-acs-7	protein_coding	0	0.0395966	0.820626	1.00771	0.914167	0.0197983	-3.08162	0.466983	0.0112366
WBGene00024203	CBG00884	WBGene00024203	protein_coding	0	0	0.898781	1.05494	0.976862	0	-3.42876	0.488431	0.00632838
WBGene00024204	CBG00885	Cbr-daf-19	protein_coding	2.06551	1.94024	4.08359	4.56618	4.32488	2.00287	-1.07328	3.16388	0.0113305
WBGene00024205	CBG00888	WBGene00024205	protein_coding	12.0039	13.0075	9.3395	11.7461	10.5428	12.5057	0.244199	11.5242	0.271118
WBGene00024206	CBG00889	WBGene00024206	protein_coding	5.35835	5.82071	4.4939	5.65261	5.07326	5.58953	0.137236	5.33139	0.494899
WBGene00024207	CBG00890	Cbr-cdc-25.4	protein_coding	0.0299349	0.11879	0.214926	0.0629817	0.138954	0.0743624	-0.454643	0.106658	0.539375
WBGene00024208	CBG00891	WBGene00024208	protein_coding	1.73623	1.64326	2.05156	1.66902	1.86029	1.68974	-0.131315	1.77502	0.477595
WBGene00024209	CBG00892	Cbr-srb-6	protein_coding	0.11974	0.158387	0.468929	0.299163	0.384046	0.139063	-1.01775	0.261555	0.106483
WBGene00024210	CBG00894	WBGene00024210	protein_coding	0.17961	0.11879	0.312619	0.440872	0.376746	0.1492	-0.935918	0.262973	0.0850537
WBGene00024211	CBG00895	WBGene00024211	protein_coding	0.239479	0.11879	0.234465	0.236181	0.235323	0.179135	-0.26459	0.207229	0.450126
WBGene00024212	CBG00896	Cbr-ref-1	protein_coding	1.04772	1.42548	1.64125	1.41709	1.52917	1.2366	-0.285569	1.38289	0.314341
WBGene00024213	CBG00897	WBGene00024213	protein_coding	0	0	0.390774	0.566836	0.478805	0	-2.53308	0.239402	0.0321799
WBGene00024215	CBG00899	Cbr-arv-1	protein_coding	0.239479	0.415765	0.254003	0.236181	0.245092	0.327622	0.309354	0.286357	0.449902
WBGene00024217	CBG00901	WBGene00024217	protein_coding	0.17961	0	0.566623	0.535345	0.550984	0.0898048	-1.7781	0.320394	0.0369192
WBGene00024219	CBG00904	WBGene00024219	protein_coding	44.8126	47.1002	18.0733	18.3592	18.2162	45.9564	1.33028	32.0863	0.00172223
WBGene00024220	CBG00905	Cbr-abu-14	protein_coding	0.17961	0.35637	1.13325	0.72429	0.928768	0.26799	-1.48318	0.598379	0.0973382
WBGene00024221	CBG00906	Cbr-znfx-1	protein_coding	55.9484	55.6927	40.2497	47.3308	43.7903	55.8205	0.349477	49.8054	0.0768602
WBGene00024222	CBG00907	WBGene00024222	protein_coding	0.0598699	0.0197983	0.234465	0.204691	0.219578	0.0398341	-1.19245	0.129706	0.0187445
WBGene00024223	CBG00908	Cbr-sym-2	protein_coding	0.538829	0.554353	35.409	35.9311	35.6701	0.546591	-5.78976	18.1083	5.52722e-05
WBGene00024224	CBG00910	Cbr-twk-4	protein_coding	0.329284	0.35637	0.659432	0.283418	0.471425	0.342827	-0.36782	0.407126	0.565502
WBGene00024225	CBG00911	Cbr-let-23	protein_coding	0.478959	0.554353	0.664316	0.72429	0.694303	0.516656	-0.365224	0.605479	0.0662951
WBGene00024226	CBG00912	WBGene00024226	protein_coding	0	0	0.801087	0.708544	0.754816	0	-3.09561	0.377408	0.00373683
WBGene00024228	CBG00915	WBGene00024228	protein_coding	0	0.0395966	0	0	0	0.0197983	0.260608	0.00989916	0.42265
WBGene00024230	CBG00918	Cbr-gst-13	protein_coding	0.0598699	0.11879	1.54356	2.12563	1.8346	0.0893299	-3.35306	0.961963	0.0269622
WBGene00024231	CBG00919	WBGene00024231	protein_coding	2.45466	2.83116	1.48494	1.30687	1.39591	2.64291	0.874688	2.01941	0.0267719
WBGene00024232	CBG00920	Cbr-aqp-2	protein_coding	0.209545	0.257378	2.52049	2.598	2.55925	0.233461	-2.99543	1.39635	0.000383134
WBGene00024233	CBG00924	Cbr-nlp-82	protein_coding	0.419089	0.158387	0.664316	0.598326	0.631321	0.288738	-0.911708	0.46003	0.125663
WBGene00024234	CBG00925	WBGene00024234	protein_coding	0.987853	1.02951	1.52402	1.732	1.62801	1.00868	-0.640264	1.31835	0.028094
WBGene00024235	CBG00927	Cbr-pir-1	protein_coding	4.10109	4.37543	3.53651	4.2985	3.91751	4.23826	0.110816	4.07788	0.511331
WBGene00024236	CBG00928	Cbr-sec-5	protein_coding	46.2944	47.2487	32.2096	41.1979	36.7037	46.7715	0.348859	41.7376	0.155757
WBGene00024237	CBG00929	Cbr-srd-2	protein_coding	0	0.0395966	0.0195387	0	0.00976936	0.0197983	0.126132	0.0147838	0.694178
WBGene00024239	CBG00931	WBGene00024239	protein_coding	10.3874	10.3149	6.4087	7.51057	6.95963	10.3512	0.565999	8.6554	0.0254934
WBGene00024242	CBG00934	WBGene00024242	protein_coding	0.583731	0.623647	0.674086	0.684926	0.679506	0.603689	-0.147622	0.641598	0.067013
WBGene00024243	CBG00935	Cbr-dpl-1	protein_coding	30.5037	28.6878	26.514	29.8061	28.1601	29.5957	0.0714904	28.8779	0.524834
WBGene00024244	CBG00936	WBGene00024244	protein_coding	3.1731	2.71237	2.50096	2.92865	2.7148	2.94274	0.112335	2.82877	0.543725
WBGene00024245	CBG00937	WBGene00024245	protein_coding	0.0598699	0	0.0390774	0.0314909	0.0352841	0.0299349	-0.0582035	0.0326095	0.87562
WBGene00024246	CBG00938	Cbr-rhy-1	protein_coding	1.46681	1.44528	9.86705	13.1789	11.523	1.45604	-2.90103	6.48952	0.026008
WBGene00024247	CBG00939	WBGene00024247	protein_coding	0.0598699	0.277176	3.12619	3.81039	3.46829	0.168523	-3.73212	1.81841	0.0116266
WBGene00024248	CBG00943	WBGene00024248	protein_coding	6.34621	6.96901	5.41222	5.69985	5.55603	6.65761	0.256721	6.10682	0.0848048
WBGene00024249	CBG00944	WBGene00024249	protein_coding	0.0598699	0	0.0781549	0.188945	0.13355	0.0299349	-0.845942	0.0817425	0.241592
WBGene00024250	CBG00945	WBGene00024250	protein_coding	0	0.0395966	0.390774	0.3464	0.368587	0.0197983	-1.96771	0.194193	0.00719032
WBGene00024251	CBG00946	WBGene00024251	protein_coding	0.0598699	0.23758	0.15631	0.220436	0.188373	0.148725	-0.213385	0.168549	0.715479
WBGene00024253	CBG00948	Cbr-exc-7	protein_coding	0.718438	0.871126	0.976936	1.49582	1.23638	0.794782	-0.578717	1.01558	0.244095
WBGene00024255	CBG00951	Cbr-zfp-2	protein_coding	3.74187	4.29623	2.73542	3.55847	3.14694	4.01905	0.343229	3.583	0.220879
WBGene00024256	CBG00952	WBGene00024256	protein_coding	0.0299349	0	0.0390774	0	0.0195387	0.0149675	-0.0562523	0.0172531	0.869789
WBGene00024257	CBG00953	WBGene00024257	protein_coding	0.748373	0.989916	0.801087	1.43283	1.11696	0.869145	-0.328499	0.993053	0.539925
WBGene00024258	CBG00954	Cbr-ugt-58	protein_coding	0.927983	0.534555	1.44586	1.36985	1.40786	0.731269	-0.859114	1.06956	0.0776157
WBGene00024259	CBG00955	WBGene00024259	protein_coding	0.868113	0.871126	0.683855	0.89749	0.790672	0.869619	0.122524	0.830146	0.536862
WBGene00024260	CBG00956	Cbr-mrpl-53	protein_coding	1.01779	0.772134	1.25048	0.881744	1.06611	0.894961	-0.228993	0.980536	0.520585
WBGene00024261	CBG00957	WBGene00024261	protein_coding	4.93926	5.50393	3.61466	4.51894	4.0668	5.2216	0.352919	4.6442	0.162628
WBGene00024262	CBG00958	WBGene00024262	protein_coding	5.44816	5.62272	4.55252	4.91257	4.73255	5.53544	0.221744	5.13399	0.0568506
WBGene00024263	CBG00959	Cbr-parp-2	protein_coding	6.34621	6.77102	5.00191	6.15646	5.57919	6.55861	0.229538	6.0689	0.252326
WBGene00024264	CBG00960	WBGene00024264	protein_coding	3.47245	2.3758	2.30557	2.70821	2.50689	2.92412	0.214187	2.71551	0.549159
WBGene00024265	CBG00961	WBGene00024265	protein_coding	7.24425	9.70118	6.50639	8.36082	7.43361	8.47271	0.186411	7.95316	0.569182
WBGene00024266	CBG00962	Cbr-eral-1	protein_coding	7.57354	7.91933	7.5224	7.10119	7.3118	7.74643	0.0822134	7.52911	0.251745
WBGene00024267	CBG00964	WBGene00024267	protein_coding	2.99349	2.51439	1.75848	2.47203	2.11526	2.75394	0.36548	2.4346	0.275563
WBGene00024268	CBG00965	Cbr-dnj-20	protein_coding	9.16009	9.22602	7.03394	7.11694	7.07544	9.19305	0.373086	8.13424	0.000625776
WBGene00024269	CBG00967	WBGene00024269	protein_coding	331.02	375.02	301.56	337.141	319.351	353.02	0.144565	336.185	0.356145
WBGene00024270	CBG00968	WBGene00024270	protein_coding	57.6247	11.78	1.05509	0.566836	0.810963	34.7024	5.25565	17.7567	0.27737
WBGene00024271	CBG00969	WBGene00024271	protein_coding	1.94577	2.61338	1.69987	1.57454	1.63721	2.27957	0.453935	1.95839	0.199127
WBGene00024272	CBG00970	WBGene00024272	protein_coding	3.65206	4.83079	3.43881	3.99934	3.71908	4.24143	0.184945	3.98025	0.507447
WBGene00024273	CBG00971	WBGene00024273	protein_coding	1.73623	2.03923	1.79756	1.77923	1.7884	1.88773	0.0739565	1.83806	0.580031
WBGene00024274	CBG00972	Cbr-ufd-3	protein_coding	31.8807	35.2212	23.9935	30.6721	27.3328	33.551	0.294744	30.4419	0.237749
WBGene00024275	CBG00973	Cbr-flad-1	protein_coding	5.98699	5.00897	2.24695	2.73971	2.49333	5.49798	1.1101	3.99565	0.0316433
WBGene00024276	CBG00975	WBGene00024276	protein_coding	0	0	0.234465	0.299163	0.266814	0	-1.87505	0.133407	0.0143835
WBGene00024277	CBG00976	WBGene00024277	protein_coding	0	0	0.0390774	0.0629817	0.0510296	0	-0.594831	0.0255148	0.0507214
WBGene00024278	CBG00977	WBGene00024278	protein_coding	0	0	0	0.0314909	0.0157454	0	-0.210955	0.00787272	0.42265
WBGene00024279	CBG00978	WBGene00024279	protein_coding	0.209545	0.47516	0.15631	0.1732	0.164755	0.342352	0.740539	0.253553	0.313672
WBGene00024280	CBG00979	Cbr-plx-2	protein_coding	0.898048	1.64326	3.06758	3.13334	3.10046	1.27065	-1.22341	2.18556	0.0393393
WBGene00024281	CBG00980	WBGene00024281	protein_coding	2.99349	2.2966	26.6899	27.4915	27.0907	2.64505	-3.30821	14.8679	0.00047168
WBGene00024282	CBG00981	Cbr-smg-8	protein_coding	34.6048	38.2108	36.9086	49.4879	43.1983	36.4078	-0.246106	39.803	0.408361
WBGene00024283	CBG00982	Cbr-dmsr-6	protein_coding	0	0.0395966	3.26297	4.15679	3.70988	0.0197983	-4.99107	1.86484	0.0143807
WBGene00024284	CBG00983	WBGene00024284	protein_coding	12.8121	15.1259	10.7658	13.8717	12.3188	13.969	0.18	13.1439	0.483877
WBGene00024285	CBG00984	Cbr-usp-14	protein_coding	29.3662	33.4196	21.5707	27.9009	24.7358	31.3929	0.342602	28.0643	0.21853
WBGene00024286	CBG00985	Cbr-vnut-1	protein_coding	16.3145	15.9178	10.7463	12.9427	11.8445	16.1162	0.441086	13.9804	0.0619764
WBGene00024287	CBG00986	Cbr-cysl-2	protein_coding	2.51453	2.65297	4.61114	4.37723	4.49418	2.58375	-0.775556	3.53897	0.0050224
WBGene00024288	CBG00988	WBGene00024288	protein_coding	0	0.0395966	0.0390774	0.0629817	0.0510296	0.0197983	-0.334223	0.0354139	0.309382
WBGene00024289	CBG00989	Cbr-aakg-5	protein_coding	1.43688	1.58387	3.32158	3.57421	3.4479	1.51037	-1.13957	2.47913	0.00564106
WBGene00024291	CBG00991	WBGene00024291	protein_coding	0.658568	0.831529	8.08903	9.35279	8.72091	0.745049	-3.38382	4.73298	0.00633334
WBGene00024292	CBG00992	WBGene00024292	protein_coding	0	0.0395966	0	0	0	0.0197983	0.260608	0.00989916	0.42265
WBGene00024293	CBG00994	WBGene00024293	protein_coding	0	0	0.0781549	0.0629817	0.0705683	0	-0.770349	0.0352841	0.0113611
WBGene00024294	CBG00995	Cbr-algn-8	protein_coding	2.60434	2.69257	2.81357	3.49549	3.15453	2.64846	-0.243828	2.90149	0.278877
WBGene00024295	CBG00996	Cbr-vgln-1	protein_coding	87.4699	95.5071	63.5399	90.2686	76.9042	91.4885	0.250228	84.1964	0.405694
WBGene00024296	CBG00997	WBGene00024296	protein_coding	0.0598699	0.158387	0.175848	0.110218	0.143033	0.109128	-0.216766	0.126081	0.624573
WBGene00024297	CBG00998	Cbr-unc-4	protein_coding	0	0	0.0390774	0	0.0195387	0	-0.257478	0.00976936	0.42265
WBGene00024298	CBG00999	WBGene00024298	protein_coding	0.0598699	0.11879	9.3395	8.77021	9.05486	0.0893299	-5.59556	4.57209	0.00101726
WBGene00024299	CBG01002	Cbr-pho-11	protein_coding	0.718438	0.712739	267.231	334.512	300.871	0.715589	-8.52757	150.793	0.0123293
WBGene00024300	CBG01003	WBGene00024300	protein_coding	16.6738	14.631	11.3715	14.722	13.0468	15.6524	0.260861	14.3496	0.315462
WBGene00024301	CBG01004	Cbr-psf-1	protein_coding	7.4538	6.65223	6.56501	6.8965	6.73075	7.05302	0.066507	6.89188	0.534877
WBGene00024302	CBG01005	WBGene00024302	protein_coding	5.59783	6.77102	15.6114	12.3287	13.9701	6.18443	-1.16277	10.0772	0.0466435
WBGene00024303	CBG01006	Cbr-dtmk-1	protein_coding	2.03558	2.57378	2.73542	2.55076	2.64309	2.30468	-0.189958	2.47388	0.356316
WBGene00024304	CBG01007	Cbr-egl-43	protein_coding	0.299349	0.158387	20.3007	20.2959	20.2983	0.228868	-5.9548	10.2636	1.23477e-05
WBGene00024305	CBG01010	Cbr-arrd-8	protein_coding	0.0598699	0.0791933	0.117232	0.125963	0.121598	0.0695316	-0.38639	0.0955647	0.039052
WBGene00024306	CBG01011	WBGene00024306	protein_coding	0.0598699	0	0.0781549	0	0.0390774	0.0299349	-0.098099	0.0345062	0.869789
WBGene00024307	CBG01012	Cbr-arrd-7	protein_coding	0.11974	0.197983	4.04451	4.95981	4.50216	0.158861	-4.15206	2.33051	0.0109996
WBGene00024308	CBG01013	WBGene00024308	protein_coding	0.538829	0.35637	0.390774	0.37789	0.384332	0.447599	0.177123	0.415966	0.560597
WBGene00024309	CBG01014	WBGene00024309	protein_coding	0.11974	0.0395966	0.195387	0.188945	0.192166	0.0796682	-0.701454	0.135917	0.107496
WBGene00024310	CBG01015	WBGene00024310	protein_coding	0.17961	0.197983	0.117232	0.157454	0.137343	0.188796	0.283077	0.16307	0.145425
WBGene00024311	CBG01016	Cbr-arrd-2	protein_coding	1.01779	1.34629	2.30557	2.23585	2.27071	1.18204	-0.886882	1.72637	0.0229708
WBGene00024312	CBG01018	WBGene00024312	protein_coding	0.0299349	0.0791933	0.117232	0.220436	0.168834	0.0545641	-0.798511	0.111699	0.183709
WBGene00024313	CBG01020	Cbr-arrd-4	protein_coding	0.568764	0.673143	2.36418	1.98392	2.17405	0.620953	-1.65729	1.3975	0.0157363
WBGene00024314	CBG01021	WBGene00024314	protein_coding	0.329284	0.23758	0.508007	0.740035	0.624021	0.283432	-0.917061	0.453726	0.112051
WBGene00024315	CBG01022	Cbr-arrd-1	protein_coding	1.91584	1.74225	4.76745	5.82581	5.29663	1.82904	-1.48417	3.56284	0.0230906
WBGene00024316	CBG01023	Cbr-arrd-5	protein_coding	0	0.0395966	0.644778	0.755781	0.700279	0.0197983	-2.7399	0.360039	0.0074156
WBGene00024317	CBG01024	WBGene00024317	protein_coding	0	0	0.781549	0.89749	0.839519	0	-3.23192	0.41976	0.00473436
WBGene00024318	CBG01025	WBGene00024318	protein_coding	0.239479	0.059395	0.234465	0.236181	0.235323	0.149437	-0.426875	0.19238	0.440849
WBGene00024319	CBG01026	Cbr-eyg-1	protein_coding	0.17961	0	0.312619	0.141709	0.227164	0.0898048	-0.785498	0.158484	0.383254
WBGene00024320	CBG01027	Cbr-cyp-13A6	protein_coding	0	0.11879	0.664316	0.692799	0.678558	0.059395	-2.2882	0.368976	0.00959142
WBGene00024321	CBG01028	Cbr-cyp-13A8	protein_coding	0	0	0.390774	0.472363	0.431569	0	-2.41026	0.215784	0.00881712
WBGene00024322	CBG01029	WBGene00024322	protein_coding	0.359219	0.11879	1.48494	1.29113	1.38803	0.239005	-2.13403	0.813519	0.0175841
WBGene00024324	CBG01031	WBGene00024324	protein_coding	0.299349	0.158387	1.2114	1.48007	1.34574	0.228868	-2.13622	0.787302	0.017954
WBGene00024325	CBG01032	WBGene00024325	protein_coding	0.0598699	0	2.38372	1.48007	1.9319	0.0299349	-3.96697	0.980916	0.0522766
WBGene00024326	CBG01033	Cbr-cyp-13A2	protein_coding	0	0.158387	0.0781549	0.314909	0.196532	0.0791933	-0.72667	0.137863	0.496627
WBGene00024327	CBG01034	WBGene00024327	protein_coding	0	0	0.0781549	0.188945	0.13355	0	-1.22373	0.066775	0.13745
WBGene00024328	CBG01035	WBGene00024328	protein_coding	0.478959	0.277176	2.89173	2.64523	2.76848	0.378068	-2.585	1.57327	0.00441043
WBGene00024329	CBG01036	Cbr-aqp-10	protein_coding	0.718438	0.514756	0.91832	0.787272	0.852796	0.616597	-0.411004	0.734696	0.190416
WBGene00024330	CBG01037	Cbr-shk-1	protein_coding	0.269414	0.158387	0.566623	0.409381	0.488002	0.2139	-0.905514	0.350951	0.104347
WBGene00024331	CBG01038	Cbr-nlp-11	protein_coding	0.0598699	0.11879	0.390774	0.37789	0.384332	0.0893299	-1.3551	0.236831	0.0102886
WBGene00024332	CBG01040	Cbr-nos-3	protein_coding	36.7002	39.4382	27.3737	34.2148	30.7943	38.0692	0.305071	34.4318	0.187009
WBGene00024333	CBG01041	WBGene00024333	protein_coding	39.095	39.2601	20.8673	33.1284	26.9979	39.1775	0.535525	33.0877	0.185347
WBGene00024334	CBG01042	Cbr-pno-1	protein_coding	16.8534	16.6108	6.68224	12.0767	9.37949	16.7321	0.828331	13.0558	0.112536
WBGene00024336	CBG01045	Cbr-mab-3	protein_coding	0	0	0.468929	0.566836	0.517882	0	-2.62733	0.258941	0.00881712
WBGene00024337	CBG01046	WBGene00024337	protein_coding	0	0.11879	0.15631	0.0629817	0.109646	0.059395	-0.395347	0.0845203	0.574325
WBGene00024338	CBG01047	Cbr-cutl-2	protein_coding	0	0.0791933	0.273542	0.157454	0.215498	0.0395966	-1.17637	0.127547	0.129321
WBGene00024339	CBG01048	WBGene00024339	protein_coding	0.0898048	0.0395966	0.15631	0.314909	0.235609	0.0647007	-1.02694	0.150155	0.176256
WBGene00024341	CBG01050	Cbr-glt-5	protein_coding	0.0598699	0	0.468929	0.314909	0.391919	0.0299349	-1.92063	0.210927	0.0483517
WBGene00024342	CBG01051	WBGene00024342	protein_coding	1.31714	1.66306	1.19186	1.54305	1.36746	1.4901	0.115797	1.42878	0.668101
WBGene00024343	CBG01052	Cbr-mop-25.2	protein_coding	11.7944	13.6806	9.98428	10.9746	10.4794	12.7375	0.279103	11.6085	0.168129
WBGene00024344	CBG01053	Cbr-wee-1.3	protein_coding	52.446	51.634	41.3635	46.8584	44.1109	52.04	0.237988	48.0755	0.103914
WBGene00024345	CBG01054	WBGene00024345	protein_coding	2.99349	3.22713	2.12972	2.55076	2.34024	3.11031	0.395689	2.72527	0.0854105
WBGene00024346	CBG01055	WBGene00024346	protein_coding	0.0598699	0	0	0	0	0.0299349	0.377789	0.0149675	0.42265
WBGene00024347	CBG01056	WBGene00024347	protein_coding	1.25727	0.950319	1.36771	0.960471	1.16409	1.10379	-0.0705124	1.13394	0.835074
WBGene00024348	CBG01057	Cbr-taf-8	protein_coding	14.0694	13.8588	6.6627	10.0771	8.36989	13.9641	0.731604	11.167	0.0821304
WBGene00024349	CBG01058	WBGene00024349	protein_coding	1.13753	1.46508	1.27002	1.57454	1.42228	1.3013	-0.119466	1.36179	0.642707
WBGene00024350	CBG01059	Cbr-arc-1	protein_coding	2.03558	1.86104	3.41927	3.30654	3.36291	1.94831	-0.757551	2.65561	0.00535017
WBGene00024351	CBG01060	Cbr-cyp-13A10	protein_coding	0.239479	0.0791933	36.8109	22.6419	29.7264	0.159336	-6.84562	14.9429	0.0529039
WBGene00024352	CBG01061	WBGene00024352	protein_coding	0.11974	0.197983	0.44939	0.267672	0.358531	0.158861	-0.82484	0.258696	0.181019
WBGene00024353	CBG01062	WBGene00024353	protein_coding	1.94577	1.62346	2.01249	1.85796	1.93522	1.78462	-0.110917	1.85992	0.488105
WBGene00024354	CBG01064	WBGene00024354	protein_coding	0.0598699	0.0395966	0.332158	0.409381	0.37077	0.0497332	-1.65263	0.210251	0.0151126
WBGene00024355	CBG01066	WBGene00024355	protein_coding	4.84946	5.24655	3.43881	4.48745	3.96313	5.04801	0.341422	4.50557	0.19264
WBGene00024356	CBG01067	Cbr-sqv-8	protein_coding	3.38265	3.24692	2.01249	2.72396	2.36822	3.31479	0.468322	2.8415	0.120489
WBGene00024357	CBG01069	Cbr-phf-10	protein_coding	3.7718	4.7318	3.84913	3.2908	3.56996	4.2518	0.245847	3.91088	0.344376
WBGene00024358	CBG01072	Cbr-npr-5	protein_coding	0.17961	0.455361	0.273542	0.535345	0.404443	0.317485	-0.272966	0.360964	0.692272
WBGene00024359	CBG01074	WBGene00024359	protein_coding	0.538829	0.197983	0.0781549	0.188945	0.13355	0.368406	1.00403	0.250978	0.320278
WBGene00024360	CBG01075	Cbr-oac-55	protein_coding	0.17961	0	0	0.0944726	0.0472363	0.0898048	0.366383	0.0685205	0.715605
WBGene00024361	CBG01076	WBGene00024361	protein_coding	4.43037	3.72208	5.29499	5.44792	5.37146	4.07623	-0.389725	4.72384	0.0701148
WBGene00024362	CBG01077	Cbr-rab-1	protein_coding	11.1657	9.424	9.06596	9.79366	9.42981	10.2949	0.125351	9.86234	0.456135
WBGene00024363	CBG01078	WBGene00024363	protein_coding	0.239479	0	13.8334	18.7213	16.2774	0.11974	-6.21976	8.19855	0.0221737
WBGene00024366	CBG01082	Cbr-madd-2	protein_coding	0.478959	0.534555	1.99295	2.4248	2.20887	0.506757	-1.928	1.35781	0.0159684
WBGene00024367	CBG01083	WBGene00024367	protein_coding	0	0.0395966	0	0	0	0.0197983	0.260608	0.00989916	0.42265
WBGene00024368	CBG01084	WBGene00024368	protein_coding	17.5419	16.6504	16.6861	18.4379	17.562	17.0961	-0.0385635	17.3291	0.682206
WBGene00024371	CBG01087	WBGene00024371	protein_coding	7.24425	7.14719	8.57749	8.88042	8.72896	7.19572	-0.275192	7.96234	0.0105902
WBGene00024373	CBG01090	WBGene00024373	protein_coding	0.0598699	0.0791933	0.117232	0.0629817	0.090107	0.0695316	-0.165258	0.0798193	0.549028
WBGene00024376	CBG01094	Cbr-ptr-16	protein_coding	0.419089	0.633546	1.40679	2.01542	1.7111	0.526318	-1.5319	1.11871	0.0668166
WBGene00024377	CBG01095	WBGene00024377	protein_coding	0	0.0791933	0.136771	0.157454	0.147113	0.0395966	-0.823905	0.0933546	0.119472
WBGene00024378	CBG01096	WBGene00024378	protein_coding	0	0.0395966	0	0.0314909	0.0157454	0.0197983	0.0496524	0.0177719	0.887429
WBGene00024379	CBG01097	Cbr-cmd-1	protein_coding	8.98048	8.98844	8.67519	9.27406	8.97462	8.98446	0.00156249	8.97954	0.976787
WBGene00024380	CBG01100	Cbr-cutl-22	protein_coding	0.778308	1.1879	3.20435	4.53468	3.86952	0.983104	-1.87379	2.42631	0.053516
WBGene00024382	CBG01102	Cbr-cpr-8	protein_coding	0.0598699	0.158387	0.117232	0.0314909	0.0743616	0.109128	0.262306	0.0917449	0.647675
WBGene00024383	CBG01103	Cbr-cpr-5	protein_coding	0.419089	0.47516	0.898781	0.251927	0.575354	0.447124	-0.303775	0.511239	0.730995
WBGene00024384	CBG01104	WBGene00024384	protein_coding	0	0	0.0586161	0.0944726	0.0765444	0	-0.820031	0.0382722	0.0507214
WBGene00024385	CBG01105	WBGene00024385	protein_coding	0	0.0395966	0.136771	0.362145	0.249458	0.0197983	-1.54451	0.134628	0.182515
WBGene00024389	CBG01110	WBGene00024389	protein_coding	0	0	0.234465	0.125963	0.180214	0	-1.48653	0.090107	0.0799099
WBGene00024393	CBG01115	WBGene00024393	protein_coding	0.0598699	0.11879	0	0	0	0.0893299	0.920902	0.0446649	0.0937216
WBGene00024394	CBG01116	Cbr-mct-1	protein_coding	12.3931	13.7202	14.5368	14.3756	14.4562	13.0566	-0.145841	13.7564	0.171333
WBGene00024395	CBG01117	WBGene00024395	protein_coding	0.688503	0.752336	3.04804	2.69247	2.87025	0.72042	-1.85615	1.79534	0.00698534
WBGene00024397	CBG01119	WBGene00024397	protein_coding	0.299349	0.11879	0	0.125963	0.0629817	0.20907	0.923222	0.136026	0.3157
WBGene00024398	CBG01120	WBGene00024398	protein_coding	0	0	0.0390774	0.0629817	0.0510296	0	-0.594831	0.0255148	0.0507214
WBGene00024399	CBG01121	WBGene00024399	protein_coding	0.0598699	0.0395966	0.0781549	0.157454	0.117805	0.0497332	-0.54064	0.0837689	0.238149
WBGene00024400	CBG01123	Cbr-srd-72	protein_coding	0	0	0.136771	0.188945	0.162858	0	-1.39428	0.081429	0.0247115
WBGene00024401	CBG01124	WBGene00024401	protein_coding	0.359219	0.47516	1.03555	1.05494	1.04525	0.417189	-1.1469	0.731219	0.00864436
WBGene00024402	CBG01125	Cbr-srd-60	protein_coding	0	0.0395966	0	0	0	0.0197983	0.260608	0.00989916	0.42265
WBGene00024403	CBG01126	Cbr-srd-61	protein_coding	0.0598699	0	0	0	0	0.0299349	0.377789	0.0149675	0.42265
WBGene00024404	CBG01127	WBGene00024404	protein_coding	0	0	0.15631	0.220436	0.188373	0	-1.52794	0.0941864	0.0277707
WBGene00024408	CBG01133	Cbr-irld-30	protein_coding	0.11974	0.0791933	0.15631	0.37789	0.2671	0.0994665	-0.880027	0.183283	0.275067
WBGene00024409	CBG01134	Cbr-irld-25	protein_coding	0.0598699	0	0	0.0314909	0.0157454	0.0299349	0.166834	0.0228402	0.715605
WBGene00024410	CBG01135	WBGene00024410	protein_coding	0	0.0791933	0.0390774	0.0314909	0.0352841	0.0395966	0.0452714	0.0374404	0.923564
WBGene00024411	CBG01136	WBGene00024411	protein_coding	4.49024	6.31566	2.24695	2.67672	2.46184	5.40295	1.10303	3.93239	0.0883757
WBGene00024413	CBG01138	WBGene00024413	protein_coding	0	0	0.0390774	0.0314909	0.0352841	0	-0.435993	0.0176421	0.0113611
WBGene00024414	CBG01139	Cbr-irld-22	protein_coding	0	0.0395966	0	0	0	0.0197983	0.260608	0.00989916	0.42265
WBGene00024415	CBG01140	WBGene00024415	protein_coding	0.11974	0.0791933	0.0586161	0.0314909	0.0450535	0.0994665	0.459561	0.07226	0.155415
WBGene00024418	CBG01143	WBGene00024418	protein_coding	0	0.23758	0.195387	0.0314909	0.113439	0.11879	0.0357224	0.116114	0.973791
WBGene00024420	CBG01145	WBGene00024420	protein_coding	0.299349	0.0791933	0.117232	0.0629817	0.090107	0.189271	0.605611	0.139689	0.473983
WBGene00024421	CBG01146	WBGene00024421	protein_coding	0	0.0395966	0.0781549	0.0314909	0.0548229	0.0197983	-0.370011	0.0373106	0.370883
WBGene00024422	CBG01147	WBGene00024422	protein_coding	0	0.217781	0.254003	0.0944726	0.174238	0.108891	-0.39268	0.141564	0.676124
WBGene00024423	CBG01148	WBGene00024423	protein_coding	0.329284	0.277176	0.195387	0.110218	0.152803	0.30323	0.673593	0.228016	0.0947446
WBGene00024424	CBG01149	WBGene00024424	pseudogene	0.11974	0.0791933	0.0390774	0.0629817	0.0510296	0.0994665	0.401315	0.075248	0.175815
WBGene00024426	CBG01151	WBGene00024426	protein_coding	0.0598699	0.138588	0.175848	0.188945	0.182397	0.099229	-0.503296	0.140813	0.172488
WBGene00024427	CBG01152	WBGene00024427	protein_coding	0.149675	0.574151	0.15631	0.220436	0.188373	0.361913	0.679685	0.275143	0.50369
WBGene00024428	CBG01154	WBGene00024428	protein_coding	0.17961	0.35637	0.15631	0.236181	0.196246	0.26799	0.312871	0.232118	0.536498
WBGene00024430	CBG01156	WBGene00024430	pseudogene	0.11974	0	0.254003	0.409381	0.331692	0.0598699	-1.43311	0.195781	0.109269
WBGene00024431	CBG01158	WBGene00024431	protein_coding	0	0.0395966	0.0390774	0.0314909	0.0352841	0.0197983	-0.175385	0.0275412	0.522673
WBGene00024432	CBG01159	WBGene00024432	protein_coding	5.71757	4.61301	8.87058	10.5652	9.71788	5.16529	-0.898899	7.44159	0.045978
WBGene00024433	CBG01160	Cbr-folt-2	protein_coding	342.785	109.425	54.3762	22.0279	38.202	226.105	2.56214	132.154	0.251727
WBGene00024435	CBG01162	Cbr-clec-85	protein_coding	0.239479	0.197983	0.0781549	0.220436	0.149295	0.218731	0.354484	0.184013	0.447673
WBGene00024436	CBG01163	WBGene00024436	protein_coding	0.0598699	0.11879	0.234465	0.0314909	0.132978	0.0893299	-0.29929	0.111154	0.719653
WBGene00024437	CBG01164	WBGene00024437	protein_coding	0	0.0791933	0.0390774	0.125963	0.0825204	0.0395966	-0.386794	0.0610585	0.541199
WBGene00024438	CBG01166	WBGene00024438	pseudogene	0	0	0.0390774	0.0314909	0.0352841	0	-0.435993	0.0176421	0.0113611
WBGene00024439	CBG01167	Cbr-srh-271	protein_coding	1.25727	1.50467	0.234465	0.251927	0.243196	1.38097	2.10944	0.812083	0.0116721
WBGene00024440	CBG01168	WBGene00024440	protein_coding	0.17961	0.197983	0.0390774	0.0944726	0.066775	0.188796	0.79215	0.127786	0.0527114
WBGene00024441	CBG01169	WBGene00024441	protein_coding	0.0598699	0.0791933	0	0	0	0.0695316	0.761554	0.0347658	0.0187665
WBGene00024442	CBG01170	WBGene00024442	protein_coding	0.0598699	0.0395966	0.175848	0.283418	0.229633	0.0497332	-1.13847	0.139683	0.0814145
WBGene00024443	CBG01171	WBGene00024443	protein_coding	0.0598699	0	0	0	0	0.0299349	0.377789	0.0149675	0.42265
WBGene00024445	CBG01173	WBGene00024445	pseudogene	0.11974	0.0791933	0.508007	0.488108	0.498057	0.0994665	-1.58414	0.298762	0.00319462
WBGene00024446	CBG01175	WBGene00024446	protein_coding	0	0	0.0781549	0	0.0390774	0	-0.475888	0.0195387	0.42265
WBGene00024447	CBG01177	WBGene00024447	protein_coding	0	0	0.175848	0.110218	0.143033	0	-1.28115	0.0715166	0.0488134
WBGene00024448	CBG01178	WBGene00024448	protein_coding	0	0.0791933	0	0.0629817	0.0314909	0.0395966	0.0863016	0.0355437	0.887429
WBGene00024449	CBG01179	WBGene00024449	protein_coding	0	0	0.0390774	0.0472363	0.0431569	0	-0.517597	0.0215784	0.00881712
WBGene00024450	CBG01180	WBGene00024450	protein_coding	0.11974	0.197983	0	0.0944726	0.0472363	0.158861	0.814047	0.103049	0.21037
WBGene00024456	CBG01188	WBGene00024456	protein_coding	0	0.0395966	0	0	0	0.0197983	0.260608	0.00989916	0.42265
WBGene00024457	CBG01189	WBGene00024457	protein_coding	0.239479	0.0791933	0.0390774	0	0.0195387	0.159336	1.11735	0.0894375	0.232214
WBGene00024459	CBG01191	WBGene00024459	protein_coding	0	0	0	0.0314909	0.0157454	0	-0.210955	0.00787272	0.42265
WBGene00024461	CBG01193	WBGene00024461	protein_coding	0.11974	0.197983	0.0781549	0	0.0390774	0.158861	0.896292	0.0989694	0.162643
WBGene00024464	CBG01196	WBGene00024464	protein_coding	0.0598699	0	0	0	0	0.0299349	0.377789	0.0149675	0.42265
WBGene00024465	CBG01197	WBGene00024465	protein_coding	0.209545	0.11879	0	0.0314909	0.0157454	0.164167	1.1905	0.0899563	0.0907034
WBGene00024466	CBG01198	Cbr-nhr-186	protein_coding	0.359219	0.395966	0.254003	0.251927	0.252965	0.377593	0.436255	0.315279	0.0211162
WBGene00024467	CBG01199	Cbr-nhr-185	protein_coding	0.0598699	0	0.0781549	0.0629817	0.0705683	0.0299349	-0.39256	0.0502516	0.318829
WBGene00024469	CBG01202	WBGene00024469	protein_coding	0.478959	0.534555	0.488468	0.188945	0.338707	0.506757	0.467862	0.422732	0.384903
WBGene00024470	CBG01203	WBGene00024470	protein_coding	0	0.059395	0.0390774	0.0314909	0.0352841	0.0296975	-0.0608424	0.0324908	0.869185
WBGene00024471	CBG01204	WBGene00024471	protein_coding	100.013	106.06	17.6825	26.4523	22.0674	103.036	2.21804	62.5518	0.00429932
WBGene00024472	CBG01205	WBGene00024472	pseudogene	0.778308	0.791933	0.15631	0.251927	0.204118	0.78512	1.54124	0.494619	0.00683776
WBGene00024473	CBG01206	WBGene00024473	pseudogene	0.778308	0.514756	0.0390774	0	0.0195387	0.646532	2.64273	0.333035	0.0422994
WBGene00024474	CBG01207	Cbr-scl-12	protein_coding	0	0.0395966	0.117232	0.0944726	0.105852	0.0197983	-0.781003	0.0628254	0.0637582
WBGene00024475	CBG01208	WBGene00024475	protein_coding	0	0.158387	0.117232	0.0944726	0.105852	0.0791933	-0.200094	0.0925229	0.770664
WBGene00024476	CBG01210	WBGene00024476	protein_coding	0.0598699	0.0791933	0.0195387	0.0314909	0.0255148	0.0695316	0.433697	0.0475232	0.0606195
WBGene00024477	CBG01211	Cbr-ugt-1	protein_coding	0.17961	0.0791933	0.371236	0.251927	0.311581	0.129401	-0.843303	0.220491	0.144502
WBGene00024478	CBG01212	WBGene00024478	pseudogene	0.0598699	0	0.0781549	0	0.0390774	0.0299349	-0.098099	0.0345062	0.869789
WBGene00024479	CBG01213	WBGene00024479	protein_coding	0.0598699	0.0791933	0	0.125963	0.0629817	0.0695316	0.0568437	0.0662566	0.927505
WBGene00024480	CBG01214	WBGene00024480	protein_coding	0.0598699	0.0395966	0.0390774	0.188945	0.114011	0.0497332	-0.515292	0.0818723	0.484824
WBGene00024481	CBG01215	WBGene00024481	protein_coding	0.299349	0.11879	1.13325	1.43283	1.28304	0.20907	-2.16184	0.746055	0.0255099
WBGene00024482	CBG01216	WBGene00024482	protein_coding	0.11974	0.0395966	0	0	0	0.0796682	0.845335	0.0398341	0.185126
WBGene00024483	CBG01217	WBGene00024483	protein_coding	0	0.11879	0.0781549	0.0314909	0.0548229	0.059395	0.0419875	0.0571089	0.949402
WBGene00024484	CBG01218	WBGene00024484	protein_coding	0	0	0.0390774	0	0.0195387	0	-0.257478	0.00976936	0.42265
WBGene00024485	CBG01219	WBGene00024485	protein_coding	0.0598699	0.0395966	0	0.0314909	0.0157454	0.0497332	0.371439	0.0327393	0.211186
WBGene00024487	CBG01221	WBGene00024487	protein_coding	0	0	0.0390774	0	0.0195387	0	-0.257478	0.00976936	0.42265
WBGene00024488	CBG01222	WBGene00024488	protein_coding	0.0598699	0.0791933	0.0781549	0.0787272	0.078441	0.0695316	-0.0738933	0.0739863	0.453972
WBGene00024489	CBG01223	WBGene00024489	pseudogene	0	0.0395966	0.117232	0.0787272	0.0979797	0.0197983	-0.724745	0.058889	0.105408
WBGene00024490	CBG01224	WBGene00024490	protein_coding	0.0598699	0.0395966	0	0	0	0.0497332	0.582395	0.0248666	0.0391209
WBGene00024491	CBG01225	WBGene00024491	protein_coding	0	0	0.0781549	0.0314909	0.0548229	0	-0.630618	0.0274114	0.143216
WBGene00024492	CBG01226	WBGene00024492	pseudogene	0.0598699	0	0.0390774	0.0629817	0.0510296	0.0299349	-0.217042	0.0404823	0.580025
WBGene00024493	CBG01227	WBGene00024493	protein_coding	0.17961	0.435563	0.332158	0.125963	0.229061	0.307586	0.308751	0.268324	0.679902
WBGene00024494	CBG01229	Cbr-nhr-228	protein_coding	0.927983	0.257378	0.859703	0.708544	0.784124	0.59268	-0.352059	0.688402	0.63355
WBGene00024495	CBG01230	Cbr-fbxa-137	protein_coding	0.0598699	0.0791933	0.664316	0.913235	0.788776	0.0695316	-2.39027	0.429154	0.0288277
WBGene00024496	CBG01231	WBGene00024496	protein_coding	0.209545	0.316773	0.234465	0.125963	0.180214	0.263159	0.374071	0.221686	0.390426
WBGene00024497	CBG01232	WBGene00024497	protein_coding	0.359219	1.1681	0.801087	0.503854	0.652471	0.76366	0.198828	0.708065	0.820494
WBGene00024498	CBG01233	Cbr-nhr-275	protein_coding	0.419089	0.494958	0.508007	0.850253	0.67913	0.457023	-0.484126	0.568077	0.332673
WBGene00024499	CBG01234	WBGene00024499	protein_coding	0	0.197983	2.12972	2.84992	2.48982	0.0989916	-3.70207	1.29441	0.0235419
WBGene00024500	CBG01235	Cbr-nhr-182	protein_coding	0.598699	0.59395	4.43529	7.32163	5.87846	0.596324	-3.10194	3.23739	0.0672095
WBGene00024501	CBG01236	WBGene00024501	protein_coding	3.95141	3.80128	2.30557	2.20436	2.25496	3.87634	0.755737	3.06565	0.0031031
WBGene00024502	CBG01238	WBGene00024502	protein_coding	0.987853	0.653344	0.996474	0.818762	0.907618	0.820599	-0.130305	0.864108	0.691005
WBGene00024503	CBG01239	WBGene00024503	protein_coding	0	0.0395966	0.0390774	0.125963	0.0825204	0.0197983	-0.60745	0.0511594	0.319387
WBGene00024504	CBG01240	Cbr-nhr-134	protein_coding	0.17961	0.0989916	0.234465	0.0314909	0.132978	0.139301	0.038632	0.136139	0.959091
WBGene00024505	CBG01241	WBGene00024505	protein_coding	0.11974	0.11879	0.722932	0.913235	0.818084	0.119265	-2.06595	0.468674	0.0180399
WBGene00024506	CBG01242	WBGene00024506	protein_coding	0.0598699	0.0395966	0	0.0944726	0.0472363	0.0497332	0.0242612	0.0484848	0.963478
WBGene00024507	CBG01243	Cbr-nhr-190.2	protein_coding	0.0598699	0.158387	0.117232	0.0629817	0.090107	0.109128	0.137576	0.0996176	0.767378
WBGene00024510	CBG01246	Cbr-nhr-190.1	protein_coding	0.0598699	0.11879	0.0781549	0.0944726	0.0863137	0.0893299	0.0231682	0.0878218	0.930401
WBGene00024512	CBG01248	WBGene00024512	protein_coding	0.299349	0.23758	0.508007	0.3464	0.427203	0.268465	-0.516833	0.347834	0.20793
WBGene00024513	CBG01249	Cbr-dod-3	protein_coding	0	0.0395966	0.234465	0.582581	0.408523	0.0197983	-2.0857	0.214161	0.156705
WBGene00024514	CBG01250	Cbr-nhr-184	protein_coding	0.419089	0.0791933	0.254003	0.314909	0.284456	0.249141	-0.139008	0.266799	0.856858
WBGene00024515	CBG01251	WBGene00024515	protein_coding	0.658568	0.574151	0.644778	0.519599	0.582188	0.61636	0.0705142	0.599274	0.695161
WBGene00024517	CBG01253	WBGene00024517	protein_coding	0.239479	0.178185	0.547084	0.3464	0.446742	0.208832	-0.824037	0.327787	0.151494
WBGene00024518	CBG01254	WBGene00024518	protein_coding	0.0598699	0.0395966	0.0390774	0.110218	0.0746477	0.0497332	-0.222053	0.0621905	0.569975
WBGene00024520	CBG01257	Cbr-cyp-33C12	protein_coding	0	0	0.0781549	0	0.0390774	0	-0.475888	0.0195387	0.42265
WBGene00024521	CBG01258	Cbr-cyp-32B1	protein_coding	0.0598699	0.0395966	0	0.125963	0.0629817	0.0497332	-0.122316	0.0563575	0.854705
WBGene00024522	CBG01259	Cbr-nhr-13	protein_coding	1.55662	1.94024	1.07463	1.3856	1.23011	1.74843	0.474748	1.48927	0.170653
WBGene00024524	CBG01262	WBGene00024524	pseudogene	1.34707	0.910723	1.2114	0.881744	1.04657	1.1289	0.100037	1.08773	0.791775
WBGene00024525	CBG01263	WBGene00024525	protein_coding	0.11974	0.138588	0.117232	0.157454	0.137343	0.129164	-0.0505951	0.133254	0.747993
WBGene00024526	CBG01264	WBGene00024526	protein_coding	0	0	0.0390774	0	0.0195387	0	-0.257478	0.00976936	0.42265
WBGene00024527	CBG01265	Cbr-abt-4	protein_coding	0.419089	0.23758	0.664316	0.267672	0.465994	0.328334	-0.40205	0.397164	0.592441
WBGene00024528	CBG01266	WBGene00024528	protein_coding	0.299349	0.158387	0.371236	0.393636	0.382436	0.228868	-0.552828	0.305652	0.164321
WBGene00024529	CBG01267	WBGene00024529	protein_coding	0.17961	0.158387	0	0.0157454	0.00787272	0.168998	1.31827	0.0884354	0.00665768
WBGene00024530	CBG01268	Cbr-dach-1	protein_coding	0.299349	0.197983	0.820626	0.661308	0.740967	0.248666	-1.2702	0.494817	0.0348689
WBGene00024531	CBG01269	Cbr-cyp-34A5	protein_coding	0	0.0395966	0.0390774	0.0629817	0.0510296	0.0197983	-0.334223	0.0354139	0.309382
WBGene00024532	CBG01270	Cbr-cyp-34A9	protein_coding	0	0.11879	0.234465	0.196818	0.215641	0.059395	-0.98568	0.137518	0.128963
WBGene00024533	CBG01271	WBGene00024533	protein_coding	0.359219	0.35637	0.390774	0.629817	0.510296	0.357794	-0.414809	0.434045	0.330151
WBGene00024534	CBG01272	Cbr-cyp-34A10	protein_coding	0.11974	0.0791933	0.195387	0.1732	0.184293	0.0994665	-0.511234	0.14188	0.0668638
WBGene00024535	CBG01273	Cbr-str-82	protein_coding	0.0598699	0.0395966	0.0390774	0.0629817	0.0510296	0.0497332	-0.0124365	0.0503814	0.94161
WBGene00024536	CBG01274	Cbr-nlp-34.1	protein_coding	0.0598699	0	0	0	0	0.0299349	0.377789	0.0149675	0.42265
WBGene00024537	CBG01275	Cbr-nlp-27	protein_coding	0.0598699	0.0395966	0.15631	0.188945	0.172627	0.0497332	-0.864536	0.11118	0.023573
WBGene00024538	CBG01276	WBGene00024538	protein_coding	0.0598699	0.0791933	0.0390774	0.0944726	0.066775	0.0695316	0.0236508	0.0681533	0.933699
WBGene00024540	CBG01278	Cbr-srx-64	protein_coding	0.11974	0	0	0.0944726	0.0472363	0.0598699	0.118765	0.0535531	0.883654
WBGene00024541	CBG01279	Cbr-srx-66	protein_coding	0.0598699	0.0395966	0	0.0629817	0.0314909	0.0497332	0.187432	0.0406121	0.636721
WBGene00024542	CBG01280	Cbr-srx-58.1	protein_coding	0	0.0791933	0.0390774	0.0314909	0.0352841	0.0395966	0.0452714	0.0374404	0.923564
WBGene00024544	CBG01283	Cbr-srx-68	protein_coding	0	0.0395966	0	0.0314909	0.0157454	0.0197983	0.0496524	0.0177719	0.887429
WBGene00024546	CBG01286	Cbr-gst-10.1	protein_coding	1.61649	1.1285	34.31	36.1987	35.2544	1.3725	-4.58555	18.3134	0.000827725
WBGene00024547	CBG01287	Cbr-gst-10.2	protein_coding	0.17961	0.0395966	0.0781549	0.0629817	0.0705683	0.109603	0.297311	0.0900857	0.635055
WBGene00024548	CBG01288	WBGene00024548	protein_coding	0.0598699	0.0395966	0.0781549	0.0314909	0.0548229	0.0497332	-0.0482239	0.0522781	0.859922
WBGene00024549	CBG01289	WBGene00024549	protein_coding	0	0.0395966	0	0	0	0.0197983	0.260608	0.00989916	0.42265
WBGene00024551	CBG01291	WBGene00024551	protein_coding	0	0	0	0.0314909	0.0157454	0	-0.210955	0.00787272	0.42265
WBGene00024552	CBG01292	WBGene00024552	protein_coding	0	0.197983	0.547084	0.3464	0.446742	0.0989916	-1.45815	0.272867	0.132428
WBGene00024553	CBG01293	WBGene00024553	protein_coding	0.0598699	0	0.0390774	0.0314909	0.0352841	0.0299349	-0.0582035	0.0326095	0.87562
WBGene00024554	CBG01294	WBGene00024554	protein_coding	0.0598699	0.11879	0.429852	0.488108	0.45898	0.0893299	-1.56189	0.274155	0.0123292
WBGene00024556	CBG01296	WBGene00024556	protein_coding	0.0598699	0.0395966	0.0781549	0	0.0390774	0.0497332	0.106506	0.0444053	0.816528
WBGene00024557	CBG01297	Cbr-srj-57	protein_coding	0.0598699	0	0.0390774	0.0629817	0.0510296	0.0299349	-0.217042	0.0404823	0.580025
WBGene00024560	CBG01301	Cbr-sri-21	protein_coding	0	0	0.117232	0.0314909	0.0743616	0	-0.802082	0.0371808	0.224956
WBGene00024561	CBG01302	WBGene00024561	protein_coding	0.359219	0.138588	0.117232	0.0629817	0.090107	0.248904	0.876017	0.169505	0.297022
WBGene00024562	CBG01303	WBGene00024562	protein_coding	1.31714	2.3956	240.658	299.431	270.045	1.85637	-7.10941	135.95	0.0117982
WBGene00024563	CBG01304	WBGene00024563	protein_coding	0.11974	0.0791933	0.371236	0.425127	0.398181	0.0994665	-1.32052	0.248824	0.0125045
WBGene00024564	CBG01305	WBGene00024564	protein_coding	0	0.0989916	0.117232	0.0629817	0.090107	0.0494958	-0.346707	0.0698014	0.546533
WBGene00024565	CBG01306	Cbr-clec-218	protein_coding	1.64642	1.36608	1.42633	1.44858	1.43745	1.50625	0.0631565	1.47185	0.673033
WBGene00024566	CBG01307	WBGene00024566	protein_coding	0	0	0.0390774	0.125963	0.0825204	0	-0.868058	0.0412602	0.197893
WBGene00024567	CBG01308	WBGene00024567	protein_coding	0.11974	0.0791933	0.390774	0.0314909	0.211133	0.0994665	-0.641383	0.1553	0.599744
WBGene00024568	CBG01309	WBGene00024568	protein_coding	0.0598699	0.0197983	0.0390774	0.0629817	0.0510296	0.0398341	-0.111115	0.0454318	0.678671
WBGene00024569	CBG01310	WBGene00024569	protein_coding	0.0598699	0.0395966	0	0	0	0.0497332	0.582395	0.0248666	0.0391209
WBGene00024570	CBG01312	WBGene00024570	protein_coding	0	0.197983	0	0.0629817	0.0314909	0.0989916	0.597745	0.0652412	0.582488
WBGene00024571	CBG01313	Cbr-pygl-1	protein_coding	33.0182	33.8749	51.7581	34.1991	42.9786	33.4466	-0.360805	38.2126	0.391501
WBGene00024572	CBG01314	Cbr-rpl-11.1	protein_coding	21.4334	21.5802	20.6329	19.7133	20.1731	21.5068	0.0919192	20.8399	0.103333
WBGene00024573	CBG01315	WBGene00024573	protein_coding	13.8898	15.7793	9.6912	12.6121	11.1516	14.8345	0.408516	12.9931	0.168428
WBGene00024574	CBG01316	Cbr-srh-213	protein_coding	0.0598699	0	0.0390774	0.0314909	0.0352841	0.0299349	-0.0582035	0.0326095	0.87562
WBGene00024575	CBG01317	WBGene00024575	protein_coding	1.91584	2.21741	6.64316	9.60471	8.12394	2.06662	-1.92438	5.09528	0.0554099
WBGene00024576	CBG01318	WBGene00024576	protein_coding	1.40694	0.890924	10.9417	12.1082	11.525	1.14893	-3.21846	6.33695	0.00375706
WBGene00024577	CBG01319	WBGene00024577	pseudogene	0.0598699	0.0395966	0.0390774	0.0629817	0.0510296	0.0497332	-0.0124365	0.0503814	0.94161
WBGene00024578	CBG01321	WBGene00024578	pseudogene	0.419089	0.376168	0.351697	0.37789	0.364794	0.397629	0.098479	0.381211	0.321553
WBGene00024579	CBG01322	WBGene00024579	protein_coding	0	0.0395966	0.0390774	0.0629817	0.0510296	0.0197983	-0.334223	0.0354139	0.309382
WBGene00024580	CBG01323	WBGene00024580	protein_coding	0.239479	0.0791933	0.351697	0.614072	0.482884	0.159336	-1.16839	0.32111	0.169979
WBGene00024581	CBG01324	WBGene00024581	protein_coding	0.0598699	0.0395966	0	0	0	0.0497332	0.582395	0.0248666	0.0391209
WBGene00024582	CBG01325	WBGene00024582	protein_coding	0.11974	0.11879	0.0390774	0.157454	0.0982659	0.119265	0.145238	0.108765	0.756679
WBGene00024583	CBG01326	WBGene00024583	protein_coding	0.0598699	0.0395966	0	0	0	0.0497332	0.582395	0.0248666	0.0391209
WBGene00024584	CBG01328	WBGene00024584	protein_coding	0.478959	0.277176	1.01601	0.881744	0.948879	0.378068	-1.13356	0.663473	0.0422383
WBGene00024585	CBG01330	WBGene00024585	protein_coding	12.4829	9.80017	8.16718	9.35279	8.75998	11.1415	0.343461	9.95075	0.245873
WBGene00024586	CBG01331	WBGene00024586	protein_coding	20.6252	15.0071	9.49581	11.258	10.3769	17.8161	0.774048	14.0965	0.127365
WBGene00024587	CBG01332	WBGene00024587	pseudogene	0.17961	0.197983	0.175848	0.330654	0.253251	0.188796	-0.290642	0.221024	0.495238
WBGene00024588	CBG01333	WBGene00024588	pseudogene	0.11974	0.989916	0.468929	0.220436	0.344683	0.554828	0.55834	0.449755	0.687993
WBGene00024589	CBG01335	WBGene00024589	protein_coding	0	0.11879	0.0390774	0.0629817	0.0510296	0.059395	0.0777748	0.0552123	0.902828
WBGene00024591	CBG01337	WBGene00024591	protein_coding	0.239479	0.197983	0.136771	0.188945	0.162858	0.218731	0.278057	0.190795	0.235678
WBGene00024592	CBG01338	WBGene00024592	protein_coding	0.149675	0.197983	0.371236	0.409381	0.390308	0.173829	-0.840415	0.282069	0.0196191
WBGene00024593	CBG01339	WBGene00024593	protein_coding	0.11974	0.0395966	0.742471	0.314909	0.52869	0.0796682	-1.80701	0.304179	0.175012
WBGene00024594	CBG01340	WBGene00024594	protein_coding	0.359219	0.35637	2.48142	1.82647	2.15394	0.357794	-2.29968	1.25587	0.0316704
WBGene00024595	CBG01341	Cbr-nhr-222	protein_coding	0.598699	0.316773	0.195387	0.220436	0.207912	0.457736	0.857066	0.332824	0.219554
WBGene00024596	CBG01342	WBGene00024596	pseudogene	0.299349	0.138588	0.547084	0.409381	0.478233	0.218969	-0.858235	0.348601	0.133961
WBGene00024597	CBG01343	WBGene00024597	pseudogene	0.11974	0	0	0.0314909	0.0157454	0.0598699	0.465943	0.0378076	0.549929
WBGene00024598	CBG01345	WBGene00024598	protein_coding	0.149675	0.0395966	0.136771	0.188945	0.162858	0.0946356	-0.433508	0.128747	0.379128
WBGene00024599	CBG01346	WBGene00024599	protein_coding	0	0.0791933	0.0390774	0.0314909	0.0352841	0.0395966	0.0452714	0.0374404	0.923564
WBGene00024600	CBG01347	WBGene00024600	protein_coding	0.299349	0.158387	0	0.0629817	0.0314909	0.228868	1.32255	0.130179	0.124938
WBGene00024601	CBG01348	WBGene00024601	protein_coding	0	0.158387	0.234465	0.251927	0.243196	0.0791933	-0.937515	0.161195	0.175778
WBGene00024602	CBG01349	WBGene00024602	protein_coding	0.11974	0.0791933	0.234465	0.188945	0.211705	0.0994665	-0.644034	0.155586	0.0664764
WBGene00024603	CBG01350	WBGene00024603	protein_coding	0.239479	0.11879	0	0.0314909	0.0157454	0.179135	1.27001	0.0974401	0.120021
WBGene00024604	CBG01351	WBGene00024604	protein_coding	9.3397	6.01869	5.93977	6.91224	6.42601	7.67919	0.25342	7.0526	0.544157
WBGene00024605	CBG01352	WBGene00024605	protein_coding	0.598699	0.673143	3.04804	3.68443	3.36624	0.635921	-2.23575	2.00108	0.0134899
WBGene00024606	CBG01353	Cbr-nhr-55	protein_coding	1.10759	0.554353	0.683855	0.787272	0.735563	0.830973	0.15599	0.783268	0.766869
WBGene00024607	CBG01354	Cbr-nhr-99.2	protein_coding	0.17961	0	0	0	0	0.0898048	0.924516	0.0449024	0.42265
WBGene00024608	CBG01355	WBGene00024608	protein_coding	0.538829	0.534555	0.214926	0.0944726	0.154699	0.536692	1.3218	0.345695	0.0239971
WBGene00024609	CBG01356	WBGene00024609	protein_coding	0.0598699	0.11879	0.0390774	0.0944726	0.066775	0.0893299	0.182999	0.0780524	0.633088
WBGene00024610	CBG01357	WBGene00024610	protein_coding	1.73623	1.50467	0.44939	0.692799	0.571095	1.62045	1.3582	1.09577	0.0246798
WBGene00024612	CBG01359	Cbr-nhr-99.1	protein_coding	0.478959	0.178185	6.19377	5.76283	5.9783	0.328572	-3.82606	3.15344	0.00215609
WBGene00024613	CBG01360	WBGene00024613	protein_coding	0	0.11879	0.0781549	0	0.0390774	0.059395	0.196718	0.0492362	0.801933
WBGene00024614	CBG01361	Cbr-srh-33	protein_coding	0.11974	0.11879	0	0	0	0.119265	1.13267	0.0596324	1.58556e-05
WBGene00024615	CBG01362	WBGene00024615	protein_coding	0.0598699	0.0395966	0	0.0314909	0.0157454	0.0497332	0.371439	0.0327393	0.211186
WBGene00024616	CBG01364	WBGene00024616	protein_coding	0.808243	0.178185	1.50448	1.59029	1.54738	0.493214	-1.47355	1.0203	0.0801751
WBGene00024617	CBG01365	WBGene00024617	protein_coding	0	0.0395966	0.0390774	0.0629817	0.0510296	0.0197983	-0.334223	0.0354139	0.309382
WBGene00024619	CBG01370	Cbr-lipl-5	protein_coding	0.11974	0.316773	5.1973	5.58963	5.39346	0.218256	-4.10945	2.80586	0.00179432
WBGene00024620	CBG01371	WBGene00024620	protein_coding	1.34707	1.00971	0.293081	0.283418	0.288249	1.17839	1.71928	0.733321	0.0341101
WBGene00024622	CBG01374	WBGene00024622	protein_coding	0.17961	0.316773	2.0711	1.41709	1.7441	0.248191	-2.40496	0.996144	0.0464408
WBGene00024623	CBG01375	WBGene00024623	protein_coding	0.419089	0.158387	0.801087	0.598326	0.699707	0.288738	-1.04067	0.494222	0.130571
WBGene00024624	CBG01376	Cbr-mltn-8	protein_coding	0.0598699	0.0791933	0.351697	0.125963	0.23883	0.0695316	-0.999008	0.154181	0.273647
WBGene00024625	CBG01377	WBGene00024625	protein_coding	1.25727	1.1483	3.43881	3.41676	3.42779	1.20278	-1.43716	2.31529	0.000623564
WBGene00024626	CBG01378	WBGene00024626	protein_coding	7.36399	5.9197	4.51344	6.62883	5.57113	6.64184	0.249506	6.10649	0.491109
WBGene00024627	CBG01379	Cbr-atg-9	protein_coding	14.0994	14.037	12.0163	14.0764	13.0464	14.0682	0.107991	13.5573	0.425916
WBGene00024628	CBG01380	Cbr-hrde-1	protein_coding	29.1866	33.1028	46.678	47.7716	47.2248	31.1447	-0.598987	39.1847	0.0156116
WBGene00024629	CBG01382	Cbr-dmd-8	protein_coding	0.149675	0.138588	0.273542	0.251927	0.262734	0.144131	-0.571256	0.203433	0.0103257
WBGene00024630	CBG01383	WBGene00024630	protein_coding	0.299349	0.11879	0.6057	0.503854	0.554777	0.20907	-1.08307	0.381923	0.0793429
WBGene00024631	CBG01384	Cbr-str-254	protein_coding	0.0598699	0.0791933	0.117232	0	0.0586161	0.0695316	0.0960143	0.0640739	0.871159
WBGene00024632	CBG01385	WBGene00024632	protein_coding	0.898048	0.673143	0.390774	0.472363	0.431569	0.785595	0.736392	0.608582	0.0977229
WBGene00024633	CBG01386	WBGene00024633	protein_coding	0.0598699	0.0395966	0.0195387	0.0629817	0.0412602	0.0497332	0.0840393	0.0454967	0.757512
WBGene00024634	CBG01387	WBGene00024634	protein_coding	0.17961	0.197983	2.55957	2.04691	2.30324	0.188796	-3.05686	1.24602	0.0143984
WBGene00024635	CBG01388	WBGene00024635	protein_coding	0	0	0.0390774	0.125963	0.0825204	0	-0.868058	0.0412602	0.197893
WBGene00024636	CBG01389	WBGene00024636	protein_coding	0	0	0	0.0314909	0.0157454	0	-0.210955	0.00787272	0.42265
WBGene00024637	CBG01390	WBGene00024637	protein_coding	0.0299349	0.0395966	0.6057	0.362145	0.483923	0.0347658	-2.11532	0.259344	0.0663777
WBGene00024638	CBG01391	Cbr-cyp-35B2	protein_coding	0.0598699	0.0395966	0.273542	0.220436	0.246989	0.0497332	-1.2125	0.148361	0.0201361
WBGene00024639	CBG01392	WBGene00024639	protein_coding	0.11974	0.0395966	0.0390774	0.0314909	0.0352841	0.0796682	0.409342	0.0574762	0.385106
WBGene00024640	CBG01393	WBGene00024640	protein_coding	0.11974	0.197983	0	0.0314909	0.0157454	0.158861	1.16122	0.0873034	0.0769407
WBGene00024642	CBG01395	Cbr-nhr-16	protein_coding	0.269414	0.336571	0.996474	1.19665	1.09656	0.302993	-1.57007	0.699778	0.0172416
WBGene00024643	CBG01396	WBGene00024643	protein_coding	0	0.0395966	0.351697	0.157454	0.254576	0.0197983	-1.56549	0.137187	0.141394
WBGene00024644	CBG01397	WBGene00024644	protein_coding	0.0898048	0.0791933	0.0781549	0.0944726	0.0863137	0.084499	-0.0141207	0.0854064	0.869284
WBGene00024645	CBG01398	WBGene00024645	protein_coding	0.11974	0.197983	1.62171	1.68476	1.65324	0.158861	-2.75977	0.906049	0.00112845
WBGene00024646	CBG01400	WBGene00024646	protein_coding	0.419089	0.296975	0.273542	0.314909	0.294225	0.358032	0.216428	0.326129	0.426603
WBGene00024648	CBG01402	WBGene00024648	protein_coding	0.17961	0.0395966	0	0.0314909	0.0157454	0.109603	0.856705	0.0626743	0.320993
WBGene00024649	CBG01403	WBGene00024649	protein_coding	0.478959	0.395966	0	0	0	0.437463	2.42616	0.218731	0.00887815
WBGene00024650	CBG01404	WBGene00024650	protein_coding	0.11974	0.11879	0.0390774	0.0944726	0.066775	0.119265	0.394771	0.0930199	0.1986
WBGene00024651	CBG01405	WBGene00024651	protein_coding	0	0.0395966	0.0390774	0.0944726	0.066775	0.0197983	-0.477295	0.0432867	0.301655
WBGene00024653	CBG01407	WBGene00024653	protein_coding	0	0.0395966	0	0	0	0.0197983	0.260608	0.00989916	0.42265
WBGene00024654	CBG01408	WBGene00024654	protein_coding	0.0598699	0	2.81357	3.19632	3.00495	0.0299349	-4.57871	1.51744	0.00421246
WBGene00024655	CBG01410	Cbr-tbx-35	protein_coding	0.898048	0.35637	0.468929	0.3464	0.407664	0.627209	0.518495	0.517437	0.51202
WBGene00024656	CBG01411	WBGene00024656	protein_coding	0.11974	0.0395966	0	0	0	0.0796682	0.845335	0.0398341	0.185126
WBGene00024657	CBG01413	WBGene00024657	protein_coding	0.898048	0.831529	0.0781549	0.0314909	0.0548229	0.864789	2.63959	0.459806	0.00250647
WBGene00024658	CBG01414	WBGene00024658	protein_coding	0.239479	0.158387	0.195387	0.157454	0.176421	0.198933	0.112956	0.187677	0.664938
WBGene00024659	CBG01415	WBGene00024659	protein_coding	0	0.0395966	0	0	0	0.0197983	0.260608	0.00989916	0.42265
WBGene00024660	CBG01416	WBGene00024660	protein_coding	0.359219	0.158387	0	0.0944726	0.0472363	0.258803	1.28506	0.15302	0.196845
WBGene00024661	CBG01417	WBGene00024661	protein_coding	0.11974	0.0395966	0.117232	0.299163	0.208198	0.0796682	-0.778521	0.143933	0.325216
WBGene00024662	CBG01418	WBGene00024662	protein_coding	0.209545	0.316773	0.547084	0.629817	0.588451	0.263159	-0.922753	0.425805	0.040709
WBGene00024663	CBG01419	Cbr-srt-11	protein_coding	0.359219	0.35637	0.371236	0.37789	0.374563	0.357794	-0.0518996	0.366179	0.0435715
WBGene00024664	CBG01420	WBGene00024664	protein_coding	0	0.0791933	0.0390774	0.0314909	0.0352841	0.0395966	0.0452714	0.0374404	0.923564
WBGene00024665	CBG01421	WBGene00024665	protein_coding	0.0598699	0.11879	0.0781549	0.0944726	0.0863137	0.0893299	0.0231682	0.0878218	0.930401
WBGene00024666	CBG01422	Cbr-srt-13	protein_coding	0.389154	0.395966	0.273542	0.188945	0.231244	0.39256	0.572408	0.311902	0.062755
WBGene00024667	CBG01423	Cbr-srt-12	protein_coding	0.239479	0.0791933	2.91127	2.9129	2.91209	0.159336	-3.53787	1.53571	0.000846627
WBGene00024668	CBG01425	WBGene00024668	protein_coding	0	0	0.0390774	0.0629817	0.0510296	0	-0.594831	0.0255148	0.0507214
WBGene00024669	CBG01426	WBGene00024669	protein_coding	0.17961	0.23758	0.117232	0	0.0586161	0.208595	0.960174	0.133605	0.148804
WBGene00024670	CBG01427	Cbr-nlp-13	protein_coding	2.36486	1.97983	0.898781	1.18091	1.03984	2.17235	0.995346	1.60609	0.0416562
WBGene00024672	CBG01431	Cbr-nlp-9	protein_coding	0.17961	0.178185	0.508007	0.472363	0.490185	0.178897	-1.08143	0.334541	0.00326693
WBGene00024675	CBG01434	WBGene00024675	pseudogene	4.75965	4.79119	5.47084	6.86501	6.16792	4.77542	-0.36246	5.47167	0.183899
WBGene00024676	CBG01435	WBGene00024676	protein_coding	6.82516	6.29586	4.70883	5.36919	5.03901	6.56051	0.374143	5.79976	0.0693935
WBGene00024677	CBG01436	Cbr-rpac-40	protein_coding	13.7401	15.2051	12.2312	14.4858	13.3585	14.4726	0.114741	13.9156	0.494415
WBGene00024679	CBG01438	WBGene00024679	protein_coding	4.66985	4.7516	3.43881	3.79465	3.61673	4.71072	0.372219	4.16373	0.0267335
WBGene00024680	CBG01439	Cbr-nhr-114	protein_coding	0.239479	0.197983	23.1143	21.8547	22.4845	0.218731	-6.14685	11.3516	0.00080003
WBGene00024682	CBG01441	Cbr-pid-5	protein_coding	17.1527	15.1655	11.1175	14.0607	12.5891	16.1591	0.357659	14.3741	0.18207
WBGene00024683	CBG01442	WBGene00024683	protein_coding	1.55662	1.62346	1.5631	2.0784	1.82075	1.59004	-0.184611	1.70539	0.468233
WBGene00024684	CBG01443	WBGene00024684	protein_coding	1.43688	1.62346	6.01792	7.62079	6.81936	1.53017	-2.08562	4.17476	0.0224883
WBGene00024687	CBG01446	WBGene00024687	protein_coding	0.11974	0.0395966	0.312619	0.425127	0.368873	0.0796682	-1.38386	0.224271	0.0525756
WBGene00024688	CBG01448	WBGene00024688	protein_coding	8.1423	7.60255	6.33054	6.67606	6.5033	7.87243	0.271831	7.18787	0.0506504
WBGene00024689	CBG01449	WBGene00024689	protein_coding	0	0	0.0195387	0.0944726	0.0570057	0	-0.650817	0.0285028	0.267543
WBGene00024691	CBG01451	WBGene00024691	protein_coding	0.0598699	0	0.0390774	0.0314909	0.0352841	0.0299349	-0.0582035	0.0326095	0.87562
WBGene00024692	CBG01452	WBGene00024692	protein_coding	0.0598699	0	0.0390774	0.0629817	0.0510296	0.0299349	-0.217042	0.0404823	0.580025
WBGene00024694	CBG01454	WBGene00024694	protein_coding	1.34707	1.06911	1.87572	1.32262	1.59917	1.20809	-0.377365	1.40363	0.333736
WBGene00024695	CBG01462	Cbr-asp-13	protein_coding	0.0598699	0	0.15631	0.125963	0.141137	0.0299349	-0.892061	0.0855358	0.0802697
WBGene00024696	CBG01463	WBGene00024696	protein_coding	0	0	0.0781549	0	0.0390774	0	-0.475888	0.0195387	0.42265
WBGene00024697	CBG01464	WBGene00024697	protein_coding	0	0	0	0.0314909	0.0157454	0	-0.210955	0.00787272	0.42265
WBGene00024698	CBG01465	Cbr-acd-4	protein_coding	0.11974	0.23758	1.01601	0.881744	0.948879	0.17866	-1.91227	0.563769	0.0131839
WBGene00024699	CBG01466	Cbr-grl-12	protein_coding	0.0598699	0.0395966	0.234465	0.188945	0.211705	0.0497332	-1.05779	0.130719	0.0228535
WBGene00024700	CBG01467	WBGene00024700	protein_coding	0.658568	0.653344	6.36962	7.40035	6.88499	0.655956	-3.20788	3.77047	0.00677596
WBGene00024701	CBG01468	Cbr-oac-29	protein_coding	0.0598699	0.158387	0.0781549	0.0944726	0.0863137	0.109128	0.166654	0.097721	0.692549
WBGene00024702	CBG01469	Cbr-atg-18	protein_coding	4.43037	4.45462	2.71588	3.71592	3.2159	4.4425	0.454084	3.8292	0.133721
WBGene00024703	CBG01470	WBGene00024703	protein_coding	0	0.197983	0.488468	0.472363	0.480415	0.0989916	-1.54438	0.289703	0.0616035
WBGene00024704	CBG01471	WBGene00024704	protein_coding	0.239479	0.0395966	0.15631	0.0944726	0.125391	0.139538	0.0878239	0.132465	0.904813
WBGene00024705	CBG01472	WBGene00024705	protein_coding	0	0.0395966	0.234465	0.220436	0.22745	0.0197983	-1.45067	0.123624	0.010077
WBGene00024706	CBG01473	Cbr-grd-5	protein_coding	0.239479	0.395966	0.234465	0.330654	0.282559	0.317723	0.126863	0.300141	0.73868
WBGene00024707	CBG01474	Cbr-smk-1	protein_coding	52.446	54.8809	39.136	52.4953	45.8157	53.6635	0.22764	49.7396	0.367168
WBGene00024709	CBG01476	Cbr-vps-60	protein_coding	22.9601	20.0359	13.3645	15.1786	14.2715	21.498	0.587683	17.8848	0.0522844
WBGene00024710	CBG01477	WBGene00024710	protein_coding	0	0.11879	0.312619	0.283418	0.298019	0.059395	-1.32023	0.178707	0.0598599
WBGene00024711	CBG01478	WBGene00024711	protein_coding	41.1306	41.4181	29.5425	37.3797	33.4611	41.2743	0.301946	37.3677	0.184519
WBGene00024712	CBG01479	WBGene00024712	protein_coding	59.4807	59.8107	57.6001	66.8394	62.2197	59.6457	-0.0608541	60.9327	0.633631
WBGene00024713	CBG01480	WBGene00024713	protein_coding	0.538829	0.47516	0.410313	0.330654	0.370484	0.506994	0.367538	0.438739	0.115779
WBGene00024714	CBG01482	WBGene00024714	protein_coding	0.0598699	0	0.0390774	0	0.0195387	0.0299349	0.120311	0.0247368	0.79857
WBGene00024715	CBG01486	WBGene00024715	protein_coding	0.11974	0.197983	0.351697	0.3464	0.349048	0.158861	-0.79469	0.253955	0.0399756
WBGene00024716	CBG01487	WBGene00024716	pseudogene	0.0598699	0.0791933	0.312619	0.3464	0.329509	0.0695316	-1.34114	0.199521	0.00555524
WBGene00024717	CBG01488	WBGene00024717	protein_coding	18.1106	17.9175	12.3094	13.793	13.0512	18.0141	0.461916	15.5326	0.0219742
WBGene00024718	CBG01489	Cbr-symk-1	protein_coding	58.8221	54.9205	35.4237	45.9452	40.6844	56.8713	0.482218	48.7779	0.102082
WBGene00024719	CBG01490	WBGene00024719	protein_coding	72.4425	72.1649	42.9656	57.1244	50.045	72.3037	0.529957	61.1744	0.0880372
WBGene00024720	CBG01491	Cbr-acr-16	protein_coding	0.11974	0.0791933	0.0390774	0	0.0195387	0.0994665	0.738669	0.0595026	0.104923
WBGene00024721	CBG01493	Cbr-acr-15	protein_coding	0	0	0.15631	0.220436	0.188373	0	-1.52794	0.0941864	0.0277707
WBGene00024722	CBG01494	Cbr-asns-1	protein_coding	0	0	0.195387	0.3464	0.270893	0	-1.891	0.135447	0.0696693
WBGene00024723	CBG01496	Cbr-slc-17.8	protein_coding	0.0598699	0.0395966	0.91832	1.00771	0.963014	0.0497332	-2.82769	0.506373	0.00250864
WBGene00024724	CBG01497	Cbr-otpl-4	protein_coding	0.11974	0.0791933	0.15631	0.157454	0.156882	0.0994665	-0.364959	0.128174	0.105413
WBGene00024725	CBG01498	WBGene00024725	protein_coding	0	0.0395966	0	0	0	0.0197983	0.260608	0.00989916	0.42265
WBGene00024726	CBG01499	WBGene00024726	protein_coding	0	0	0.0781549	0	0.0390774	0	-0.475888	0.0195387	0.42265
WBGene00039239	CBG20198	Cbr-his-74	histone	2.32678	1.89019	0.111457	0.343333	0.227395	2.10848	2.75395	1.16794	0.016831
WBGene00024728	CBG01502	WBGene00024728	protein_coding	0.0598699	0	0	0.0314909	0.0157454	0.0299349	0.166834	0.0228402	0.715605
WBGene00040348	CBG21627	Cbr-his-24	histone	6.13978	5.83708	2.57439	3.32737	2.95088	5.98843	0.996846	4.46965	0.0173809
WBGene00038550	CBG19304	Cbr-his-48	histone	0.69273	0.722919	0.435182	0.381481	0.408332	0.707825	0.668272	0.558078	0.0104129
WBGene00041802	CBG23442	WBGene00041802	histone	0.783642	0.574954	0.418434	0.388224	0.403329	0.679298	0.630674	0.541313	0.1202
WBGene00041800	CBG23440	WBGene00041800	histone	0.303829	0.423738	0.227403	0.263323	0.245363	0.363783	0.425337	0.304573	0.199013
WBGene00024733	CBG01508	WBGene00024733	protein_coding	1.85597	1.60366	1.42633	1.30687	1.3666	1.72981	0.319224	1.54821	0.121365
WBGene00024734	CBG01509	Cbr-otpl-5	protein_coding	0.149675	0.0395966	0.117232	0.0944726	0.105852	0.0946356	-0.0808346	0.100244	0.860263
WBGene00024735	CBG01510	Cbr-otpl-6	protein_coding	0	0.0395966	0.468929	0.188945	0.328937	0.0197983	-1.84016	0.174368	0.160328
WBGene00024736	CBG01511	Cbr-otpl-7	protein_coding	0	0	0.0781549	0.0629817	0.0705683	0	-0.770349	0.0352841	0.0113611
WBGene00024737	CBG01512	WBGene00024737	protein_coding	41.6994	39.3393	27.8817	36.6239	32.2528	40.5193	0.328275	36.3861	0.209418
WBGene00024738	CBG01513	WBGene00024738	protein_coding	82.83	90.4981	53.3993	69.0122	61.2058	86.664	0.501074	73.9349	0.0995797
WBGene00024739	CBG01514	WBGene00024739	protein_coding	3.71193	4.92978	4.57206	3.55847	4.06526	4.32086	0.0859181	4.19306	0.777585
WBGene00024740	CBG01515	WBGene00024740	protein_coding	0	0	0.0781549	0.0314909	0.0548229	0	-0.630618	0.0274114	0.143216
WBGene00024742	CBG01517	WBGene00024742	protein_coding	0.11974	0.197983	0.273542	0.425127	0.349334	0.158861	-0.795609	0.254098	0.155162
WBGene00024743	CBG01518	WBGene00024743	protein_coding	4.31063	4.15765	7.42471	6.14072	6.78271	4.23414	-0.667233	5.50843	0.0587428
WBGene00024744	CBG01519	Cbr-dnj-22	protein_coding	8.68113	7.95892	7.73733	10.0298	8.88359	8.32003	-0.0934665	8.60181	0.685265
WBGene00024745	CBG01520	Cbr-natc-1	protein_coding	29.6655	30.2122	19.7732	27.3498	23.5615	29.9389	0.344289	26.7502	0.235148
WBGene00024746	CBG01521	Cbr-mrps-2	protein_coding	18.2304	16.987	11.6646	15.3675	13.5161	17.6087	0.379144	15.5624	0.171109
WBGene00024747	CBG01522	Cbr-mrpl-4	protein_coding	12.5128	11.186	9.14412	10.266	9.70507	11.8494	0.285341	10.7772	0.132325
WBGene00024748	CBG01523	Cbr-phf-30	protein_coding	1.94577	1.72245	1.83664	2.39331	2.11497	1.83411	-0.195617	1.97454	0.447866
WBGene00024749	CBG01524	WBGene00024749	protein_coding	5.50803	0.514756	0.195387	0.125963	0.160675	3.01139	3.57723	1.58603	0.371842
WBGene00024751	CBG01526	Cbr-pxn-1	protein_coding	0.11974	0	0.44939	0.456618	0.453004	0.0598699	-1.79039	0.256437	0.0224939
WBGene00024753	CBG01528	Cbr-cln-3.3	protein_coding	0.11974	0.178185	2.46188	2.50352	2.4827	0.148962	-3.37488	1.31583	0.000236324
WBGene00024754	CBG01529	WBGene00024754	protein_coding	0.0598699	0	0.0390774	0.188945	0.114011	0.0299349	-0.719898	0.0719731	0.406841
WBGene00024756	CBG01531	Cbr-glr-5	protein_coding	0.0598699	0.158387	0.664316	0.72429	0.694303	0.109128	-1.9253	0.401716	0.00957253
WBGene00024757	CBG01532	WBGene00024757	protein_coding	0.17961	0	0	0.0314909	0.0157454	0.0898048	0.713561	0.0527751	0.50194
WBGene00024758	CBG01534	WBGene00024758	protein_coding	5.6577	6.79082	0.0781549	0.0787272	0.078441	6.22426	5.14738	3.15135	0.0083915
WBGene00024762	CBG01538	Cbr-sax-7	protein_coding	13.4408	13.7004	9.16366	10.7384	9.95102	13.5706	0.443736	11.7608	0.0453261
WBGene00024763	CBG01539	Cbr-nsy-7	protein_coding	0.209545	0.158387	0.976936	1.13367	1.0553	0.183966	-2.02448	0.619634	0.00883248
WBGene00024764	CBG01541	Cbr-irld-8	protein_coding	0.0598699	0.158387	0.136771	0.503854	0.320312	0.109128	-1.00707	0.21472	0.382139
WBGene00024765	CBG01542	WBGene00024765	protein_coding	0.11974	0	1.19186	1.24389	1.21788	0.0598699	-3.04324	0.638873	0.00316256
WBGene00024766	CBG01543	Cbr-rabs-5	protein_coding	7.4538	8.03812	10.4923	12.2027	11.3475	7.74596	-0.545011	9.54673	0.0575815
WBGene00024767	CBG01544	WBGene00024767	protein_coding	17.1826	15.5219	11.7037	14.2654	12.9845	16.3523	0.330425	14.6684	0.158113
WBGene00024768	CBG01545	WBGene00024768	protein_coding	18.1106	19.6597	12.9737	14.9109	13.9423	18.8852	0.435093	16.4137	0.0575726
WBGene00024769	CBG01546	Cbr-erp-44.3	protein_coding	0.239479	0.554353	0.390774	0.283418	0.337096	0.396916	0.185052	0.367006	0.753544
WBGene00024770	CBG01547	WBGene00024770	protein_coding	0.239479	0.0791933	0.273542	0.157454	0.215498	0.159336	-0.282807	0.187417	0.627554
WBGene00024771	CBG01548	WBGene00024771	protein_coding	5.08894	3.99926	4.08359	3.98359	4.03359	4.5441	0.168003	4.28885	0.449288
WBGene00024772	CBG01549	Cbr-moc-3	protein_coding	1.76616	1.38588	1.58264	1.29113	1.43688	1.57602	0.125036	1.50645	0.620116
WBGene00024773	CBG01550	Cbr-sph-1	protein_coding	2.33492	2.356	2.22741	2.39331	2.31036	2.34546	0.0208588	2.32791	0.715415
WBGene00024774	CBG01551	Cbr-isp-1	protein_coding	4.43037	4.83079	5.25591	4.66065	4.95828	4.63058	-0.0966302	4.79443	0.457382
WBGene00024775	CBG01552	Cbr-islo-1	protein_coding	0.209545	0.0791933	0.332158	0.440872	0.386515	0.144369	-0.993424	0.265442	0.104021
WBGene00024776	CBG01553	Cbr-pmk-3	protein_coding	0	0	0.0390774	0	0.0195387	0	-0.257478	0.00976936	0.42265
WBGene00024777	CBG01554	Cbr-pmk-2	protein_coding	0.0598699	0.158387	1.30909	2.12563	1.71736	0.109128	-3.11939	0.913246	0.0595987
WBGene00024778	CBG01555	Cbr-pmk-1	protein_coding	0.478959	0.871126	0.742471	1.11793	0.930198	0.675042	-0.410575	0.80262	0.44647
WBGene00024779	CBG01556	Cbr-faah-2	protein_coding	1.1974	0.831529	0.781549	0.787272	0.78441	1.01446	0.333562	0.899437	0.335535
WBGene00024780	CBG01557	Cbr-faah-1	protein_coding	0.0598699	0.435563	0.312619	0.157454	0.235037	0.247716	0.0535914	0.241377	0.955928
WBGene00024781	CBG01558	Cbr-clec-51	protein_coding	0.0598699	0.0395966	0.44939	0.204691	0.327041	0.0497332	-1.51198	0.188387	0.15242
WBGene00024782	CBG01560	Cbr-pct-1	protein_coding	13.3809	12.4531	13.3059	11.9508	12.6283	12.917	0.0323577	12.7727	0.75873
WBGene00024783	CBG01563	Cbr-wsp-1	protein_coding	24.0377	24.9657	13.9311	20.9572	17.4441	24.5017	0.48777	20.9729	0.184641
WBGene00024785	CBG01566	Cbr-glrx-22	protein_coding	1.01779	1.46508	1.15278	1.30687	1.22983	1.24143	0.0125344	1.23563	0.965332
WBGene00024786	CBG01567	Cbr-hgrs-1	protein_coding	7.66334	8.2361	5.76392	6.67606	6.21999	7.94972	0.349016	7.08486	0.0847854
WBGene00024787	CBG01568	Cbr-klp-19	protein_coding	205.892	209.961	148.748	186.961	167.855	207.927	0.308697	187.891	0.172348
WBGene00024789	CBG01570	WBGene00024789	protein_coding	0.389154	0.673143	0.175848	0.236181	0.206015	0.531148	1.04438	0.368582	0.154446
WBGene00024790	CBG01571	Cbr-svh-1	protein_coding	0	0.0395966	0.44939	0.283418	0.366404	0.0197983	-1.96097	0.193101	0.055584
WBGene00024791	CBG01572	Cbr-ocr-2	protein_coding	0.0598699	0	0.0781549	0.0629817	0.0705683	0.0299349	-0.39256	0.0502516	0.318829
WBGene00024792	CBG01574	Cbr-nhr-66	protein_coding	33.4673	32.5682	33.294	33.4748	33.3844	33.0177	-0.0158839	33.2011	0.50781
WBGene00024793	CBG01575	Cbr-serp-1.2	protein_coding	2.4846	2.21741	3.00896	3.14909	3.07902	2.35101	-0.37521	2.71501	0.0403539
WBGene00024794	CBG01576	Cbr-gpx-6	protein_coding	0.0598699	0.0197983	0.195387	0.0944726	0.14493	0.0398341	-0.808653	0.092382	0.192523
WBGene00024796	CBG01578	Cbr-vit-6	protein_coding	1.13753	1.06911	3.16527	2.70821	2.93674	1.10332	-1.33551	2.02003	0.015516
WBGene00024797	CBG01579	WBGene00024797	protein_coding	0.17961	0.0791933	0.117232	0.251927	0.18458	0.129401	-0.310958	0.156991	0.578752
WBGene00024799	CBG01581	WBGene00024799	protein_coding	0	0.0395966	1.79756	1.85796	1.82776	0.0197983	-4.00825	0.92378	0.000398692
WBGene00024800	CBG01583	WBGene00024800	protein_coding	0.838178	1.06911	0.527545	0.314909	0.421227	0.953644	1.0154	0.687435	0.0770044
WBGene00024801	CBG01584	WBGene00024801	protein_coding	52.7753	54.9799	33.1181	50.2752	41.6966	53.8776	0.368974	47.7871	0.294362
WBGene00024802	CBG01585	Cbr-daf-31	protein_coding	4.72972	4.11805	1.97341	3.44825	2.71083	4.42388	0.686566	3.56736	0.165029
WBGene00024803	CBG01586	WBGene00024803	protein_coding	8.98048	8.45388	6.83855	9.71493	8.27674	8.71718	0.0739283	8.49696	0.791666
WBGene00024804	CBG01587	Cbr-tbce-1	protein_coding	6.88503	7.62235	5.21684	7.98293	6.59989	7.25369	0.134333	6.92679	0.692642
WBGene00024805	CBG01588	Cbr-nprl-3	protein_coding	5.62777	5.18716	4.86514	4.97556	4.92035	5.40746	0.133601	5.16391	0.16515
WBGene00024806	CBG01589	WBGene00024806	protein_coding	1.97571	2.09862	1.69987	1.76349	1.73168	2.03716	0.222531	1.88442	0.0476771
WBGene00024807	CBG01590	WBGene00024807	protein_coding	0.598699	0.732538	0.468929	0.37789	0.42341	0.665618	0.548684	0.544514	0.0958683
WBGene00024808	CBG01592	Cbr-vha-5	protein_coding	0.149675	0.0395966	0.390774	0.865999	0.628387	0.0946356	-1.90393	0.361511	0.160117
WBGene00024809	CBG01593	WBGene00024809	protein_coding	0.299349	0.11879	0.214926	0.314909	0.264917	0.20907	-0.239638	0.236993	0.642605
WBGene00024810	CBG01596	WBGene00024810	protein_coding	0	0.0791933	0.15631	0.0314909	0.0939003	0.0395966	-0.474051	0.0667485	0.53898
WBGene00024812	CBG01598	WBGene00024812	protein_coding	0.0598699	0.11879	0.117232	0.1732	0.145216	0.0893299	-0.373151	0.117273	0.302796
WBGene00024814	CBG01600	WBGene00024814	protein_coding	0.658568	0.633546	0.429852	0.251927	0.340889	0.646057	0.75887	0.493473	0.076812
WBGene00024815	CBG01601	Cbr-str-81	protein_coding	0	0.0197983	0.0781549	0	0.0390774	0.00989916	-0.339708	0.0244883	0.544392
WBGene00024816	CBG01602	Cbr-lgc-6	protein_coding	0	0	0.15631	0.314909	0.235609	0	-1.74678	0.117805	0.0970674
WBGene00024817	CBG01603	WBGene00024817	protein_coding	4.31063	3.95966	4.5916	5.47941	5.0355	4.13515	-0.278094	4.58533	0.199908
WBGene00024818	CBG01604	WBGene00024818	protein_coding	0	0	0.117232	0.157454	0.137343	0	-1.24698	0.0686716	0.0207756
WBGene00024819	CBG01605	WBGene00024819	protein_coding	0.0598699	0	0	0.0314909	0.0157454	0.0299349	0.166834	0.0228402	0.715605
WBGene00024820	CBG01606	Cbr-asm-3	protein_coding	0	0	0.15631	0.0944726	0.125391	0	-1.17243	0.0626956	0.0557632
WBGene00024821	CBG01607	Cbr-glt-7	protein_coding	0	0.0395966	0.0976936	0.0944726	0.0960831	0.0197983	-0.710857	0.0579407	0.0616035
WBGene00024823	CBG01609	WBGene00024823	protein_coding	0	0.0791933	0.0781549	0.0314909	0.0548229	0.0395966	-0.149354	0.0472097	0.771913
WBGene00024824	CBG01610	Cbr-efn-4	protein_coding	0.419089	0.376168	0.371236	0.37789	0.374563	0.397629	0.0684697	0.386096	0.399479
WBGene00024825	CBG01611	WBGene00024825	protein_coding	3.1731	3.93987	2.87219	3.18058	3.02638	3.55648	0.225962	3.29143	0.328136
WBGene00024826	CBG01612	Cbr-gex-2	protein_coding	39.1848	39.7352	20.8283	29.3967	25.1125	39.46	0.649904	32.2863	0.0790602
WBGene00024827	CBG01613	WBGene00024827	protein_coding	0.269414	0.158387	0.0586161	0.0944726	0.0765444	0.2139	0.830276	0.145222	0.142748
WBGene00024828	CBG01614	Cbr-mesp-1.3	protein_coding	10.9262	13.5223	27.745	35.2225	31.4838	12.2243	-1.35768	21.854	0.0397278
WBGene00024829	CBG01615	Cbr-pig-1	protein_coding	37.7779	37.0427	29.0541	38.3244	33.6892	37.4103	0.150722	35.5497	0.507506
WBGene00024830	CBG01616	WBGene00024830	protein_coding	2604.04	2801.74	1350.85	1200.92	1275.88	2702.89	1.08295	1989.39	0.00747348
WBGene00024831	CBG01619	WBGene00024831	protein_coding	0	0.0395966	0.214926	0.125963	0.170445	0.0197983	-1.17473	0.0951215	0.0904998
WBGene00024832	CBG01620	WBGene00024832	protein_coding	0.0598699	0	1.79756	1.40134	1.59945	0.0299349	-3.70921	0.814694	0.0159082
WBGene00024833	CBG01621	WBGene00024833	protein_coding	0	0.0395966	0.625239	0.409381	0.51731	0.0197983	-2.36539	0.268554	0.0453611
WBGene00024834	CBG01622	Cbr-zip-11	protein_coding	0.449024	0.791933	21.3754	17.4459	19.4106	0.620478	-4.75916	10.0156	0.0108374
WBGene00024835	CBG01624	WBGene00024835	protein_coding	0	0.0395966	0.15631	0.0629817	0.109646	0.0197983	-0.807346	0.064722	0.218321
WBGene00024836	CBG01626	WBGene00024836	protein_coding	0	0	0.0781549	0.0314909	0.0548229	0	-0.630618	0.0274114	0.143216
WBGene00024837	CBG01627	WBGene00024837	protein_coding	0	0	0.0781549	0.157454	0.117805	0	-1.12303	0.0589023	0.0970674
WBGene00024838	CBG01628	WBGene00024838	protein_coding	0	0.0395966	0	0	0	0.0197983	0.260608	0.00989916	0.42265
WBGene00024839	CBG01629	WBGene00024839	protein_coding	2.03558	2.27681	8.55796	10.4865	9.52221	2.15619	-2.09248	5.8392	0.0169628
WBGene00024840	CBG01630	WBGene00024840	protein_coding	15.9553	17.8581	12.876	16.1391	14.5075	16.9067	0.21939	15.7071	0.331759
WBGene00024841	CBG01631	Cbr-gcy-23	protein_coding	0.0598699	0.11879	0.234465	0.362145	0.298305	0.0893299	-1.07297	0.193817	0.0970073
WBGene00024842	CBG01632	WBGene00024842	protein_coding	0.239479	0.23758	0.312619	1.11793	0.715273	0.23853	-1.268	0.476901	0.358061
WBGene00024844	CBG01634	WBGene00024844	protein_coding	0	0.0395966	0	0	0	0.0197983	0.260608	0.00989916	0.42265
WBGene00024845	CBG01635	Cbr-lgc-22	protein_coding	0	0.0791933	0.0390774	0.0314909	0.0352841	0.0395966	0.0452714	0.0374404	0.923564
WBGene00024846	CBG01637	WBGene00024846	protein_coding	0.898048	0.791933	1.19186	1.02345	1.10766	0.84499	-0.35384	0.976324	0.118571
WBGene00024847	CBG01638	WBGene00024847	protein_coding	0.419089	0.277176	0.44939	0.330654	0.390022	0.348133	-0.128921	0.369077	0.695085
WBGene00024848	CBG01639	WBGene00024848	protein_coding	9.72885	8.77065	7.6201	8.25061	7.93535	9.24975	0.218567	8.59255	0.148982
WBGene00024850	CBG01643	Cbr-scl-23	protein_coding	0.11974	0.197983	0.214926	0.0787272	0.146827	0.158861	0.0686828	0.152844	0.892274
WBGene00024851	CBG01645	Cbr-tpa-1	protein_coding	0.209545	0.23758	1.27002	0.818762	1.04439	0.223562	-1.82246	0.633976	0.0681831
WBGene00024852	CBG01646	Cbr-tut-1	protein_coding	4.10109	5.16736	4.04451	4.91257	4.47854	4.63422	0.0482387	4.55638	0.841889
WBGene00024853	CBG01647	Cbr-grld-1	protein_coding	7.93276	6.25627	4.31806	7.25864	5.78835	7.09451	0.289033	6.44143	0.520973
WBGene00024854	CBG01648	Cbr-cox-6C	protein_coding	0.478959	0.455361	0.586161	0.409381	0.497771	0.46716	-0.0758377	0.482466	0.764117
WBGene00024855	CBG01651	Cbr-daf-1	protein_coding	0.449024	0.712739	9.16366	5.14876	7.15621	0.580882	-3.41374	3.86854	0.0822293
WBGene00024856	CBG01652	Cbr-col-99	protein_coding	1.25727	0.554353	3.34112	2.96014	3.15063	0.90581	-1.69236	2.02822	0.0302799
WBGene00024857	CBG01653	WBGene00024857	protein_coding	0.17961	0.11879	0	0	0	0.1492	1.3173	0.0745999	0.0391209
WBGene00024858	CBG01654	WBGene00024858	protein_coding	0.11974	0.0395966	0	0.0944726	0.0472363	0.0796682	0.287202	0.0634522	0.652809
WBGene00024859	CBG01655	WBGene00024859	protein_coding	0.359219	0.277176	0.15631	0.37789	0.2671	0.318198	0.188012	0.292649	0.707537
WBGene00024860	CBG01656	Cbr-catp-4	protein_coding	0.359219	0.395966	0.351697	0.440872	0.396284	0.377593	-0.0553864	0.386939	0.735677
WBGene00024861	CBG01657	WBGene00024861	protein_coding	0.898048	0.871126	0.488468	0.55109	0.519779	0.884587	0.667765	0.702183	0.00861553
WBGene00024862	CBG01658	Cbr-cutl-24	protein_coding	0	0.0395966	0.195387	0.125963	0.160675	0.0197983	-1.12165	0.0902368	0.0718933
WBGene00024863	CBG01660	Cbr-tcl-2	protein_coding	9.84859	9.06763	9.49581	9.33704	9.41643	9.45811	0.00630532	9.43727	0.926233
WBGene00024864	CBG01661	Cbr-pnc-1	protein_coding	0.329284	0.35637	0.781549	0.913235	0.847392	0.342827	-1.09722	0.595109	0.0172904
WBGene00024865	CBG01662	Cbr-csn-3	protein_coding	6.67549	6.57304	4.82606	5.99901	5.41254	6.62427	0.286661	6.0184	0.175797
WBGene00024866	CBG01663	Cbr-gfrp-1	protein_coding	0.718438	0.851328	0.76201	0.89749	0.82975	0.784883	-0.0713557	0.807316	0.682904
WBGene00024867	CBG01664	WBGene00024867	protein_coding	8.17224	8.51328	8.55796	9.4945	9.02623	8.34276	-0.112304	8.68449	0.303827
WBGene00024868	CBG01665	Cbr-cogc-8	protein_coding	5.71757	6.09788	5.27545	5.63686	5.45616	5.90773	0.112731	5.68194	0.227316
WBGene00024869	CBG01666	Cbr-fnta-1	protein_coding	4.16096	3.06874	2.50096	2.69247	2.59671	3.61485	0.462101	3.10578	0.20772
WBGene00024870	CBG01667	Cbr-ints-13	protein_coding	21.8226	23.0848	12.5243	18.0285	15.2764	22.4537	0.552645	18.8651	0.126138
WBGene00024871	CBG01668	Cbr-gtf-2H1	protein_coding	8.29198	8.90924	5.50992	7.21141	6.36066	8.60061	0.429434	7.48064	0.131739
WBGene00024872	CBG01669	Cbr-sars-2	protein_coding	1.46681	1.54427	0.996474	0.89749	0.946982	1.50554	0.616822	1.22626	0.0124234
WBGene00024873	CBG01670	Cbr-cbd-1.2	protein_coding	19.5176	19.3034	20.0076	20.9099	20.4588	19.4105	-0.0755069	19.9346	0.152202
WBGene00024874	CBG01672	WBGene00024874	pseudogene	0.149675	0.376168	0.410313	0.314909	0.362611	0.262921	-0.350142	0.312766	0.502414
WBGene00024875	CBG01673	WBGene00024875	protein_coding	39.095	38.2108	26.8657	33.585	30.2254	38.6529	0.353779	34.4391	0.130714
WBGene00024876	CBG01674	Cbr-tald-1	protein_coding	3.98135	4.19724	3.34112	3.66869	3.5049	4.08929	0.216747	3.7971	0.0966163
WBGene00024877	CBG01675	Cbr-rpl-7A	protein_coding	9.3397	8.63207	8.96827	7.96719	8.46773	8.98588	0.0847138	8.72681	0.486936
WBGene00024878	CBG01676	Cbr-set-21	protein_coding	12.3033	11.879	8.77288	10.7856	9.77925	12.0911	0.303357	10.9352	0.153581
WBGene00024879	CBG01680	Cbr-ell-1	protein_coding	30.0247	30.1132	22.0592	27.6332	24.8462	30.069	0.274245	27.4576	0.201827
WBGene00024881	CBG01682	Cbr-msh-5	protein_coding	52.2664	51.2776	36.7328	48.4959	42.6144	51.772	0.280235	47.1932	0.260944
WBGene00024882	CBG01683	WBGene00024882	protein_coding	0	0.0791933	0.15631	0.0314909	0.0939003	0.0395966	-0.474051	0.0667485	0.53898
WBGene00024883	CBG01684	WBGene00024883	protein_coding	11.5249	12.0968	9.4372	10.9746	10.2059	11.8109	0.20881	11.0084	0.189487
WBGene00024884	CBG01685	WBGene00024884	protein_coding	0	0.0791933	0.0390774	0.0314909	0.0352841	0.0395966	0.0452714	0.0374404	0.923564
WBGene00024885	CBG01687	WBGene00024885	protein_coding	0	0	0.0390774	0	0.0195387	0	-0.257478	0.00976936	0.42265
WBGene00024886	CBG01688	WBGene00024886	protein_coding	0.11974	0.0989916	0.390774	0.55109	0.470932	0.109366	-1.44729	0.290149	0.0465135
WBGene00024887	CBG01690	Cbr-chat-1	protein_coding	4.07115	4.85059	4.00544	5.38494	4.69519	4.46087	-0.0722783	4.57803	0.795289
WBGene00024730	CBG01505	Cbr-his-63	histone	0.544103	0.492474	0.399333	0.351408	0.375371	0.518289	0.379228	0.44683	0.0557106
WBGene00024889	CBG01692	Cbr-wapl-1	protein_coding	50.0213	50.3075	63.5985	71.4528	67.5256	50.1644	-0.428034	58.845	0.047606
WBGene00024890	CBG01693	WBGene00024890	protein_coding	0	0.0791933	0.0781549	0.0314909	0.0548229	0.0395966	-0.149354	0.0472097	0.771913
WBGene00024891	CBG01696	Cbr-trx-3	protein_coding	0	0	0.0195387	0.0314909	0.0255148	0	-0.327857	0.0127574	0.0507214
WBGene00024892	CBG01697	WBGene00024892	protein_coding	0	0	0.0195387	0.0314909	0.0255148	0	-0.327857	0.0127574	0.0507214
WBGene00024894	CBG01699	Cbr-gbb-2	protein_coding	0.0598699	0.0791933	1.85618	1.74774	1.80196	0.0695316	-3.48786	0.935746	0.00100899
WBGene00024895	CBG01700	Cbr-rfth-1	protein_coding	19.8768	21.105	17.3895	21.1776	19.2835	20.4909	0.0871755	19.8872	0.605928
WBGene00024896	CBG01701	Cbr-sar-1	protein_coding	13.3809	13.8984	11.9186	14.5645	13.2416	13.6397	0.0424185	13.4406	0.795587
WBGene00024897	CBG01702	WBGene00024897	protein_coding	0	0.138588	0.0781549	0.0944726	0.0863137	0.0692941	-0.138202	0.0778039	0.830026
WBGene00024898	CBG01703	WBGene00024898	protein_coding	0	0.0395966	2.0711	1.71625	1.89368	0.0197983	-4.05675	0.956738	0.00895488
WBGene00024899	CBG01704	WBGene00024899	protein_coding	0	0	0	0.0314909	0.0157454	0	-0.210955	0.00787272	0.42265
WBGene00024900	CBG01705	WBGene00024900	protein_coding	0.17961	0	0.351697	0.314909	0.333303	0.0898048	-1.19086	0.211554	0.117307
WBGene00024901	CBG01706	WBGene00024901	protein_coding	0.239479	0.11879	0.0586161	0.0314909	0.0450535	0.179135	0.944376	0.112094	0.162461
WBGene00024902	CBG01707	WBGene00024902	protein_coding	0.0598699	0	0.15631	0.0944726	0.125391	0.0299349	-0.794642	0.077663	0.156805
WBGene00024903	CBG01708	WBGene00024903	protein_coding	0	0.0395966	0.0195387	0.0944726	0.0570057	0.0197983	-0.390209	0.038402	0.472535
WBGene00024904	CBG01709	WBGene00024904	protein_coding	0.359219	0.395966	0.527545	0.409381	0.468463	0.377593	-0.251286	0.423028	0.279667
WBGene00024905	CBG01710	WBGene00024905	protein_coding	0.269414	0.316773	1.71941	2.2516	1.9855	0.293094	-2.40745	1.1393	0.0240224
WBGene00024906	CBG01711	WBGene00024906	protein_coding	0	0.059395	0.312619	0.409381	0.361	0.0296975	-1.82962	0.195349	0.0281276
WBGene00024907	CBG01712	Cbr-col-110	protein_coding	0	0	0.0390774	0.125963	0.0825204	0	-0.868058	0.0412602	0.197893
WBGene00024909	CBG01714	WBGene00024909	protein_coding	0	0.11879	2.55957	2.29883	2.4292	0.059395	-3.988	1.2443	0.00363463
WBGene00024910	CBG01718	WBGene00024910	protein_coding	0	0	0.0390774	0	0.0195387	0	-0.257478	0.00976936	0.42265
WBGene00024911	CBG01719	WBGene00024911	protein_coding	0.898048	0.910723	0.488468	0.425127	0.456797	0.904385	0.851089	0.680591	0.00516689
WBGene00024912	CBG01720	Cbr-ubc-9	protein_coding	15.9703	13.938	15.4063	16.0603	15.7333	14.9542	-0.0728014	15.3437	0.541358
WBGene00024913	CBG01721	WBGene00024913	protein_coding	0.0149675	0	0.361466	0.220436	0.290951	0.00748373	-1.86287	0.149217	0.0572564
WBGene00024914	CBG01722	Cbr-psr-1	protein_coding	6.49588	6.90961	4.51344	5.47941	4.99643	6.70275	0.416631	5.84959	0.0831618
WBGene00024915	CBG01723	Cbr-col-111	protein_coding	0.11974	0	0.468929	0.1732	0.321064	0.0598699	-1.39714	0.190467	0.243214
WBGene00024916	CBG01725	Cbr-mrps-21	protein_coding	0.658568	1.04931	1.27002	1.05494	1.16248	0.85394	-0.404291	1.00821	0.300693
WBGene00024917	CBG01726	WBGene00024917	protein_coding	1.49675	1.54427	1.69987	1.35411	1.52699	1.52051	-0.00575745	1.52375	0.973752
WBGene00024918	CBG01727	Cbr-jmjd-1.2	protein_coding	11.4052	12.0572	7.85456	10.1873	9.02093	11.7312	0.375343	10.3761	0.154646
WBGene00024919	CBG01728	WBGene00024919	protein_coding	4.13102	3.5637	2.79404	3.27505	3.03454	3.84736	0.332633	3.44095	0.160431
WBGene00024920	CBG01729	WBGene00024920	protein_coding	0.11974	0.0791933	0.175848	0.188945	0.182397	0.0994665	-0.501577	0.140932	0.0601074
WBGene00024922	CBG01733	WBGene00024922	protein_coding	0.11974	0.11879	0.91832	0.881744	0.900032	0.119265	-2.1893	0.509648	0.00054854
WBGene00024923	CBG01734	Cbr-bus-4	protein_coding	0.11974	0.059395	0.488468	0.614072	0.55127	0.0895673	-1.78055	0.320419	0.0220233
WBGene00024924	CBG01735	WBGene00024924	protein_coding	0.508894	0.514756	0.214926	0.267672	0.241299	0.511825	0.842083	0.376562	0.0094848
WBGene00024925	CBG01736	WBGene00024925	protein_coding	0.11974	0.178185	0.117232	0.251927	0.18458	0.148962	-0.192905	0.166771	0.675506
WBGene00024926	CBG01737	Cbr-ogdh-1	protein_coding	4.25076	4.6922	3.82959	4.40872	4.11915	4.47148	0.115708	4.29532	0.435295
WBGene00024927	CBG01738	Cbr-cif-1	protein_coding	19.8319	21.3723	14.3219	18.9575	16.6397	20.6021	0.306504	18.6209	0.2462
WBGene00024928	CBG01740	Cbr-miro-1	protein_coding	24.5167	22.4513	16.0608	23.0041	19.5324	23.484	0.264568	21.5082	0.389186
WBGene00024929	CBG01741	Cbr-hoe-1	protein_coding	7.24425	7.26598	6.17423	6.88075	6.52749	7.25512	0.150285	6.89131	0.175736
WBGene00024930	CBG01742	Cbr-timm-17B.1	protein_coding	7.69328	7.87973	5.00191	6.91224	5.95708	7.7865	0.380764	6.87179	0.196884
WBGene00024931	CBG01743	Cbr-tctn-1	protein_coding	0.239479	0.0395966	0.0781549	0	0.0390774	0.139538	0.784366	0.0893077	0.44801
WBGene00024932	CBG01744	Cbr-cyc-2.1	protein_coding	2.27505	2.3758	2.85265	2.31458	2.58362	2.32543	-0.145939	2.45452	0.445105
WBGene00024933	CBG01745	Cbr-rpl-20	protein_coding	2.5744	2.17781	2.36418	2.12563	2.24491	2.37611	0.0785433	2.31051	0.627878
WBGene00024934	CBG01746	WBGene00024934	protein_coding	0.838178	0.554353	1.44586	1.40134	1.4236	0.696265	-0.936167	1.05993	0.0368622
WBGene00024935	CBG01747	WBGene00024935	protein_coding	1.49675	1.42548	1.05509	1.29113	1.17311	1.46111	0.29422	1.31711	0.144533
WBGene00024936	CBG01748	WBGene00024936	protein_coding	0.0898048	0.0791933	0.0781549	0.0314909	0.0548229	0.084499	0.252995	0.0696609	0.34065
WBGene00024937	CBG01749	WBGene00024937	protein_coding	0.0598699	0.0791933	0.332158	0.157454	0.244806	0.0695316	-1.02423	0.157169	0.184271
WBGene00024938	CBG01750	Cbr-set-15	protein_coding	1.40694	1.32649	3.0285	2.40905	2.71878	1.36671	-0.942481	2.04275	0.0494374
WBGene00024939	CBG01751	Cbr-srd-10	protein_coding	0	0	0.0390774	0	0.0195387	0	-0.257478	0.00976936	0.42265
WBGene00024940	CBG01752	Cbr-qui-1	protein_coding	0	0.0791933	0.0781549	0.314909	0.196532	0.0395966	-1.08692	0.118064	0.335585
WBGene00024941	CBG01754	WBGene00024941	protein_coding	0	0.0395966	0.234465	0.188945	0.211705	0.0197983	-1.37957	0.115752	0.0238291
WBGene00024942	CBG01755	Cbr-rsd-2	protein_coding	13.0816	14.136	14.7322	13.6985	14.2154	13.6088	-0.0624634	13.9121	0.497664
WBGene00024943	CBG01756	Cbr-dcap-2	protein_coding	1.37701	1.02951	4.86514	4.66065	4.76289	1.20326	-1.89969	2.98308	0.00319215
WBGene00024945	CBG01758	Cbr-afmd-2	protein_coding	0.0598699	0.0791933	2.57911	1.88945	2.23428	0.0695316	-3.78335	1.15191	0.024466
WBGene00024946	CBG01759	Cbr-seld-1	protein_coding	7.93276	8.39449	4.94329	6.92799	5.93564	8.16362	0.453267	7.04963	0.160299
WBGene00024947	CBG01760	Cbr-nlp-17	protein_coding	0	0	0.0390774	0.157454	0.0982659	0	-0.987436	0.0491329	0.238746
WBGene00024948	CBG01761	Cbr-tbc-9	protein_coding	58.8221	58.1477	32.6687	47.9133	40.291	58.4849	0.536494	49.388	0.139886
WBGene00024949	CBG01762	WBGene00024949	protein_coding	0	0.0395966	0.15631	0.188945	0.172627	0.0197983	-1.18632	0.0962129	0.0270441
WBGene00024950	CBG01763	WBGene00024950	protein_coding	0	0	0.0390774	0.0944726	0.066775	0	-0.737903	0.0333875	0.13745
WBGene00024951	CBG01764	Cbr-fezf-1	protein_coding	0	0	0.0390774	0.125963	0.0825204	0	-0.868058	0.0412602	0.197893
WBGene00024952	CBG01765	Cbr-uso-1	protein_coding	32.0902	32.3109	17.9561	26.5153	22.2357	32.2005	0.532208	27.2181	0.145373
WBGene00024953	CBG01766	Cbr-mam-3	protein_coding	0	0	0.15631	0.0314909	0.0939003	0	-0.955315	0.0469501	0.271349
WBGene00024956	CBG01769	Cbr-nol-9	protein_coding	11.944	11.7404	6.79947	9.1481	7.97378	11.8422	0.564754	9.908	0.0816353
WBGene00024957	CBG01770	Cbr-pik-1	protein_coding	1.49675	1.84124	1.07463	1.40134	1.23799	1.66899	0.402867	1.45349	0.211087
WBGene00024958	CBG01771	Cbr-gcl-1	protein_coding	0.508894	0.277176	2.11018	2.34607	2.22813	0.393035	-2.23941	1.31058	0.00801938
WBGene00024959	CBG01772	WBGene00024959	protein_coding	0	0	0.117232	0.0314909	0.0743616	0	-0.802082	0.0371808	0.224956
WBGene00024960	CBG01773	Cbr-cyp-31A2	protein_coding	6.22647	5.82071	3.73189	5.11727	4.42458	6.02359	0.436593	5.22408	0.157106
WBGene00024961	CBG01774	Cbr-puf-3	protein_coding	22.9601	25.9952	28.2334	25.6808	26.9571	24.4776	-0.138662	25.7174	0.337608
WBGene00024962	CBG01775	WBGene00024962	protein_coding	0.658568	0.316773	0.859703	0.3464	0.603051	0.487671	-0.258622	0.545361	0.744207
WBGene00024963	CBG01776	Cbr-lsm-3	protein_coding	6.49588	5.68212	7.36609	6.61308	6.98959	6.089	-0.195996	6.53929	0.245749
WBGene00024964	CBG01777	Cbr-mdt-9	protein_coding	1.57158	2.25701	1.74871	1.95243	1.85057	1.9143	0.0463768	1.88244	0.874963
WBGene00024965	CBG01778	Cbr-rab-19	protein_coding	1.45184	2.14812	1.6901	2.40905	2.04957	1.79998	-0.178067	1.92478	0.667398
WBGene00024966	CBG01779	Cbr-emc-3	protein_coding	9.78872	8.07771	6.64316	8.26635	7.45476	8.93322	0.257855	8.19399	0.336619
WBGene00024967	CBG01780	Cbr-mau-8	protein_coding	2.21518	1.66306	1.83664	2.34607	2.09135	1.93912	-0.103875	2.01524	0.724511
WBGene00024968	CBG01781	WBGene00024968	protein_coding	14.0694	14.2944	8.40165	13.856	11.1288	14.1819	0.346983	12.6554	0.379648
WBGene00024969	CBG01782	Cbr-popl-7	protein_coding	1.91584	1.99963	1.73895	2.36181	2.05038	1.95773	-0.0635361	2.00406	0.795912
WBGene00024970	CBG01783	Cbr-rla-2	protein_coding	0.987853	0.989916	1.07463	0.944726	1.00968	0.988884	-0.0272899	0.999281	0.779243
WBGene00024971	CBG01784	Cbr-agt-1	protein_coding	1.01779	0.673143	1.23094	1.00771	1.11932	0.845465	-0.366984	0.982394	0.313862
WBGene00024972	CBG01785	WBGene00024972	protein_coding	1.01779	1.28689	1.15278	1.27538	1.21408	1.15234	-0.0694301	1.18321	0.716809
WBGene00024973	CBG01786	Cbr-srsx-25	protein_coding	0	0	0.0390774	0.0157454	0.0274114	0	-0.349495	0.0137057	0.143216
WBGene00024974	CBG01787	WBGene00024974	protein_coding	0	0.0395966	0.0390774	0	0.0195387	0.0197983	0.00312973	0.0196685	0.993401
WBGene00024975	CBG01789	Cbr-pqn-74	protein_coding	0.0598699	0.11879	0.234465	0.0944726	0.164469	0.0893299	-0.482194	0.126899	0.426748
WBGene00024976	CBG01790	Cbr-fat-2	protein_coding	0.0598699	0.197983	0.117232	0.188945	0.153089	0.128927	-0.144759	0.141008	0.785534
WBGene00024977	CBG01791	Cbr-fat-1	protein_coding	2.87375	2.91035	1.2114	1.65327	1.43234	2.89205	0.965404	2.16219	0.0222969
WBGene00024978	CBG01792	WBGene00024978	protein_coding	4.84946	5.52373	9.22227	6.01476	7.61851	5.18659	-0.545984	6.40255	0.276087
WBGene00024979	CBG01793	Cbr-csn-6	protein_coding	29.8751	27.0841	20.1249	27.3183	23.7216	28.4796	0.262714	26.1006	0.342748
WBGene00024980	CBG01794	Cbr-kdp-1	protein_coding	0.658568	0.871126	1.5631	1.22814	1.39562	0.764847	-0.790227	1.08023	0.0862792
WBGene00024981	CBG01795	Cbr-micu-1	protein_coding	2.42473	2.15802	5.39268	4.66065	5.02667	2.29137	-1.10018	3.65902	0.019686
WBGene00024982	CBG01796	WBGene00024982	protein_coding	4.25076	3.97946	2.57911	3.05461	2.81686	4.11511	0.531153	3.46599	0.0416944
WBGene00024983	CBG01797	WBGene00024983	protein_coding	25.2351	25.7972	23.6028	22.5632	23.083	25.5162	0.143989	24.2996	0.0542219
WBGene00024984	CBG01798	Cbr-cpsf-3	protein_coding	21.643	20.7288	12.6415	19.0047	15.8231	21.1859	0.418773	18.5045	0.23717
WBGene00024985	CBG01799	Cbr-unc-26	protein_coding	8.08243	8.61227	5.43176	7.69952	6.56564	8.34735	0.341756	7.45649	0.265623
WBGene00024986	CBG01800	Cbr-bus-12	protein_coding	0	0.0395966	0.117232	0.251927	0.18458	0.0197983	-1.24822	0.102189	0.143437
WBGene00024988	CBG01802	Cbr-ttr-51	protein_coding	0.0598699	0	0.0390774	0	0.0195387	0.0299349	0.120311	0.0247368	0.79857
WBGene00024989	CBG01803	WBGene00024989	protein_coding	18.3501	20.4121	33.4503	33.8684	33.6594	19.3811	-0.793213	26.5202	0.00538432
WBGene00024990	CBG01804	Cbr-cox-11	protein_coding	2.90369	2.94995	2.73542	3.2593	2.99736	2.92682	-0.0332378	2.96209	0.813631
WBGene00024991	CBG01805	Cbr-lin-54	protein_coding	81.9319	79.9852	53.7705	73.0273	63.3989	80.9586	0.352232	72.1787	0.211269
WBGene00024992	CBG01806	Cbr-rpl-12	protein_coding	6.37614	5.66232	4.61114	4.09381	4.35247	6.01923	0.458743	5.18585	0.0633628
WBGene00024993	CBG01807	WBGene00024993	protein_coding	4.60998	4.49422	3.20435	4.70788	3.95612	4.5521	0.197783	4.25411	0.512113
WBGene00024994	CBG01808	WBGene00024994	protein_coding	12.5727	11.1069	7.05348	9.69919	8.37633	11.8398	0.494262	10.108	0.149154
WBGene00024995	CBG01809	WBGene00024995	protein_coding	0.11974	0.11879	2.28603	2.03116	2.1586	0.119265	-3.36468	1.13893	0.00388212
WBGene00024996	CBG01810	Cbr-col-121	protein_coding	0	0	0.390774	0.37789	0.384332	0	-2.276	0.192166	0.000280826
WBGene00024997	CBG01811	Cbr-cho-1	protein_coding	0.0598699	0	0.0781549	0.0944726	0.0863137	0.0299349	-0.519945	0.0581243	0.210841
WBGene00024998	CBG01812	WBGene00024998	protein_coding	1.67636	2.13822	2.1688	3.36952	2.76916	1.90729	-0.515381	2.33822	0.312228
WBGene00024999	CBG01813	Cbr-ced-3	protein_coding	51.3983	54.7423	46.6975	49.913	48.3053	53.0703	0.135457	50.6878	0.176317
WBGene00025000	CBG01814	Cbr-lev-1	protein_coding	0.11974	0.0791933	0.214926	0.37789	0.296408	0.0994665	-0.99084	0.197937	0.143625
WBGene00025001	CBG01815	Cbr-nas-14	protein_coding	0	0	0.625239	0.3464	0.485819	0	-2.55046	0.24291	0.0734039
WBGene00025002	CBG01816	Cbr-crld-1	protein_coding	0.508894	0.930521	1.48494	1.46433	1.47463	0.719707	-0.941835	1.09717	0.0700529
WBGene00025003	CBG01817	Cbr-nlp-79	protein_coding	0.0598699	0.0791933	0.351697	0.1732	0.262448	0.0695316	-1.09622	0.16599	0.164653
WBGene00025004	CBG01818	Cbr-spe-43	protein_coding	0.0598699	0.138588	0.0390774	0.0314909	0.0352841	0.099229	0.558435	0.0672566	0.247239
WBGene00025005	CBG01819	WBGene00025005	protein_coding	0	0	0.0390774	0.0629817	0.0510296	0	-0.594831	0.0255148	0.0507214
WBGene00025006	CBG01820	Cbr-unc-30	protein_coding	0.239479	0.197983	0.273542	0.314909	0.294225	0.218731	-0.30668	0.256478	0.123342
WBGene00025007	CBG01822	Cbr-best-1	protein_coding	0.11974	0.11879	0.15631	0.188945	0.172627	0.119265	-0.314257	0.145946	0.0822107
WBGene00025008	CBG01823	WBGene00025008	protein_coding	3.05336	2.61338	1.99295	2.23585	2.1144	2.83337	0.405643	2.47389	0.103534
WBGene00025009	CBG01824	WBGene00025009	protein_coding	5.17874	5.02877	3.6342	4.4717	4.05295	5.10376	0.325417	4.57835	0.132171
WBGene00025010	CBG01825	Cbr-exos-4.1	protein_coding	4.22083	4.15765	4.04451	4.17254	4.10853	4.18924	0.0274054	4.14888	0.375547
WBGene00025011	CBG01826	Cbr-dli-1	protein_coding	14.8477	14.9873	25.7911	28.5937	27.1924	14.9175	-0.861852	21.055	0.0128143
WBGene00025012	CBG01827	Cbr-rfc-3	protein_coding	18.9488	17.6799	11.3911	12.7066	12.0488	18.3144	0.600015	15.1816	0.0206187
WBGene00025013	CBG01828	WBGene00025013	protein_coding	63.0729	65.3938	41.5784	48.3857	44.982	64.2334	0.513014	54.6077	0.0331664
WBGene00025014	CBG01829	Cbr-prcc-1	protein_coding	2.42473	1.97983	2.28603	2.20436	2.24519	2.20228	-0.0266442	2.22374	0.86702
WBGene00025015	CBG01830	Cbr-col-132	protein_coding	0.0598699	0.0791933	0.234465	0.188945	0.211705	0.0695316	-0.878627	0.140618	0.0289386
WBGene00025017	CBG01832	WBGene00025017	protein_coding	0.11974	0	0.0390774	0.157454	0.0982659	0.0598699	-0.310538	0.0790679	0.693073
WBGene00025018	CBG01833	WBGene00025018	protein_coding	0	0.0395966	0.0390774	0.0314909	0.0352841	0.0197983	-0.175385	0.0275412	0.522673
WBGene00025019	CBG01834	WBGene00025019	protein_coding	0	0	0.44939	0.330654	0.390022	0	-2.29285	0.195011	0.0223947
WBGene00025020	CBG01835	Cbr-scl-6	protein_coding	0	0	0.0390774	0	0.0195387	0	-0.257478	0.00976936	0.42265
WBGene00025021	CBG01836	WBGene00025021	protein_coding	0	0	0.0390774	0.0629817	0.0510296	0	-0.594831	0.0255148	0.0507214
WBGene00025024	CBG01840	Cbr-igeg-1	protein_coding	0.11974	0.138588	0.312619	0.488108	0.400364	0.129164	-1.1266	0.264764	0.0915746
WBGene00025025	CBG01844	Cbr-scl-15	protein_coding	0	0	0.0195387	0	0.00976936	0	-0.134475	0.00488468	0.42265
WBGene00025026	CBG01845	WBGene00025026	protein_coding	0.0299349	0	0	0	0	0.0149675	0.201226	0.00748373	0.42265
WBGene00025027	CBG01846	WBGene00025027	protein_coding	0.658568	0.989916	2.44234	2.66098	2.55166	0.824242	-1.52055	1.68795	0.0129475
WBGene00025028	CBG01847	Cbr-scl-5	protein_coding	0	0	0.390774	0.440872	0.415823	0	-2.36688	0.207912	0.00360915
WBGene00025029	CBG01849	Cbr-scl-3	protein_coding	0	0	0.0390774	0.0314909	0.0352841	0	-0.435993	0.0176421	0.0113611
WBGene00025030	CBG01850	Cbr-scl-2	protein_coding	0	0.0989916	0.234465	0.204691	0.219578	0.0494958	-1.09606	0.134537	0.0812525
WBGene00025031	CBG01851	Cbr-hasp-1	protein_coding	65.9766	67.2153	41.1876	57.6283	49.4079	66.5959	0.429939	58.0019	0.172412
WBGene00025036	CBG01856	WBGene00025036	protein_coding	0.0598699	0	0.351697	0.0629817	0.207339	0.0299349	-1.24204	0.118637	0.351963
WBGene00025037	CBG01857	WBGene00025037	protein_coding	4.52017	2.87076	6.17423	7.46333	6.81878	3.69547	-0.866242	5.25712	0.0963514
WBGene00025038	CBG01858	WBGene00025038	protein_coding	0	0	0.586161	0.251927	0.419044	0	-2.37586	0.209522	0.128982
WBGene00025039	CBG01859	WBGene00025039	protein_coding	0	0	0.175848	0.0314909	0.10367	0	-1.02623	0.0518348	0.287438
WBGene00025040	CBG01860	Cbr-slc-17.1	protein_coding	0.718438	0.435563	12.3289	15.5093	13.9191	0.577001	-4.37209	7.24804	0.0140169
WBGene00025041	CBG01861	Cbr-tps-1	protein_coding	2.60434	2.71237	4.45483	4.39298	4.4239	2.65835	-0.71376	3.54113	0.0012405
WBGene00025042	CBG01863	Cbr-npr-24	protein_coding	0.658568	0.47516	7.63964	5.73134	6.68549	0.566864	-3.34699	3.62618	0.0236744
WBGene00025043	CBG01866	Cbr-nhr-1	protein_coding	3.14317	2.55398	2.52049	2.4248	2.47265	2.84858	0.196765	2.66061	0.334894
WBGene00025044	CBG01867	WBGene00025044	protein_coding	30.1445	33.2216	22.2351	17.8238	20.0294	31.683	0.658949	25.8562	0.0493433
WBGene00025046	CBG01870	Cbr-sup-10	protein_coding	0.359219	0.395966	1.8171	2.26734	2.04222	0.377593	-2.16525	1.20991	0.0179178
WBGene00025047	CBG01871	WBGene00025047	protein_coding	0.17961	0.0791933	0.664316	0.818762	0.741539	0.129401	-1.87516	0.43547	0.021901
WBGene00025048	CBG01872	WBGene00025048	protein_coding	0.0598699	0.0791933	0.0781549	0.157454	0.117805	0.0695316	-0.36148	0.0936681	0.35842
WBGene00025049	CBG01874	WBGene00025049	protein_coding	3.89154	4.23684	3.77097	3.41676	3.59387	4.06419	0.172905	3.82903	0.197583
WBGene00025050	CBG01876	Cbr-frpr-7	protein_coding	0.419089	0.950319	1.28956	1.30687	1.29821	0.684704	-0.833363	0.991459	0.147284
WBGene00025051	CBG01879	Cbr-lec-9	protein_coding	0.359219	0.415765	0.351697	0.220436	0.286066	0.387492	0.336529	0.336779	0.291623
WBGene00025052	CBG01880	WBGene00025052	protein_coding	4.52017	5.28615	88.8425	111.053	99.9475	4.90316	-4.3217	52.4253	0.0133939
WBGene00025053	CBG01881	Cbr-ncs-7	protein_coding	0.11974	0.0395966	0.117232	0.204691	0.160961	0.0796682	-0.538502	0.120315	0.304054
WBGene00025054	CBG01882	WBGene00025054	protein_coding	4.49024	4.59321	2.81357	3.27505	3.04431	4.54172	0.561916	3.79302	0.0240313
WBGene00025055	CBG01884	Cbr-tmem-218	protein_coding	0.0598699	0.0791933	0.195387	0.0944726	0.14493	0.0695316	-0.530815	0.107231	0.279909
WBGene00025056	CBG01885	Cbr-nlp-6	protein_coding	0.269414	0.158387	0.195387	0.283418	0.239402	0.2139	-0.11269	0.226651	0.753332
WBGene00025057	CBG01887	WBGene00025057	protein_coding	0.688503	0.574151	0.468929	0.37789	0.42341	0.631327	0.482576	0.527369	0.104535
WBGene00025059	CBG01889	WBGene00025059	protein_coding	0	0	0	0.0629817	0.0314909	0	-0.394963	0.0157454	0.42265
WBGene00025060	CBG01890	WBGene00025060	protein_coding	9.21996	8.67166	3.67328	4.9913	4.33229	8.94581	1.0292	6.63905	0.0231089
WBGene00025062	CBG01892	WBGene00025062	protein_coding	1.8859	0.950319	1.5631	1.99967	1.78138	1.41811	-0.309518	1.59975	0.554499
WBGene00025063	CBG01893	WBGene00025063	protein_coding	12.7523	10.2159	225.242	277.576	251.409	11.4841	-4.44039	131.447	0.0117136
WBGene00025064	CBG01894	WBGene00025064	protein_coding	0.17961	0.0791933	0.0781549	0.0629817	0.0705683	0.129401	0.427525	0.0999849	0.366255
WBGene00025065	CBG01895	WBGene00025065	protein_coding	1.55662	1.40568	4.70883	4.55043	4.62963	1.48115	-1.58075	3.05539	0.00120513
WBGene00025066	CBG01897	WBGene00025066	protein_coding	0.718438	0.752336	3.47789	3.4325	3.4552	0.735387	-2.08941	2.09529	0.000108433
WBGene00025067	CBG01898	Cbr-lgc-47	protein_coding	0.419089	0.455361	1.62171	1.32262	1.47216	0.437225	-1.54915	0.954695	0.0205368
WBGene00025068	CBG01899	WBGene00025068	protein_coding	0.11974	0.0395966	0.15631	0.55109	0.3537	0.0796682	-1.3364	0.216684	0.306705
WBGene00025069	CBG01900	Cbr-dpy-22	protein_coding	19.4577	17.7195	16.5102	19.1937	17.8519	18.5886	0.0580181	18.2203	0.690194
WBGene00025070	CBG01901	Cbr-rrc-1	protein_coding	0.598699	0.277176	0.859703	0.582581	0.721142	0.437938	-0.610193	0.57954	0.313716
WBGene00025071	CBG01902	Cbr-ipla-2	protein_coding	4.84946	5.10797	2.24695	3.14909	2.69802	4.97871	0.860057	3.83837	0.0398165
WBGene00025072	CBG01903	Cbr-vab-15	protein_coding	0.957918	0.871126	2.57911	1.88945	2.23428	0.914522	-1.20218	1.5744	0.0628792
WBGene00025073	CBG01904	Cbr-lec-8	protein_coding	0.898048	0.712739	0.547084	0.3464	0.446742	0.805394	0.727686	0.626068	0.119559
WBGene00025074	CBG01905	Cbr-lec-7	protein_coding	0	0.0791933	0.15631	0.0629817	0.109646	0.0395966	-0.586689	0.0746212	0.370883
WBGene00025075	CBG01906	WBGene00025075	protein_coding	0.239479	0.336571	0.722932	0.535345	0.629139	0.288025	-0.910042	0.458582	0.0839626
WBGene00025076	CBG01907	Cbr-scav-5	protein_coding	0.329284	0.395966	0.410313	0.661308	0.535811	0.362625	-0.458753	0.449218	0.313899
WBGene00025077	CBG01908	Cbr-gst-36	protein_coding	0.598699	0.415765	0.15631	0.0629817	0.109646	0.507232	1.53429	0.308439	0.060692
WBGene00025078	CBG01909	WBGene00025078	protein_coding	0.568764	0.11879	0.879242	0.488108	0.683675	0.343777	-0.820422	0.513726	0.372344
WBGene00025079	CBG01910	WBGene00025079	protein_coding	0.0598699	0.0791933	2.20787	1.88945	2.04866	0.0695316	-3.66381	1.0591	0.00643263
WBGene00025080	CBG01911	WBGene00025080	protein_coding	0.17961	0.158387	0.195387	0.204691	0.200039	0.168998	-0.157554	0.184518	0.115649
WBGene00025081	CBG01912	Cbr-glo-1	protein_coding	0.11974	0.435563	6.38916	6.07774	6.23345	0.277651	-4.06786	3.25555	0.00138365
WBGene00025082	CBG01914	WBGene00025082	protein_coding	0.239479	0.316773	0.351697	0.440872	0.396284	0.278126	-0.392299	0.337205	0.183164
WBGene00025084	CBG01916	Cbr-mrp-4	protein_coding	0.538829	0.871126	5.06053	4.88108	4.97081	0.704977	-2.65519	2.83789	0.00195363
WBGene00025085	CBG01917	WBGene00025085	protein_coding	0.538829	0.831529	0.996474	1.87371	1.43509	0.685179	-0.96723	1.06013	0.2463
WBGene00025086	CBG01918	WBGene00025086	protein_coding	0.17961	0	1.52402	1.3856	1.45481	0.0898048	-3.03415	0.772307	0.00682872
WBGene00025087	CBG01919	WBGene00025087	protein_coding	17.003	17.0266	31.0861	32.8607	31.9734	17.0148	-0.906133	24.4941	0.00350075
WBGene00025089	CBG01922	WBGene00025089	protein_coding	1.46681	1.26709	1.09417	0.865999	0.980083	1.36695	0.441679	1.17352	0.125353
WBGene00025090	CBG01923	WBGene00025090	protein_coding	3.65206	3.99926	20.7501	21.4453	21.0977	3.82566	-2.4329	12.4617	0.000505613
WBGene00025091	CBG01925	WBGene00025091	protein_coding	2.51453	2.51439	7.6201	7.36886	7.49448	2.51446	-1.53844	5.00447	0.000635663
WBGene00025092	CBG01926	WBGene00025092	protein_coding	0	0	0	0.0629817	0.0314909	0	-0.394963	0.0157454	0.42265
WBGene00025093	CBG01927	WBGene00025093	protein_coding	0	0.11879	0.0390774	0.0629817	0.0510296	0.059395	0.0777748	0.0552123	0.902828
WBGene00025094	CBG01928	WBGene00025094	protein_coding	0	0.0395966	0.234465	0.251927	0.243196	0.0197983	-1.51842	0.131497	0.00925171
WBGene00025097	CBG01931	WBGene00025097	protein_coding	0.11974	0	0	0	0	0.0598699	0.676898	0.0299349	0.42265
WBGene00025098	CBG01932	WBGene00025098	protein_coding	0.0598699	0	0.117232	0	0.0586161	0.0299349	-0.28775	0.0442755	0.705528
WBGene00025100	CBG01935	WBGene00025100	protein_coding	0.0598699	0	0.195387	0.0629817	0.129184	0.0299349	-0.81872	0.0795597	0.305255
WBGene00025101	CBG01937	Cbr-cbs-1	protein_coding	1.1974	0.930521	0.937858	0.72429	0.831074	1.06396	0.322072	0.947517	0.306142
WBGene00025102	CBG01938	Cbr-gnrr-3	protein_coding	0.359219	0.277176	0.703394	0.72429	0.713842	0.318198	-0.960563	0.51602	0.0112545
WBGene00025103	CBG01939	WBGene00025103	protein_coding	0.628634	0.752336	0.840165	1.41709	1.12863	0.690485	-0.636237	0.909556	0.275814
WBGene00025104	CBG01940	Cbr-mkk-4	protein_coding	0.598699	0.712739	3.94682	3.62145	3.78413	0.655719	-2.36167	2.21993	0.0030227
WBGene00025105	CBG01942	WBGene00025105	protein_coding	0.478959	0.316773	0.351697	0.37789	0.364794	0.397866	0.0991672	0.38133	0.726187
WBGene00025106	CBG01943	WBGene00025106	protein_coding	0.359219	0.257378	0.312619	0.267672	0.290146	0.308299	0.0656111	0.299222	0.775282
WBGene00025107	CBG01945	WBGene00025107	protein_coding	1.07766	0.989916	21.9029	20.0912	20.997	1.03379	-4.21782	11.0154	0.00205749
WBGene00025108	CBG01946	WBGene00025108	protein_coding	2.84382	2.25701	10.4728	12.3129	11.3928	2.55041	-2.11645	6.97163	0.011719
WBGene00025109	CBG01947	Cbr-grk-1	protein_coding	4.99913	3.46471	9.22227	9.1481	9.18518	4.23192	-1.09992	6.70855	0.0232131
WBGene00025110	CBG01948	WBGene00025110	protein_coding	0.17961	0.23758	0.234465	0.267672	0.251068	0.208595	-0.186039	0.229832	0.331406
WBGene00025111	CBG01949	Cbr-mgl-1	protein_coding	1.07766	0.871126	2.09064	1.93669	2.01367	0.974392	-0.976227	1.49403	0.0150141
WBGene00025112	CBG01950	Cbr-pssy-1	protein_coding	1.22733	1.1879	3.79051	5.1645	4.47751	1.20762	-1.80762	2.84256	0.04145
WBGene00025114	CBG01952	WBGene00025114	protein_coding	7.57354	7.12739	6.93624	8.61275	7.7745	7.35047	-0.0798572	7.56248	0.673306
WBGene00025115	CBG01953	Cbr-cysl-1	protein_coding	1.22733	1.26709	18.7572	20.532	19.6446	1.24721	-3.87341	10.4459	0.0023199
WBGene00025116	CBG01954	Cbr-nas-37	protein_coding	1.25727	1.02951	7.83502	6.92799	7.38151	1.14339	-2.58905	4.26245	0.00557176
WBGene00025117	CBG01955	WBGene00025117	protein_coding	0.269414	0.435563	0.703394	0.472363	0.587878	0.352489	-0.604272	0.470183	0.239881
WBGene00025118	CBG01956	Cbr-tsp-21	protein_coding	0.688503	0.494958	2.91127	3.88912	3.40019	0.591731	-2.33915	1.99596	0.0300809
WBGene00025119	CBG01957	Cbr-nra-3	protein_coding	7.72321	7.58276	24.3843	27.3341	25.8592	7.65298	-1.74342	16.7561	0.00651325
WBGene00025120	CBG01959	Cbr-ugt-23	protein_coding	0.11974	0.35637	0.117232	0.157454	0.137343	0.238055	0.510281	0.187699	0.489691
WBGene00025121	CBG01961	WBGene00025121	protein_coding	3.47245	3.24692	7.56148	7.87272	7.7171	3.35969	-1.17599	5.53839	0.00193948
WBGene00025122	CBG01962	WBGene00025122	protein_coding	1.13753	1.54427	0.820626	0.692799	0.756712	1.3409	0.750085	1.04881	0.111357
WBGene00025123	CBG01963	WBGene00025123	protein_coding	0.598699	0.633546	0.429852	0.944726	0.687289	0.616122	-0.136687	0.651706	0.808579
WBGene00025124	CBG01964	WBGene00025124	protein_coding	0.11974	0.0791933	0.117232	0.0944726	0.105852	0.0994665	-0.0454641	0.102659	0.809336
WBGene00025125	CBG01966	WBGene00025125	protein_coding	0.0598699	0.0395966	0.0390774	0	0.0195387	0.0497332	0.324917	0.034636	0.303751
WBGene00025126	CBG01967	Cbr-mlck-1	protein_coding	1.2872	1.97983	6.68224	6.01476	6.3485	1.63352	-1.89526	3.99101	0.0102455
WBGene00025128	CBG01969	WBGene00025128	protein_coding	10.2677	10.3545	14.4782	14.2496	14.3639	10.3111	-0.474334	12.3375	0.000908724
WBGene00025129	CBG01970	WBGene00025129	protein_coding	0.329284	0.415765	0.273542	0.267672	0.270607	0.372524	0.350498	0.321566	0.143031
WBGene00025130	CBG01971	Cbr-dao-4	protein_coding	0.239479	0.197983	6.99486	6.10923	6.55204	0.218731	-4.38338	3.38539	0.00486362
WBGene00025131	CBG01972	Cbr-col-176	protein_coding	0.17961	0.197983	0.898781	0.629817	0.764299	0.188796	-1.58148	0.476548	0.0507221
WBGene00025132	CBG01975	WBGene00025132	protein_coding	34.2456	35.9339	24.8728	26.2004	25.5366	35.0898	0.456951	30.3132	0.0124026
WBGene00025133	CBG01976	Cbr-flp-28	protein_coding	0.0898048	0.0989916	0.0976936	0.0314909	0.0645922	0.0943982	0.240119	0.0794952	0.466558
WBGene00025134	CBG01978	Cbr-flp-3	protein_coding	0.0598699	0.197983	0.15631	0.125963	0.141137	0.128927	-0.0749659	0.135032	0.878788
WBGene00025135	CBG01979	Cbr-flp-2	protein_coding	0.11974	0.11879	1.23094	1.52731	1.37912	0.119265	-2.754	0.749194	0.0135539
WBGene00025136	CBG01980	Cbr-unc-58	protein_coding	0.598699	0.712739	2.03203	2.09414	2.06308	0.655719	-1.51717	1.3594	0.00212176
WBGene00025139	CBG01987	WBGene00025139	protein_coding	0.239479	0.23758	1.28956	1.10218	1.19587	0.23853	-1.93656	0.717199	0.00944259
WBGene00025140	CBG01988	WBGene00025140	protein_coding	0.0299349	0.0395966	0	0	0	0.0347658	0.430454	0.0173829	0.0187665
WBGene00025141	CBG01989	WBGene00025141	protein_coding	0	0.0395966	0.0781549	0	0.0390774	0.0197983	-0.215281	0.0294379	0.702861
WBGene00025142	CBG01991	WBGene00025142	protein_coding	42.2083	48.5653	91.2653	86.8361	89.0507	45.3868	-0.970799	67.2187	0.00777987
WBGene00025143	CBG01993	WBGene00025143	protein_coding	35.1436	29.0243	1166.5	1281.21	1223.85	32.084	-5.24906	627.968	0.00231446
WBGene00025144	CBG01994	WBGene00025144	protein_coding	236.576	247.103	244.918	246.51	245.714	241.839	-0.0229228	243.777	0.542365
WBGene00025145	CBG01997	Cbr-moc-1	protein_coding	0.718438	0.613748	2.40326	2.73971	2.57148	0.666093	-1.80205	1.61879	0.00844127
WBGene00025146	CBG01998	Cbr-oac-14	protein_coding	0.239479	0.197983	8.4798	7.4161	7.94795	0.218731	-4.65821	4.08334	0.00470862
WBGene00025147	CBG01999	WBGene00025147	pseudogene	3.7718	4.11805	26.5531	24.059	25.3061	3.94493	-2.65099	14.6255	0.00345581
WBGene00025148	CBG02000	WBGene00025148	protein_coding	3.86161	4.63281	1.01601	1.43283	1.22442	4.24721	1.71472	2.73581	0.0203856
WBGene00025149	CBG02001	WBGene00025149	protein_coding	10.3874	10.8495	4.47437	3.14909	3.81173	10.6184	1.45422	7.21509	0.0104626
WBGene00025150	CBG02002	WBGene00025150	protein_coding	1.31714	1.72245	1.60217	1.49582	1.549	1.5198	-0.0257758	1.5344	0.901928
WBGene00025151	CBG02003	WBGene00025151	protein_coding	2.72408	2.11842	2.54003	2.78694	2.66349	2.42125	-0.132351	2.54237	0.536018
WBGene00025152	CBG02004	WBGene00025152	protein_coding	6.13666	6.37506	32.024	32.7662	32.3951	6.25586	-2.35406	19.3255	0.000222328
WBGene00025153	CBG02005	WBGene00025153	protein_coding	1.91584	1.38588	503.024	546.729	524.876	1.65086	-8.22805	263.264	0.00173998
WBGene00025154	CBG02006	WBGene00025154	protein_coding	0.11974	0.11879	0.234465	0.157454	0.195959	0.119265	-0.432725	0.157612	0.184644
WBGene00025155	CBG02007	WBGene00025155	protein_coding	0.239479	0.197983	0.996474	1.25963	1.12805	0.218731	-1.94596	0.673393	0.0207921
WBGene00025156	CBG02008	WBGene00025156	protein_coding	0.17961	0.158387	0.0586161	0.283418	0.171017	0.168998	-0.0107874	0.170008	0.987356
WBGene00025157	CBG02010	WBGene00025157	protein_coding	1.97571	1.68286	12.5439	14.3441	13.444	1.82928	-2.81152	7.63663	0.00610847
WBGene00025158	CBG02011	WBGene00025158	pseudogene	0.628634	0.653344	2.09064	2.69247	2.39156	0.640989	-1.74952	1.51627	0.0283452
WBGene00025159	CBG02012	WBGene00025159	protein_coding	0.478959	0.494958	5.7053	7.54206	6.62368	0.486958	-3.51792	3.55532	0.0216722
WBGene00025160	CBG02013	Cbr-osm-5	protein_coding	0.359219	0.395966	1.05509	0.92898	0.992035	0.377593	-1.19317	0.684814	0.0112332
WBGene00025161	CBG02014	WBGene00025161	protein_coding	0	0.11879	0.15631	0.125963	0.141137	0.059395	-0.597245	0.100266	0.313983
WBGene00025162	CBG02015	Cbr-aakg-3	protein_coding	0.778308	0.633546	1.38725	1.36985	1.37855	0.705927	-0.875462	1.04224	0.0115441
WBGene00025163	CBG02016	Cbr-gbb-1	protein_coding	0.538829	0.633546	3.71236	3.54272	3.62754	0.586187	-2.44155	2.10686	0.00101865
WBGene00025165	CBG02018	WBGene00025165	protein_coding	0.718438	0.633546	0.820626	0.913235	0.866931	0.675992	-0.31737	0.771461	0.0933261
WBGene00025166	CBG02019	WBGene00025166	protein_coding	0	0.0791933	0.0781549	0.0629817	0.0705683	0.0395966	-0.289085	0.0550825	0.522673
WBGene00025167	CBG02020	Cbr-pfk-1.1	protein_coding	9.39957	9.66158	6.07654	5.22748	5.65201	9.53057	0.743555	7.59129	0.0128685
WBGene00025168	CBG02021	Cbr-fard-1	protein_coding	0.748373	0.970118	0.879242	0.834508	0.856875	0.859245	0.00356947	0.85806	0.985183
WBGene00025169	CBG02023	Cbr-hst-3.2	protein_coding	1.64642	2.09862	1.62171	1.96818	1.79495	1.87252	0.0578841	1.83373	0.810893
WBGene00025170	CBG02025	Cbr-nmy-1	protein_coding	7.42386	6.73143	18.7767	20.2171	19.4969	7.07765	-1.44904	13.2873	0.00411466
WBGene00025171	CBG02027	WBGene00025171	protein_coding	0.239479	0.158387	0.312619	0.37789	0.345255	0.198933	-0.574809	0.272094	0.106668
WBGene00025172	CBG02028	WBGene00025172	protein_coding	0.0598699	0.316773	0.390774	0.409381	0.400078	0.188321	-0.794474	0.2942	0.241856
WBGene00025173	CBG02029	Cbr-vang-1	protein_coding	4.72972	4.19724	3.2825	3.4325	3.3575	4.46348	0.400404	3.91049	0.057231
WBGene00025174	CBG02030	WBGene00025174	protein_coding	3.02343	1.97983	28.3507	32.8292	30.5899	2.50163	-3.56028	16.5458	0.00663421
WBGene00025175	CBG02031	WBGene00025175	protein_coding	0.299349	0.197983	0.488468	0.299163	0.393816	0.248666	-0.502126	0.321241	0.309001
WBGene00025176	CBG02032	WBGene00025176	protein_coding	1.58655	1.04931	0.390774	0.37789	0.384332	1.31793	1.54972	0.851132	0.0737831
WBGene00025177	CBG02033	Cbr-comt-1	protein_coding	0.299349	0.35637	0.742471	0.692799	0.717635	0.32786	-0.93432	0.522747	0.00927953
WBGene00025178	CBG02035	WBGene00025178	protein_coding	0.299349	0.514756	0.508007	0.3464	0.427203	0.407053	-0.0562227	0.417128	0.894766
WBGene00025179	CBG02036	Cbr-kin-29	protein_coding	0.598699	0.673143	60.2379	62.3991	61.3185	0.635921	-6.38298	30.9772	0.000317357
WBGene00025181	CBG02038	WBGene00025181	protein_coding	1.8859	1.68286	3.3802	3.27505	3.32762	1.78438	-0.86312	2.556	0.00544341
WBGene00025182	CBG02039	Cbr-ssr-2	protein_coding	0.11974	0.257378	0.0390774	0.0944726	0.066775	0.188559	0.790963	0.127667	0.242361
WBGene00025183	CBG02040	WBGene00025183	protein_coding	0.0598699	0.217781	0.117232	0.0787272	0.0979797	0.138826	0.270605	0.118403	0.665127
WBGene00025184	CBG02041	WBGene00025184	protein_coding	0.449024	0.47516	0.468929	0.314909	0.391919	0.462092	0.192385	0.427005	0.463796
WBGene00025185	CBG02042	WBGene00025185	protein_coding	8.41172	8.96864	4.55252	5.3377	4.94511	8.69018	0.801006	6.81764	0.0161193
WBGene00025186	CBG02044	WBGene00025186	protein_coding	0.478959	0.316773	2.05156	2.39331	2.22244	0.397866	-2.22181	1.31015	0.0105755
WBGene00025187	CBG02045	WBGene00025187	protein_coding	1.25727	0.59395	58.8115	55.3767	57.0941	0.925608	-5.80131	29.0099	0.000968363
WBGene00025188	CBG02046	Cbr-cgef-1	protein_coding	9.01041	9.48339	8.16718	9.03788	8.60253	9.2469	0.103054	8.92472	0.323071
WBGene00025194	CBG02059	Cbr-unc-2	protein_coding	6.73536	6.81062	13.5989	11.8721	12.7355	6.77299	-0.90113	9.75425	0.0203706
WBGene00025196	CBG02061	Cbr-igcm-3	protein_coding	0.868113	1.2077	7.77641	9.93537	8.85589	1.03791	-2.97646	4.9469	0.0189823
WBGene00025197	CBG02062	WBGene00025197	protein_coding	0.0598699	0.197983	0.117232	0.220436	0.168834	0.128927	-0.231832	0.14888	0.688902
WBGene00025198	CBG02063	WBGene00025198	protein_coding	1.07766	1.06911	13.2277	17.2412	15.2345	1.07338	-3.70803	8.15393	0.0194965
WBGene00025199	CBG02064	Cbr-immt-1	protein_coding	15.0273	14.5122	17.7802	23.1143	20.4473	14.7698	-0.466566	17.6085	0.16824
WBGene00025200	CBG02066	WBGene00025200	protein_coding	0.239479	0.633546	3.92728	5.71559	4.82144	0.436513	-3.1974	2.62897	0.0409418
WBGene00025201	CBG02068	Cbr-ser-7	protein_coding	2.18525	1.80165	1.11371	1.10218	1.10794	1.99345	0.793328	1.5507	0.0438901
WBGene00025203	CBG02071	WBGene00025203	protein_coding	1.34707	1.08891	1.62171	1.10218	1.36195	1.21799	-0.149552	1.28997	0.668872
WBGene00025205	CBG02074	WBGene00025205	protein_coding	0.0598699	0.197983	0.468929	0.488108	0.478519	0.128927	-1.33748	0.303723	0.0375468
WBGene00025206	CBG02076	WBGene00025206	protein_coding	0.478959	0.772134	0.937858	0.787272	0.862565	0.625547	-0.407816	0.744056	0.286955
WBGene00025207	CBG02077	Cbr-nhr-40	protein_coding	0.449024	0.554353	2.03203	2.0784	2.05521	0.501688	-1.84074	1.27845	0.00136913
WBGene00025208	CBG02079	WBGene00025208	protein_coding	0.17961	0.158387	0.44939	0.3464	0.397895	0.168998	-0.888246	0.283447	0.0489222
WBGene00025209	CBG02080	WBGene00025209	protein_coding	1.13753	1.06911	4.86514	4.61341	4.73928	1.10332	-2.00777	2.9213	0.00128434
WBGene00025210	CBG02081	Cbr-ttr-42	protein_coding	0.359219	0.11879	0.547084	0.472363	0.509723	0.239005	-0.846851	0.374364	0.164477
WBGene00025211	CBG02082	WBGene00025211	protein_coding	4.01128	6.29586	3.53651	4.89683	4.21667	5.15357	0.283381	4.68512	0.553991
WBGene00025212	CBG02083	WBGene00025212	protein_coding	1.85597	1.1879	10.8635	12.6121	11.7378	1.52193	-2.86762	6.62987	0.008289
WBGene00025213	CBG02085	Cbr-dhcr-24	protein_coding	0.419089	0.47516	1.01601	1.10218	1.0591	0.447124	-1.08306	0.75311	0.00698122
WBGene00025214	CBG02087	WBGene00025214	protein_coding	1.8859	1.48487	0.898781	0.842381	0.870581	1.68539	0.879317	1.27798	0.0565674
WBGene00025215	CBG02089	Cbr-aat-3	protein_coding	0.838178	0.613748	0.781549	0.72429	0.752919	0.725963	-0.046332	0.739441	0.837596
WBGene00025216	CBG02091	WBGene00025216	protein_coding	1.2872	1.46508	1.66079	1.36985	1.51532	1.37614	-0.129993	1.44573	0.500085
WBGene00025217	CBG02092	WBGene00025217	protein_coding	0.11974	0.158387	0.410313	0.125963	0.268138	0.139063	-0.622856	0.203601	0.463279
WBGene00025218	CBG02093	Cbr-tbc-12	protein_coding	4.58004	4.07845	2.87219	3.54272	3.20746	4.32925	0.42134	3.76835	0.115635
WBGene00025219	CBG02095	Cbr-syg-1	protein_coding	3.1731	3.5835	15.7873	19.2882	17.5377	3.3783	-2.34221	10.458	0.0151418
WBGene00025220	CBG02096	WBGene00025220	protein_coding	0.628634	0.435563	1.2114	1.41709	1.31424	0.532098	-1.16181	0.923171	0.0310177
WBGene00025221	CBG02097	WBGene00025221	protein_coding	0.778308	0.316773	0.898781	1.16516	1.03197	0.547541	-0.805795	0.789756	0.210673
WBGene00025222	CBG02098	Cbr-hid-1	protein_coding	3.02343	2.356	5.29499	5.60537	5.45018	2.68971	-0.992418	4.06995	0.0173148
WBGene00025223	CBG02099	WBGene00025223	protein_coding	0.11974	0.197983	0.351697	0.330654	0.341175	0.158861	-0.769172	0.250018	0.0459969
WBGene00025224	CBG02100	WBGene00025224	protein_coding	0.17961	0.197983	2.0711	1.22814	1.64962	0.188796	-2.59892	0.91921	0.0741409
WBGene00025225	CBG02102	WBGene00025225	protein_coding	0.0598699	0.0395966	0.0390774	0.0314909	0.0352841	0.0497332	0.146402	0.0425087	0.313546
WBGene00025226	CBG02103	WBGene00025226	protein_coding	0.299349	0.47516	2.95035	2.37756	2.66395	0.387254	-2.50399	1.5256	0.0168776
WBGene00025227	CBG02104	WBGene00025227	protein_coding	0.419089	0.316773	0.508007	0.440872	0.474439	0.367931	-0.295859	0.421185	0.223865
WBGene00025228	CBG02105	WBGene00025228	protein_coding	0.538829	0.47516	2.32511	2.2516	2.28835	0.506994	-1.97626	1.39767	0.000744266
WBGene00025229	CBG02108	Cbr-fox-1	protein_coding	10.4174	8.96864	1.73895	1.52731	1.63313	9.693	2.49837	5.66306	0.0081487
WBGene00025230	CBG02109	WBGene00025230	protein_coding	1.04772	1.08891	2.03203	2.80269	2.41736	1.06831	-1.10748	1.74284	0.0729759
WBGene00025231	CBG02110	Cbr-gcy-31	protein_coding	0.419089	0.11879	0.312619	0.37789	0.345255	0.268939	-0.271247	0.307097	0.668644
WBGene00025232	CBG02111	Cbr-glr-7	protein_coding	0.987853	0.831529	1.09417	1.27538	1.18477	0.909691	-0.347601	1.04723	0.148264
WBGene00025233	CBG02112	Cbr-hlh-15	protein_coding	0.0598699	0.0791933	0.0781549	0	0.0390774	0.0695316	0.285666	0.0543045	0.528296
WBGene00025234	CBG02113	Cbr-trpp-12	protein_coding	0.688503	1.04931	41.9301	53.3613	47.6457	0.868907	-5.62287	24.2573	0.0146181
WBGene00025235	CBG02114	Cbr-mtpn-1	protein_coding	1.01779	0.811731	0.703394	1.22814	0.965769	0.914759	-0.0707568	0.940264	0.873075
WBGene00025236	CBG02115	WBGene00025236	protein_coding	13.4108	14.235	44.2747	54.2745	49.2746	13.8229	-1.82631	31.5488	0.0194435
WBGene00025237	CBG02116	Cbr-dhhc-9	protein_coding	1.34707	1.76205	3.12619	3.49549	3.31084	1.55456	-1.04368	2.4327	0.0241099
WBGene00025238	CBG02117	WBGene00025238	protein_coding	0.898048	0.673143	2.71588	2.75545	2.73567	0.785595	-1.67897	1.76063	0.00341076
WBGene00025239	CBG02118	WBGene00025239	protein_coding	1.1974	0.970118	36.8109	42.4812	39.6461	1.08376	-5.06937	20.3649	0.00537038
WBGene00025240	CBG02124	WBGene00025240	protein_coding	0.0598699	0.316773	0.195387	0.0944726	0.14493	0.188321	0.23531	0.166626	0.782972
WBGene00025241	CBG02127	WBGene00025241	protein_coding	1.13753	1.06911	2.22741	2.17287	2.20014	1.10332	-0.934704	1.65173	0.00158722
WBGene00025242	CBG02128	Cbr-lgc-40	protein_coding	0.538829	0.277176	9.76936	9.36853	9.56894	0.408003	-4.25045	4.98847	0.00068184
WBGene00025244	CBG02131	Cbr-nlp-2	protein_coding	0.658568	0.0791933	0.488468	0.409381	0.448925	0.368881	-0.227386	0.408903	0.809943
WBGene00025245	CBG02133	Cbr-nlp-23	protein_coding	0.149675	0.11879	0	0.0629817	0.0314909	0.134232	0.832977	0.0828616	0.099455
WBGene00025247	CBG02139	Cbr-aakg-4	protein_coding	1.01779	1.04931	18.7767	16.9893	17.883	1.03355	-3.98772	9.45828	0.00280226
WBGene00025248	CBG02140	Cbr-hum-6	protein_coding	7.69328	7.068	11.7037	12.2972	12.0004	7.38064	-0.693826	9.69054	0.00859364
WBGene00025249	CBG02142	WBGene00025249	protein_coding	0.359219	0.277176	2.05156	1.81072	1.93114	0.318198	-2.28004	1.12467	0.00616324
WBGene00025250	CBG02143	Cbr-sav-1	protein_coding	2.00564	1.34629	4.57206	5.03854	4.8053	1.67596	-1.46574	3.24063	0.0162491
WBGene00025251	CBG02145	WBGene00025251	protein_coding	0.538829	0.197983	0.76201	0.913235	0.837622	0.368406	-1.00125	0.603014	0.128216
WBGene00025252	CBG02146	WBGene00025252	protein_coding	0.17961	0.23758	0.488468	0.283418	0.385943	0.208595	-0.655073	0.297269	0.237911
WBGene00025253	CBG02149	WBGene00025253	protein_coding	2.00564	2.13822	1.5631	1.25963	1.41137	2.07193	0.523124	1.74165	0.0574695
WBGene00025254	CBG02150	WBGene00025254	protein_coding	0.748373	0.772134	20.1444	23.3347	21.7396	0.760254	-4.66604	11.2499	0.00573195
WBGene00025255	CBG02153	WBGene00025255	protein_coding	1.1974	1.26709	6.70178	7.30588	7.00383	1.23224	-2.41474	4.11804	0.00276382
WBGene00025256	CBG02155	WBGene00025256	protein_coding	1.04772	1.1879	0.996474	1.43283	1.21465	1.11781	-0.110394	1.16623	0.713687
WBGene00025257	CBG02156	WBGene00025257	protein_coding	0.957918	0.692941	0.390774	0.755781	0.573277	0.825429	0.458922	0.699353	0.379812
WBGene00025259	CBG02160	WBGene00025259	protein_coding	3.47245	2.71237	7.03394	7.87272	7.45333	3.09241	-1.24247	5.27287	0.0164294
WBGene00025260	CBG02161	WBGene00025260	protein_coding	0	0	0.0390774	0.0944726	0.066775	0	-0.737903	0.0333875	0.13745
WBGene00025261	CBG02162	WBGene00025261	protein_coding	0	0.0395966	0.0390774	0.0629817	0.0510296	0.0197983	-0.334223	0.0354139	0.309382
WBGene00025262	CBG02163	WBGene00025262	protein_coding	0	0	0.390774	0.472363	0.431569	0	-2.41026	0.215784	0.00881712
WBGene00025265	CBG02167	WBGene00025265	protein_coding	0.359219	0.0395966	0.390774	0.283418	0.337096	0.199408	-0.545838	0.268252	0.499894
WBGene00025266	CBG02169	WBGene00025266	protein_coding	0.17961	0.0791933	0.0390774	0.0629817	0.0510296	0.129401	0.603043	0.0902155	0.26821
WBGene00025267	CBG02172	WBGene00025267	protein_coding	2.09545	1.96003	1.36771	1.3856	1.37665	2.02774	0.52699	1.7022	0.0108241
WBGene00025268	CBG02173	Cbr-igcm-4	protein_coding	1.37701	1.10871	6.54547	5.81006	6.17777	1.24286	-2.22495	3.71031	0.00623202
WBGene00025269	CBG02174	WBGene00025269	protein_coding	0	0.0395966	0.136771	0.110218	0.123495	0.0197983	-0.899632	0.0716464	0.048994
WBGene00025270	CBG02175	WBGene00025270	protein_coding	0.299349	0.296975	0.332158	0.582581	0.45737	0.298162	-0.485279	0.377766	0.331425
WBGene00025271	CBG02176	WBGene00025271	protein_coding	0.11974	0.197983	0.175848	0.0629817	0.119415	0.158861	0.238517	0.139138	0.623662
WBGene00025272	CBG02177	WBGene00025272	protein_coding	0.927983	0.35637	0.879242	1.10218	0.990711	0.642176	-0.555435	0.816444	0.373708
WBGene00025273	CBG02178	WBGene00025273	protein_coding	10.3874	8.59247	32.2389	30.3572	31.298	9.48995	-1.71108	20.394	0.00353597
WBGene00025274	CBG02179	WBGene00025274	protein_coding	0.419089	0.197983	3.45835	2.12563	2.79199	0.308536	-2.82353	1.55026	0.0666645
WBGene00025275	CBG02180	Cbr-nrde-3	protein_coding	0.389154	0.395966	1.79756	1.22814	1.51285	0.39256	-1.71124	0.952706	0.0589421
WBGene00025276	CBG02186	WBGene00025276	protein_coding	0.0598699	0.11879	0.44939	0.488108	0.468749	0.0893299	-1.58689	0.27904	0.00852187
WBGene00025278	CBG02188	WBGene00025278	protein_coding	2.99349	1.68286	22.1178	22.1538	22.1358	2.33817	-3.18901	12.237	0.00109469
WBGene00025279	CBG02190	WBGene00025279	protein_coding	1.13753	1.28689	1.34817	1.08643	1.2173	1.21221	-0.00558974	1.21476	0.976101
WBGene00025280	CBG02191	WBGene00025280	protein_coding	1.8859	1.80165	13.0714	17.5247	15.298	1.84377	-2.98581	8.5709	0.0263219
WBGene00025281	CBG02192	WBGene00025281	pseudogene	0.239479	0.158387	0.15631	0.0944726	0.125391	0.198933	0.407391	0.162162	0.28598
WBGene00025282	CBG02193	WBGene00025282	protein_coding	20.9844	20.8674	15.631	21.2091	18.42	20.9259	0.183081	19.673	0.463842
WBGene00025283	CBG02194	Cbr-hpo-35	protein_coding	57.2655	58.7614	40.6014	51.0152	45.8083	58.0135	0.340117	51.9109	0.146112
WBGene00025284	CBG02195	Cbr-cox-19	protein_coding	1.85597	2.09862	1.95387	1.66902	1.81144	1.97729	0.120043	1.89437	0.468905
WBGene00025285	CBG02196	Cbr-mgl-2	protein_coding	0	0.0197983	0.0781549	0.125963	0.102059	0.00989916	-0.878597	0.0559792	0.070573
WBGene00025286	CBG02198	Cbr-cup-2	protein_coding	4.16096	3.42511	2.52049	3.00738	2.76394	3.79303	0.442895	3.27848	0.144881
WBGene00025287	CBG02199	WBGene00025287	protein_coding	10.3575	11.4236	8.06949	9.51024	8.78986	10.8906	0.306031	9.84021	0.143759
WBGene00025288	CBG02201	Cbr-blmp-1	protein_coding	0.359219	0.11879	0.175848	0.440872	0.30836	0.239005	-0.268538	0.273682	0.735645
WBGene00025289	CBG02202	WBGene00025289	protein_coding	1.37701	0.910723	2.30557	2.23585	2.27071	1.14386	-0.930489	1.70729	0.0410855
WBGene00025291	CBG02205	WBGene00025291	protein_coding	0.0598699	0.0791933	0.15631	0.220436	0.188373	0.0695316	-0.766382	0.128952	0.0710432
WBGene00025292	CBG02206	WBGene00025292	protein_coding	0.11974	0.395966	0.664316	0.37789	0.521103	0.257853	-0.795466	0.389478	0.3168
WBGene00025293	CBG02207	Cbr-pab-1	protein_coding	36.0117	35.3598	28.507	33.3803	30.9436	35.6858	0.205087	33.3147	0.193524
WBGene00025294	CBG02208	Cbr-rpl-30	protein_coding	3.74187	3.5241	4.57206	3.58996	4.08101	3.63298	-0.163522	3.857	0.467051
WBGene00025295	CBG02209	Cbr-madf-10	protein_coding	0.359219	0.0791933	0.195387	0.299163	0.247275	0.219206	-0.121591	0.233241	0.868237
WBGene00025296	CBG02210	Cbr-pdpr-1	protein_coding	5.059	4.6526	2.79404	4.15679	3.47542	4.8558	0.471008	4.16561	0.191719
WBGene00025297	CBG02211	WBGene00025297	protein_coding	3.7718	4.7516	2.85265	3.85763	3.35514	4.2617	0.336145	3.80842	0.325572
WBGene00025298	CBG02212	Cbr-sec-8	protein_coding	7.93276	8.65186	13.7553	16.6902	15.2227	8.29231	-0.868531	11.7575	0.0443858
WBGene00025299	CBG02213	WBGene00025299	protein_coding	1.22733	0.712739	1.03555	0.865999	0.950775	0.970036	0.0262049	0.960406	0.94979
WBGene00025300	CBG02214	WBGene00025300	protein_coding	59.7202	58.7812	36.342	53.3928	44.8674	59.2507	0.400386	52.059	0.234111
WBGene00025301	CBG02215	Cbr-duo-3	protein_coding	6.13666	6.73143	3.71236	4.97556	4.34396	6.43404	0.556132	5.389	0.0957997
WBGene00025302	CBG02216	WBGene00025302	protein_coding	0.838178	0.197983	0.390774	0.267672	0.329223	0.518081	0.526067	0.423652	0.620894
WBGene00025303	CBG02217	WBGene00025303	protein_coding	6.52581	5.8405	48.1825	46.2286	47.2055	6.18316	-2.91245	26.6943	0.000636307
WBGene00025304	CBG02218	Cbr-ska-1	protein_coding	9.30976	10.2555	8.06949	9.54173	8.80561	9.78265	0.150183	9.29413	0.380279
WBGene00025305	CBG02219	WBGene00025305	protein_coding	0.269414	0.574151	0.547084	0.362145	0.454614	0.421783	-0.0880359	0.438199	0.870837
WBGene00025306	CBG02220	Cbr-row-1	protein_coding	19.4278	19.7191	13.6771	17.934	15.8056	19.5734	0.306717	17.6895	0.21942
WBGene00025307	CBG02221	Cbr-mus-101	protein_coding	25.6542	27.4207	20.3398	25.8697	23.1048	26.5375	0.199035	24.8211	0.358502
WBGene00025308	CBG02222	WBGene00025308	pseudogene	0.538829	0.554353	0.859703	1.18091	1.02031	0.546591	-0.792967	0.783448	0.0984826
WBGene00025309	CBG02223	WBGene00025309	protein_coding	1.85597	2.47479	2.4228	2.06265	2.24273	2.16538	-0.0484367	2.20405	0.848976
WBGene00025310	CBG02224	Cbr-exos-3	protein_coding	9.72885	10.6317	6.42824	9.3213	7.87477	10.1803	0.366365	9.02752	0.267551
WBGene00025311	CBG02225	Cbr-nlp-4	protein_coding	0.598699	0.712739	0.0781549	0.330654	0.204404	0.655719	1.31186	0.430062	0.0826967
WBGene00025313	CBG02229	WBGene00025313	protein_coding	0	0	0	0.0314909	0.0157454	0	-0.210955	0.00787272	0.42265
WBGene00025314	CBG02230	Cbr-che-13	protein_coding	0	0.0395966	0.254003	0.267672	0.260838	0.0197983	-1.59074	0.140318	0.00746605
WBGene00025315	CBG02231	WBGene00025315	protein_coding	0.299349	0.23758	0.390774	0.456618	0.423696	0.268465	-0.507203	0.34608	0.0751544
WBGene00025316	CBG02233	WBGene00025316	protein_coding	0.0598699	0	0.117232	0.0944726	0.105852	0.0299349	-0.663821	0.0678937	0.141211
WBGene00025317	CBG02234	Cbr-dhhc-12	protein_coding	0.17961	0.316773	0.390774	0.188945	0.28986	0.248191	-0.163075	0.269026	0.765265
WBGene00025318	CBG02235	WBGene00025318	protein_coding	0.538829	0.277176	0.312619	0.204691	0.258655	0.408003	0.502239	0.333329	0.401939
WBGene00025319	CBG02237	Cbr-rmh-1	protein_coding	56.3974	54.089	30.7344	47.0159	38.8751	55.2432	0.505852	47.0592	0.184771
WBGene00025320	CBG02238	Cbr-cey-2.1	protein_coding	49.3926	51.2182	24.6969	41.8199	33.2584	50.3054	0.595529	41.7819	0.186264
WBGene00025321	CBG02239	Cbr-him-3	protein_coding	27.3605	28.371	19.7927	26.0429	22.9178	27.8658	0.28091	25.3918	0.258484
WBGene00025322	CBG02240	WBGene00025322	protein_coding	0.359219	0.138588	0.508007	0.582581	0.545294	0.248904	-0.887127	0.397099	0.125867
WBGene00025323	CBG02241	Cbr-tli-1	protein_coding	0.299349	0.554353	2.71588	2.9129	2.81439	0.426851	-2.46773	1.62062	0.00452345
WBGene00025324	CBG02242	Cbr-snx-27	protein_coding	0.17961	0.35637	1.07463	0.803017	0.938823	0.26799	-1.49721	0.603406	0.0536858
WBGene00025325	CBG02243	WBGene00025325	protein_coding	2.75401	3.08854	2.73542	2.17287	2.45414	2.92128	0.242317	2.68771	0.289608
WBGene00025326	CBG02245	WBGene00025326	protein_coding	1.01779	0.772134	7.11209	7.94357	7.52783	0.894961	-2.93856	4.2114	0.00424435
WBGene00025327	CBG02246	WBGene00025327	protein_coding	1.22733	1.76205	1.40679	1.85796	1.63237	1.49469	-0.119473	1.56353	0.731881
WBGene00025328	CBG02247	Cbr-ndk-1	protein_coding	8.98048	9.20622	14.6931	8.95915	11.8261	9.09335	-0.375464	10.4597	0.44139
WBGene00025329	CBG02248	WBGene00025329	protein_coding	11.3154	14.4132	10.4728	11.8406	11.1567	12.8643	0.203765	12.0105	0.419373
WBGene00025330	CBG02249	WBGene00025330	protein_coding	1.34707	1.30669	1.28956	1.22814	1.25885	1.32688	0.0704789	1.29286	0.20535
WBGene00025331	CBG02250	WBGene00025331	protein_coding	0.508894	0.35637	1.15278	0.976217	1.0645	0.432632	-1.1285	0.748566	0.0324385
WBGene00025332	CBG02251	Cbr-sss-1	protein_coding	0.299349	0.23758	0.722932	0.755781	0.739357	0.268465	-1.18776	0.503911	0.00547303
WBGene00025333	CBG02252	Cbr-ubc-25	protein_coding	16.8234	18.5114	13.5989	15.3203	14.4596	17.6674	0.287262	16.0635	0.116954
WBGene00025337	CBG02256	Cbr-rtel-1	protein_coding	7.96269	7.32538	6.19377	8.86468	7.52923	7.64403	0.0215488	7.58663	0.940973
WBGene00025338	CBG02257	WBGene00025338	pseudogene	0	0	0	0.0314909	0.0157454	0	-0.210955	0.00787272	0.42265
WBGene00025339	CBG02258	WBGene00025339	protein_coding	2.00564	1.66306	1.58264	1.77923	1.68093	1.83435	0.119214	1.75764	0.518559
WBGene00025340	CBG02259	Cbr-tct-1	protein_coding	7.87289	6.67203	6.46731	6.61308	6.5402	7.27246	0.15092	6.90633	0.349673
WBGene00025341	CBG02260	Cbr-rla-0	protein_coding	17.6317	18.8678	18.2101	19.9967	19.1034	18.2497	-0.0656018	18.6766	0.514273
WBGene00025342	CBG02261	Cbr-pas-5	protein_coding	11.6746	10.4337	12.7392	9.91962	11.3294	11.0542	-0.0351708	11.1918	0.874632
WBGene00025343	CBG02262	WBGene00025343	pseudogene	0	0	0	0.0314909	0.0157454	0	-0.210955	0.00787272	0.42265
WBGene00025347	CBG02266	WBGene00025347	protein_coding	0	0	0.0390774	0	0.0195387	0	-0.257478	0.00976936	0.42265
WBGene00025348	CBG02267	WBGene00025348	protein_coding	11.9141	11.5226	11.9968	12.5649	12.2808	11.7184	-0.067076	11.9996	0.244566
WBGene00025349	CBG02268	Cbr-gst-9	protein_coding	0.0598699	0.0395966	0.0390774	0.0787272	0.0589023	0.0497332	-0.0857454	0.0543178	0.720428
WBGene00025350	CBG02269	WBGene00025350	protein_coding	0.987853	0.910723	1.34817	1.60603	1.4771	0.949288	-0.587866	1.2132	0.0592861
WBGene00025351	CBG02270	Cbr-sgt-1	protein_coding	11.8243	12.1562	9.67166	10.7856	10.2286	11.9902	0.227191	11.1094	0.0937824
WBGene00025352	CBG02271	Cbr-btbd-10	protein_coding	15.9254	16.1554	10.4532	13.9032	12.1782	16.0404	0.394576	14.1093	0.155071
WBGene00025353	CBG02273	Cbr-snpc-1.2	protein_coding	55.2599	56.1876	29.0736	40.1823	34.628	55.7238	0.684781	45.1759	0.0632553
WBGene00025354	CBG02274	WBGene00025354	protein_coding	53.0746	52.6635	48.5928	55.849	52.2209	52.8691	0.0177626	52.545	0.874869
WBGene00025355	CBG02276	Cbr-aagr-2	protein_coding	0.0598699	0.0791933	1.07463	0.865999	0.970314	0.0695316	-2.65841	0.519923	0.0132575
WBGene00025356	CBG02278	Cbr-gst-30	protein_coding	0.239479	0.11879	0.508007	0.535345	0.521676	0.179135	-1.1552	0.350405	0.0311129
WBGene00025357	CBG02279	WBGene00025357	pseudogene	0.0598699	0.11879	5.66623	2.31458	3.9904	0.0893299	-4.43327	2.03987	0.14539
WBGene00025358	CBG02280	WBGene00025358	protein_coding	10.1779	9.95855	6.01792	9.3213	7.66961	10.0682	0.388152	8.86891	0.284349
WBGene00025359	CBG02281	WBGene00025359	protein_coding	0.748373	0.574151	0.44939	0.472363	0.460877	0.661262	0.44071	0.561069	0.150137
WBGene00025360	CBG02282	Cbr-mdt-4	protein_coding	5.59783	5.72171	4.31806	5.40068	4.85937	5.65977	0.215855	5.25957	0.279576
WBGene00025361	CBG02283	WBGene00025361	protein_coding	0.239479	0.158387	0.195387	0.283418	0.239402	0.198933	-0.183175	0.219168	0.568606
WBGene00025362	CBG02284	WBGene00025362	protein_coding	17.0629	14.8091	11.7818	16.517	14.1494	15.936	0.170415	15.0427	0.565944
WBGene00025363	CBG02285	WBGene00025363	protein_coding	4.69978	4.05866	3.94682	4.66065	4.30373	4.37922	0.0245201	4.34148	0.889421
WBGene00025364	CBG02286	WBGene00025364	protein_coding	0.838178	0.277176	1.71941	1.85796	1.78868	0.557677	-1.52193	1.17318	0.0509178
WBGene00025365	CBG02287	Cbr-zyg-12	protein_coding	47.5367	47.12	30.4022	42.8591	36.6307	47.3283	0.368765	41.9795	0.228189
WBGene00025366	CBG02288	Cbr-ndx-3	protein_coding	0.778308	0.47516	0.468929	0.251927	0.360428	0.626734	0.658452	0.493581	0.289316
WBGene00025367	CBG02289	Cbr-pbs-3	protein_coding	8.80087	9.56259	8.61657	8.92766	8.77212	9.18173	0.0651152	8.97692	0.424323
WBGene00025368	CBG02290	Cbr-ulp-2	protein_coding	42.9866	44.4274	31.6332	40.8437	36.2384	43.707	0.269666	39.9727	0.250266
WBGene00025369	CBG02292	Cbr-shc-2	protein_coding	4.99913	5.46434	1.13325	1.16516	1.1492	5.23173	2.0936	3.19047	0.00324553
WBGene00025371	CBG02294	Cbr-eif-1	protein_coding	12.9319	12.6313	10.2383	11.9823	11.1103	12.7816	0.20049	11.9459	0.199511
WBGene00025372	CBG02295	Cbr-vps-24	protein_coding	1.43688	2.356	1.79756	2.15712	1.97734	1.89644	-0.057311	1.93689	0.884842
WBGene00025373	CBG02296	WBGene00025373	protein_coding	0.239479	0.0791933	0.0390774	0.0629817	0.0510296	0.159336	0.779993	0.105183	0.313108
WBGene00025374	CBG02297	WBGene00025374	protein_coding	0.508894	0.296975	0.117232	0.251927	0.18458	0.402934	0.821538	0.293757	0.224135
WBGene00025375	CBG02298	WBGene00025375	protein_coding	0.0598699	0	0.0390774	0	0.0195387	0.0299349	0.120311	0.0247368	0.79857
WBGene00025376	CBG02299	Cbr-nsy-1	protein_coding	0.658568	0.831529	1.91479	2.67672	2.29576	0.745049	-1.50338	1.5204	0.0579982
WBGene00025377	CBG02300	WBGene00025377	protein_coding	2.06551	1.82145	1.48494	1.49582	1.49038	1.94348	0.361656	1.71693	0.0656099
WBGene00025378	CBG02301	WBGene00025378	protein_coding	7.66334	9.58239	6.76039	8.61275	7.68657	8.62286	0.163813	8.15472	0.555336
WBGene00025379	CBG02302	Cbr-lrr-1	protein_coding	3.35271	3.40531	3.6342	2.83418	3.23419	3.37901	0.0613414	3.3066	0.752495
WBGene00025380	CBG02303	Cbr-golg-2	protein_coding	12.2135	12.3146	8.69473	13.6198	11.1573	12.264	0.13529	11.7106	0.697189
WBGene00025381	CBG02304	Cbr-try-1	protein_coding	120.728	127.897	97.1269	107.195	102.161	124.312	0.282875	113.237	0.069784
WBGene00025382	CBG02308	WBGene00025382	protein_coding	8.38178	8.43408	5.92023	7.91995	6.92009	8.40793	0.277319	7.66401	0.275257
WBGene00025383	CBG02309	Cbr-rpl-22	protein_coding	1.37701	1.80165	2.01249	1.43283	1.72266	1.58933	-0.109598	1.65599	0.746174
WBGene00025384	CBG02310	Cbr-pho-12	protein_coding	0.11974	0.0395966	0	0.157454	0.0787272	0.0796682	0.007576	0.0791977	0.992468
WBGene00025385	CBG02311	Cbr-smc-5	protein_coding	16.554	15.2843	10.5704	13.2577	11.914	15.9192	0.415076	13.9166	0.114502
WBGene00025386	CBG02312	WBGene00025386	protein_coding	0	0	0.214926	0.0944726	0.154699	0	-1.34879	0.0773496	0.123996
WBGene00025387	CBG02313	WBGene00025387	protein_coding	0	0.0395966	0	0.0314909	0.0157454	0.0197983	0.0496524	0.0177719	0.887429
WBGene00025388	CBG02314	Cbr-ptp-5.3	protein_coding	1.8859	1.94024	0.859703	1.44858	1.15414	1.91307	0.682696	1.5336	0.124154
WBGene00025389	CBG02315	WBGene00025389	protein_coding	0	0	0.0390774	0	0.0195387	0	-0.257478	0.00976936	0.42265
WBGene00025390	CBG02316	WBGene00025390	protein_coding	0.239479	0.197983	1.13325	1.44858	1.29091	0.218731	-2.12562	0.754822	0.0212987
WBGene00025391	CBG02318	Cbr-dsh-2	protein_coding	58.4929	58.9	37.612	53.2038	45.4079	58.6964	0.369611	52.0522	0.230501
WBGene00025392	CBG02319	WBGene00025392	protein_coding	4.55011	4.94958	18.4445	17.6034	18.024	4.74984	-1.90189	11.3869	0.00122801
WBGene00025393	CBG02320	Cbr-pld-1	protein_coding	83.7879	88.4391	51.0937	70.0987	60.5962	86.1135	0.506307	73.3548	0.120899
WBGene00025395	CBG02322	WBGene00025395	protein_coding	0.0898048	0.197983	0.0390774	0.157454	0.0982659	0.143894	0.298818	0.12108	0.626698
WBGene00025397	CBG02324	WBGene00025397	protein_coding	0.239479	0.0791933	0.0390774	0.0944726	0.066775	0.159336	0.636921	0.113056	0.388974
WBGene00025398	CBG02325	WBGene00025398	protein_coding	0	0.0395966	0	0	0	0.0197983	0.260608	0.00989916	0.42265
WBGene00025399	CBG02327	Cbr-mpk-2	protein_coding	0.0598699	0.0395966	0.234465	0.236181	0.235323	0.0497332	-1.16316	0.142528	0.00299109
WBGene00025400	CBG02328	WBGene00025400	protein_coding	0	0	0.117232	0	0.0586161	0	-0.66554	0.0293081	0.42265
WBGene00025401	CBG02329	WBGene00025401	protein_coding	0	0	0	0.0314909	0.0157454	0	-0.210955	0.00787272	0.42265
WBGene00025402	CBG02331	Cbr-ggr-3	protein_coding	0	0	0.508007	0.472363	0.490185	0	-2.56117	0.245092	0.00131924
WBGene00025403	CBG02332	WBGene00025403	protein_coding	0	0.0197983	0	0	0	0.00989916	0.13618	0.00494958	0.42265
WBGene00025404	CBG02333	Cbr-nas-29	protein_coding	0.359219	0	0.937858	0.913235	0.925547	0.17961	-1.87491	0.552578	0.0536083
WBGene00025406	CBG02335	Cbr-srb-16	protein_coding	0	0	0	0.0314909	0.0157454	0	-0.210955	0.00787272	0.42265
WBGene00025408	CBG02337	WBGene00025408	protein_coding	0	0.11879	0.0390774	0.0629817	0.0510296	0.059395	0.0777748	0.0552123	0.902828
WBGene00025409	CBG02338	Cbr-srb-13	protein_coding	0	0	0.0390774	0	0.0195387	0	-0.257478	0.00976936	0.42265
WBGene00025410	CBG02339	Cbr-srb-5	protein_coding	0.0598699	0	0	0	0	0.0299349	0.377789	0.0149675	0.42265
WBGene00025413	CBG02343	WBGene00025413	protein_coding	0.0598699	0.0395966	0	0	0	0.0497332	0.582395	0.0248666	0.0391209
WBGene00025415	CBG02346	Cbr-crh-2	protein_coding	6.37614	5.56333	4.12267	5.27472	4.69869	5.96973	0.338991	5.33421	0.213169
WBGene00025417	CBG02348	WBGene00025417	protein_coding	0.269414	0.376168	0.351697	0.314909	0.333303	0.322791	-0.03543	0.328047	0.869473
WBGene00025418	CBG02349	Cbr-ampd-1	protein_coding	9.84859	10.7505	9.10504	10.9116	10.0083	10.2995	0.0409774	10.1539	0.800141
WBGene00025421	CBG02352	Cbr-dsh-1	protein_coding	2.93362	2.69257	3.90774	3.55847	3.73311	2.8131	-0.39596	3.2731	0.0492945
WBGene00025423	CBG02355	WBGene00025423	protein_coding	0.508894	0.851328	0.390774	0.614072	0.502423	0.680111	0.372902	0.591267	0.476333
WBGene00025424	CBG02356	Cbr-pho-1	protein_coding	0	0.0395966	0.15631	0.0157454	0.0860276	0.0197983	-0.634909	0.0529129	0.460129
WBGene00025425	CBG02357	Cbr-pho-4	protein_coding	0	0	0.15631	0	0.0781549	0	-0.833132	0.0390774	0.42265
WBGene00025426	CBG02358	Cbr-ptr-6	protein_coding	0.0598699	0	0	0	0	0.0299349	0.377789	0.0149675	0.42265
WBGene00025427	CBG02360	Cbr-frpr-4	protein_coding	0.478959	0.395966	1.38725	2.23585	1.81155	0.437463	-1.83051	1.12451	0.084272
WBGene00025428	CBG02361	Cbr-drn-1	protein_coding	1.37701	0.910723	1.40679	1.95243	1.67961	1.14386	-0.516732	1.41174	0.274027
WBGene00025429	CBG02363	Cbr-pmt-1	protein_coding	0.239479	0.23758	0.390774	0.440872	0.415823	0.23853	-0.607595	0.327176	0.01941
WBGene00025431	CBG02365	WBGene00025431	protein_coding	0	0	0	0.0314909	0.0157454	0	-0.210955	0.00787272	0.42265
WBGene00025432	CBG02368	Cbr-gcy-12	protein_coding	1.13753	0.791933	3.04804	3.74741	3.39773	0.96473	-1.71593	2.18123	0.0247514
WBGene00025434	CBG02372	Cbr-vhp-1	protein_coding	2.15531	2.79156	3.41927	3.49549	3.45738	2.47344	-0.467118	2.96541	0.0916842
WBGene00025435	CBG02373	WBGene00025435	protein_coding	0	0.0791933	0	0	0	0.0395966	0.481264	0.0197983	0.42265
WBGene00025436	CBG02374	WBGene00025436	protein_coding	2.5744	2.75197	2.59865	2.81843	2.70854	2.66319	-0.0234885	2.68586	0.778618
WBGene00025437	CBG02375	Cbr-srg-69	protein_coding	0	0.0791933	0.0390774	0.0944726	0.066775	0.0395966	-0.256639	0.0531858	0.630449
WBGene00025438	CBG02376	WBGene00025438	protein_coding	1.97571	2.61338	2.75496	2.9444	2.84968	2.29454	-0.300808	2.57211	0.237054
WBGene00025439	CBG02377	Cbr-sec-6	protein_coding	13.0516	15.7001	8.8315	12.3602	10.5958	14.3758	0.436599	12.4858	0.228751
WBGene00025440	CBG02378	WBGene00025440	protein_coding	0	0	0.0781549	0.0787272	0.078441	0	-0.835447	0.0392205	1.33078e-05
WBGene00025441	CBG02379	WBGene00025441	protein_coding	7.90282	8.88944	7.83502	9.3213	8.57816	8.39613	-0.0305828	8.48715	0.857178
WBGene00025442	CBG02380	Cbr-algn-2	protein_coding	5.47809	6.65223	5.08007	5.3377	5.20888	6.06516	0.215731	5.63702	0.290294
WBGene00025443	CBG02381	Cbr-pkc-3	protein_coding	19.1883	19.7389	15.8459	16.8634	16.3546	19.4636	0.249679	17.9091	0.0329179
WBGene00025444	CBG02382	Cbr-ccpp-6	protein_coding	0.11974	0	0.801087	1.00771	0.904397	0.0598699	-2.65136	0.482134	0.0194099
WBGene00025445	CBG02383	Cbr-rsp-4	protein_coding	6.73536	7.58276	4.04451	5.88879	4.96665	7.15906	0.518749	6.06285	0.163324
WBGene00025446	CBG02384	Cbr-ndx-6	protein_coding	1.61649	1.70266	1.01601	1.0392	1.02761	1.65957	0.641961	1.34359	0.00494744
WBGene00025447	CBG02385	Cbr-pink-1	protein_coding	25.1753	24.9261	14.5368	21.4925	18.0147	25.0507	0.47344	21.5327	0.18057
WBGene00025448	CBG02386	WBGene00025448	protein_coding	21.5531	21.1446	13.638	18.1072	15.8726	21.3489	0.4253	18.6108	0.134775
WBGene00025449	CBG02387	Cbr-mog-5	protein_coding	50.6499	44.7442	25.9474	42.9535	34.4505	47.697	0.468216	41.0738	0.278963
WBGene00025450	CBG02388	Cbr-clec-141	protein_coding	0.359219	0.455361	0.351697	0.488108	0.419903	0.40729	-0.03543	0.413596	0.893727
WBGene00025451	CBG02389	WBGene00025451	protein_coding	0.0598699	0.23758	0.15631	0.157454	0.156882	0.148725	-0.0465553	0.152803	0.935223
WBGene00025452	CBG02391	WBGene00025452	protein_coding	0.359219	0.35637	0.429852	0.535345	0.482598	0.357794	-0.347801	0.420196	0.141719
WBGene00025453	CBG02393	WBGene00025453	protein_coding	0.808243	0.970118	20.711	21.9176	21.3143	0.88918	-4.4362	11.1018	0.00088697
WBGene00025454	CBG02394	Cbr-tofu-6	protein_coding	12.2135	11.7602	10.1015	11.7146	10.9081	11.9868	0.134875	11.4474	0.326753
WBGene00025455	CBG02395	WBGene00025455	protein_coding	0.718438	0.633546	0.801087	0.661308	0.731198	0.675992	-0.0991494	0.703595	0.569181
WBGene00025456	CBG02397	WBGene00025456	protein_coding	19.5774	20.4715	14.3219	17.3042	15.8131	20.0245	0.338739	17.9188	0.113787
WBGene00025457	CBG02398	Cbr-srx-114	protein_coding	0	0	0	0.0314909	0.0157454	0	-0.210955	0.00787272	0.42265
WBGene00025458	CBG02399	Cbr-dct-5	protein_coding	0	0.0395966	0.0390774	0.0629817	0.0510296	0.0197983	-0.334223	0.0354139	0.309382
WBGene00025459	CBG02400	WBGene00025459	protein_coding	0.419089	0.178185	0.117232	0.125963	0.121598	0.298637	0.847131	0.210117	0.279628
WBGene00025460	CBG02401	Cbr-nmr-1	protein_coding	0.0598699	0	0	0.0314909	0.0157454	0.0299349	0.166834	0.0228402	0.715605
WBGene00025461	CBG02402	Cbr-cex-1	protein_coding	0	0	0.0390774	0.0157454	0.0274114	0	-0.349495	0.0137057	0.143216
WBGene00025462	CBG02403	Cbr-dhs-5	protein_coding	6.46594	5.30595	5.33407	5.43217	5.38312	5.88595	0.126582	5.63453	0.478718
WBGene00025463	CBG02404	Cbr-daz-1	protein_coding	15.0573	14.1954	15.9436	17.2727	16.6082	14.6263	-0.182155	15.6172	0.129434
WBGene00025464	CBG02405	Cbr-clr-1	protein_coding	17.3623	21.0258	15.0057	15.8871	15.4464	19.194	0.311571	17.3202	0.184992
WBGene00025465	CBG02406	WBGene00025465	protein_coding	0	0	0.0781549	0	0.0390774	0	-0.475888	0.0195387	0.42265
WBGene00025466	CBG02407	Cbr-mrps-16	protein_coding	7.19935	7.40457	6.63339	6.53435	6.58387	7.30196	0.147223	6.94292	0.0242617
WBGene00025467	CBG02408	Cbr-ilcr-2	protein_coding	1.81106	1.66306	1.57287	1.43283	1.50285	1.73706	0.19676	1.61996	0.148251
WBGene00025468	CBG02409	WBGene00025468	protein_coding	22.9302	23.956	15.377	22.7679	19.0724	23.4431	0.296269	21.2577	0.362081
WBGene00025469	CBG02410	Cbr-cal-8	protein_coding	0	0	0.0195387	0.0314909	0.0255148	0	-0.327857	0.0127574	0.0507214
WBGene00025470	CBG02411	Cbr-nep-5	protein_coding	0	0.35637	0.117232	0.0944726	0.105852	0.178185	0.434433	0.142019	0.724617
WBGene00025471	CBG02412	WBGene00025471	protein_coding	0.299349	0.11879	0.117232	0.251927	0.18458	0.20907	0.1191	0.196825	0.848037
WBGene00025473	CBG02414	Cbr-suex-1	protein_coding	0	0	0	0.0314909	0.0157454	0	-0.210955	0.00787272	0.42265
WBGene00025474	CBG02415	WBGene00025474	protein_coding	0	0	0.195387	0.3464	0.270893	0	-1.891	0.135447	0.0696693
WBGene00025475	CBG02416	WBGene00025475	protein_coding	7.15445	8.98844	6.09608	8.47104	7.28356	8.07144	0.146274	7.6775	0.651895
WBGene00025476	CBG02417	Cbr-fzy-1	protein_coding	76.7232	74.6397	55.8221	74.3499	65.086	75.6814	0.217282	70.3837	0.37356
WBGene00025477	CBG02418	Cbr-cyp-44A1	protein_coding	20.5952	19.8973	13.5403	19.855	16.6977	20.2463	0.276504	18.472	0.380137
WBGene00025479	CBG02420	WBGene00025479	protein_coding	0.927983	0.831529	0.625239	0.740035	0.682637	0.879756	0.324079	0.781197	0.119308
WBGene00025480	CBG02421	WBGene00025480	protein_coding	0	0	0	0.0314909	0.0157454	0	-0.210955	0.00787272	0.42265
WBGene00025485	CBG02430	WBGene00025485	protein_coding	0.0598699	0.23758	0.0390774	0.0629817	0.0510296	0.148725	0.719719	0.0998772	0.389649
WBGene00025487	CBG02434	Cbr-syp-1	protein_coding	44.8126	45.0214	29.9333	39.1589	34.5461	44.917	0.377776	39.7315	0.153595
WBGene00025488	CBG02435	WBGene00025488	protein_coding	0.658568	0.554353	8.16718	8.9749	8.57104	0.606461	-3.61752	4.58875	0.00260376
WBGene00025489	CBG02436	WBGene00025489	pseudogene	0	0.11879	0	0	0	0.059395	0.672606	0.0296975	0.42265
WBGene00025490	CBG02437	Cbr-acdh-2	pseudogene	0	0	0	0.0314909	0.0157454	0	-0.210955	0.00787272	0.42265
WBGene00025491	CBG02438	Cbr-ins-12	protein_coding	0.17961	0.0395966	0.0390774	0.125963	0.0825204	0.109603	0.199602	0.0960618	0.773602
WBGene00025492	CBG02440	Cbr-ins-11	protein_coding	0	0.11879	0.234465	0.0787272	0.156596	0.059395	-0.686892	0.107995	0.425546
WBGene00025493	CBG02441	WBGene00025493	protein_coding	0	0	0.0390774	0.0314909	0.0352841	0	-0.435993	0.0176421	0.0113611
WBGene00025494	CBG02443	WBGene00025494	protein_coding	1.07766	1.06911	2.46188	3.90487	3.18337	1.07338	-1.4845	2.12838	0.0997409
WBGene00025495	CBG02445	WBGene00025495	protein_coding	0.0598699	0.0395966	3.18481	3.13334	3.15908	0.0497332	-4.444	1.6044	7.91197e-05
WBGene00025496	CBG02446	WBGene00025496	protein_coding	0	0.0395966	0	0	0	0.0197983	0.260608	0.00989916	0.42265
WBGene00025497	CBG02447	WBGene00025497	protein_coding	0	0.138588	0	0.0944726	0.0472363	0.0692941	0.201398	0.0582652	0.81715
WBGene00025498	CBG02448	Cbr-lys-8	protein_coding	0.239479	0.11879	0.351697	0.409381	0.380539	0.179135	-0.783692	0.279837	0.0948502
WBGene00025500	CBG02451	Cbr-ttc-4	protein_coding	1.31714	0.910723	0.351697	0.976217	0.663957	1.11393	0.668122	0.888943	0.35057
WBGene00025501	CBG02452	Cbr-cdc-14.2	protein_coding	0.239479	0.514756	0.390774	0.661308	0.526041	0.377118	-0.391912	0.45158	0.520998
WBGene00025502	CBG02453	WBGene00025502	protein_coding	14.9974	15.6803	9.10504	13.1474	11.1262	15.3388	0.459689	13.2325	0.176209
WBGene00025503	CBG02454	WBGene00025503	protein_coding	0	0.11879	0.586161	0.755781	0.670971	0.059395	-2.27407	0.365183	0.0274861
WBGene00025504	CBG02455	WBGene00025504	protein_coding	0.898048	1.28689	0.44939	0.535345	0.492368	1.09247	1.00939	0.792418	0.0947111
WBGene00025505	CBG02456	WBGene00025505	protein_coding	0	0.11879	0	0	0	0.059395	0.672606	0.0296975	0.42265
WBGene00025506	CBG02457	WBGene00025506	protein_coding	0.239479	0.11879	0.117232	0.0787272	0.0979797	0.179135	0.495609	0.138557	0.328597
WBGene00025507	CBG02458	WBGene00025507	protein_coding	22.1518	21.8375	13.9506	16.9578	15.4542	21.9947	0.506393	18.7245	0.0494943
WBGene00025508	CBG02459	Cbr-ddl-1	protein_coding	6.01692	6.03849	4.86514	6.15646	5.5108	6.0277	0.12714	5.76925	0.507417
WBGene00025509	CBG02460	Cbr-sam-4	protein_coding	1.67636	2.45499	1.52402	2.33032	1.92717	2.06567	0.0953475	1.99642	0.827863
WBGene00025510	CBG02462	Cbr-zyg-1	protein_coding	43.9445	40.0916	26.3577	40.6705	33.5141	42.018	0.325372	37.7661	0.369934
WBGene00025511	CBG02463	Cbr-bli-2	protein_coding	0.0598699	0.11879	0.234465	0.125963	0.180214	0.0893299	-0.565627	0.134772	0.278833
WBGene00025512	CBG02464	WBGene00025512	protein_coding	32.0603	33.5779	21.18	28.3575	24.7687	32.8191	0.404592	28.7939	0.159405
WBGene00025513	CBG02465	Cbr-ify-1	protein_coding	6.88503	6.13748	4.35713	5.13301	4.74507	6.51126	0.448406	5.62816	0.0817822
WBGene00025514	CBG02466	Cbr-fut-3	protein_coding	2.21518	1.92044	1.71941	1.57454	1.64697	2.06781	0.31138	1.85739	0.124462
WBGene00025519	CBG02471	WBGene00025519	protein_coding	0	0	0	0.0314909	0.0157454	0	-0.210955	0.00787272	0.42265
WBGene00025520	CBG02472	WBGene00025520	protein_coding	0.0598699	0.158387	0.15631	0.0944726	0.125391	0.109128	-0.108043	0.11726	0.806024
WBGene00025521	CBG02473	WBGene00025521	protein_coding	1.70629	1.88084	1.4654	1.54305	1.50423	1.79357	0.239226	1.6489	0.0938917
WBGene00025522	CBG02475	WBGene00025522	protein_coding	35.5028	37.5178	26.0842	30.31	28.1971	36.5103	0.371598	32.3537	0.0709498
WBGene00025523	CBG02476	Cbr-flp-27	protein_coding	0	0.0791933	0	0.0314909	0.0157454	0.0395966	0.270309	0.027671	0.63199
WBGene00025525	CBG02478	WBGene00025525	protein_coding	2.42473	2.3758	1.89526	2.34607	2.12066	2.40026	0.17109	2.26046	0.34278
WBGene00025526	CBG02479	Cbr-eif-2D	protein_coding	2.21518	2.25701	1.83664	1.87371	1.85517	2.2361	0.256804	2.04563	0.00533794
WBGene00025527	CBG02480	WBGene00025527	protein_coding	1.49675	1.32649	1.27002	1.08643	1.17823	1.41162	0.24195	1.29492	0.203293
WBGene00025528	CBG02481	WBGene00025528	protein_coding	0.0299349	0.0395966	0.312619	0.0944726	0.203546	0.0347658	-1.17146	0.119156	0.262169
WBGene00025529	CBG02483	Cbr-osta-2	protein_coding	0.359219	0.197983	22.5477	28.0741	25.3109	0.278601	-6.06862	12.7947	0.0119768
WBGene00025530	CBG02484	Cbr-tiar-1	protein_coding	25.5345	25.3022	19.8513	24.4999	22.1756	25.4184	0.196071	23.797	0.298147
WBGene00025531	CBG02485	WBGene00025531	protein_coding	16.0451	15.9178	9.6912	15.0684	12.3798	15.9815	0.365807	14.1806	0.3124
WBGene00025532	CBG02486	Cbr-zipt-3	protein_coding	1.16746	0.950319	2.96988	3.19632	3.0831	1.05889	-1.45769	2.071	0.00595174
WBGene00025533	CBG02487	Cbr-damt-1	protein_coding	4.43037	5.02877	3.36066	3.9521	3.65638	4.72957	0.362552	4.19298	0.125399
WBGene00025534	CBG02488	Cbr-rab-3	protein_coding	0.17961	0.0791933	0.15631	0.0944726	0.125391	0.129401	0.0254435	0.127396	0.951964
WBGene00025536	CBG02491	Cbr-hlh-14	protein_coding	0.0898048	0.316773	0.15631	0.251927	0.204118	0.203289	-0.00393982	0.203704	0.995238
WBGene00025538	CBG02493	Cbr-ifb-2	protein_coding	0.17961	0.158387	0.15631	0.157454	0.156882	0.168998	0.0664899	0.16294	0.372371
WBGene00025540	CBG02495	Cbr-ifb-1	protein_coding	0	0	0.234465	0.251927	0.243196	0	-1.77903	0.121598	0.00128646
WBGene00025541	CBG02496	Cbr-dmd-5	protein_coding	0	0	0.0586161	0.0944726	0.0765444	0	-0.820031	0.0382722	0.0507214
WBGene00025542	CBG02498	WBGene00025542	protein_coding	0.0898048	0.435563	0.195387	0.188945	0.192166	0.262684	0.311924	0.227425	0.722911
WBGene00025543	CBG02500	Cbr-lect-2	protein_coding	0.0598699	0.158387	0.508007	0.3464	0.427203	0.109128	-1.33397	0.268166	0.0782677
WBGene00025544	CBG02501	Cbr-acdh-8	protein_coding	0.808243	0.336571	0.195387	0.283418	0.239402	0.572407	0.986338	0.405905	0.299525
WBGene00025545	CBG02502	WBGene00025545	protein_coding	0.209545	0.277176	0.195387	0.251927	0.223657	0.24336	0.0852582	0.233509	0.6986
WBGene00025546	CBG02503	WBGene00025546	protein_coding	0.658568	0.673143	0.547084	0.708544	0.627814	0.665856	0.0735022	0.646835	0.685039
WBGene00025547	CBG02504	WBGene00025547	protein_coding	5.41822	5.32575	3.69282	6.17221	4.93251	5.37198	0.120785	5.15225	0.757013
WBGene00025548	CBG02505	Cbr-ehs-1	protein_coding	26.7918	28.4898	19.6559	24.7676	22.2118	27.6408	0.314204	24.9263	0.181361
WBGene00025549	CBG02506	WBGene00025549	protein_coding	0.389154	0.0395966	0.0390774	0.283418	0.161248	0.214375	0.26707	0.187811	0.826503
WBGene00025550	CBG02507	WBGene00025550	protein_coding	0.209545	0.0791933	0.293081	0.220436	0.256758	0.144369	-0.545887	0.200564	0.270962
WBGene00025551	CBG02508	Cbr-tbc-2	protein_coding	14.279	15.3041	10.3946	13.6513	12.0229	14.7915	0.296752	13.4072	0.246306
WBGene00025552	CBG02509	WBGene00025552	protein_coding	2.12538	2.07882	1.58264	1.85796	1.7203	2.1021	0.274706	1.9112	0.111748
WBGene00025553	CBG02510	WBGene00025553	protein_coding	14.8777	14.9675	9.24181	12.061	10.6514	14.9226	0.482609	12.787	0.0939193
WBGene00025554	CBG02511	WBGene00025554	protein_coding	0.239479	0.277176	0.15631	0.251927	0.204118	0.258328	0.236648	0.231223	0.402103
WBGene00025555	CBG02512	Cbr-col-74	protein_coding	0.17961	0.0395966	0.117232	0.0629817	0.090107	0.109603	0.140848	0.0998551	0.819399
WBGene00025557	CBG02514	Cbr-fzo-1	protein_coding	31.2521	32.1723	16.4321	29.8061	23.1191	31.7122	0.454268	27.4156	0.328372
WBGene00025558	CBG02516	WBGene00025558	protein_coding	9.27983	7.40457	6.9167	6.0305	6.4736	8.3422	0.360935	7.4079	0.213362
WBGene00025559	CBG02517	WBGene00025559	protein_coding	1.70629	1.82145	0.820626	1.07069	0.945658	1.76387	0.833889	1.35476	0.0271555
WBGene00025560	CBG02518	Cbr-lec-5	protein_coding	0.149675	0	0.351697	0.1732	0.262448	0.0748373	-1.05176	0.168643	0.248532
WBGene00025562	CBG02521	WBGene00025562	protein_coding	0.149675	0.23758	0.136771	0.125963	0.131367	0.193627	0.343801	0.162497	0.294971
WBGene00025563	CBG02522	WBGene00025563	protein_coding	0	0	0.0390774	0	0.0195387	0	-0.257478	0.00976936	0.42265
WBGene00025564	CBG02523	WBGene00025564	protein_coding	0.0598699	0	0.0781549	0.0629817	0.0705683	0.0299349	-0.39256	0.0502516	0.318829
WBGene00025565	CBG02524	WBGene00025565	protein_coding	0	0	0.0976936	0.0944726	0.0960831	0	-0.971465	0.0480415	0.000280826
WBGene00025566	CBG02525	WBGene00025566	protein_coding	0.449024	0.197983	0.0390774	0.0314909	0.0352841	0.323504	1.64638	0.179394	0.148642
WBGene00025567	CBG02526	WBGene00025567	protein_coding	0.17961	0.158387	0.234465	0.188945	0.211705	0.168998	-0.212585	0.190351	0.231111
WBGene00025568	CBG02527	WBGene00025568	protein_coding	36.6703	36.3893	25.752	32.7977	29.2749	36.5298	0.318435	32.9023	0.175867
WBGene00025570	CBG02531	Cbr-rfip-1	protein_coding	0	0.0395966	0.117232	0.125963	0.121598	0.0197983	-0.887336	0.0706981	0.037449
WBGene00025571	CBG02532	WBGene00025571	protein_coding	0	0	0.0781549	0.0472363	0.0626956	0	-0.702175	0.0313478	0.0557632
WBGene00025572	CBG02534	Cbr-vps-35	protein_coding	28.1388	29.3213	17.663	23.5867	20.6248	28.7301	0.476214	24.6774	0.115324
WBGene00025573	CBG02537	Cbr-cgt-3	protein_coding	19.6972	20.2735	13.7162	16.1233	14.9197	19.9853	0.419281	17.4525	0.054826
WBGene00025574	CBG02538	Cbr-frh-1	protein_coding	0.419089	0.316773	0.293081	0.204691	0.248886	0.367931	0.423542	0.308408	0.220317
WBGene00025575	CBG02539	Cbr-ptp-2	protein_coding	11.4651	12.1958	9.96474	14.2496	12.1072	11.8304	-0.033085	11.9688	0.910319
WBGene00025576	CBG02540	Cbr-vrk-1	protein_coding	55.4994	54.7028	37.3971	49.9445	43.6708	55.1011	0.334727	49.3859	0.210649
WBGene00025577	CBG02541	Cbr-egl-44	protein_coding	0.299349	0.23758	4.27898	4.45596	4.36747	0.268465	-3.59986	2.31797	0.000522407
[truncated: 18,029 more rows]
