# Supplementary material for: Comparative analysis of piRNA sequences, targets and functions in nematodes
Source: RNA Biol. 2022 Nov 22;19(1):1276–92. doi: 10.1080/15476286.2022.2149170 (PMC9683057; doi:10.1080/15476286.2022.2149170)
Supplement: Supplemental Material [file KRNB_A_2149170_SM6978.zip › Table S3 22G_RNA density in Cel.xlsx]

## Sheet: Sheet1
Table S3. 22G-RNA density in C. elegans
gene_name	seq_id	locus_id	biotype	Cel-WT-1 (RPM)	Cel-WT-2 (RPM)	Cel-prg1-1 (RPM)	Cel-prg1-2 (RPM)	Cel-wild_type_mean (RPM)	Cel-prg-1_mean (RPM)	basemean (RPM)	log2FoldChange	p-value
CELE1	CELE1	CELE1	transposon	1.54496	1.16022	0.187945	0.155336	1.35259	0.171641	0.762114	-2.41885	0.0256989
CELE11	CELE11	CELE11	transposon	0.0441416	0	0	0	0.0220708	0	0.0110354	-0.287718	0.42265
CELE12A	CELE12A	CELE12A	transposon	0.397274	0.504444	0.0469863	0.155336	0.450859	0.101161	0.27601	-1.45333	0.0443453
CELE12B	CELE12B	CELE12B	transposon	0.397274	0.151333	0	0	0.274304	0	0.137152	-1.90421	0.155433
CELE14A	CELE14A	CELE14A	transposon	3.57547	3.93466	0.281918	0.155336	3.75506	0.218627	1.98685	-3.59682	0.0028868
CELE14B	CELE14B	CELE14B	transposon	19.7313	19.976	16.2573	17.6306	19.8536	16.9439	18.3988	-0.227392	0.0529406
CELE2	CELE2	CELE2	transposon	4.85558	4.8931	6.06124	3.18439	4.87434	4.62281	4.74858	-0.0748591	0.877297
CELE42	CELE42	CELE42	transposon	20.0844	20.9849	2.67822	3.10672	20.5346	2.89247	11.7136	-2.78566	0.000797759
CELE45	CELE45	CELE45	transposon	40.6985	45.9044	11.8406	15.9219	43.3015	13.8812	28.5914	-1.63425	0.0124042
CELE46A	CELE46A	CELE46A	transposon	0	0.0504444	0	0	0.0252222	0	0.0126111	-0.32449	0.42265
CELE46B	CELE46B	CELE46B	transposon	1.76566	2.52222	0.375891	0.155336	2.14394	0.265613	1.20478	-2.61764	0.0412982
CELE6	CELE6	CELE6	transposon	0.617982	0.554888	0.0939727	0	0.586435	0.0469863	0.316711	-2.22344	0.010828
CELE7	CELE7	CELE7	transposon	0.0882832	0.100889	0	0	0.094586	0	0.047293	-0.960408	0.00441092
CELETC2	CELETC2	CELETC2	transposon	1.80981	1.96733	1.0337	1.78636	1.88857	1.41003	1.6493	-0.397152	0.33934
CEMUDR1	CEMUDR1	CEMUDR1	transposon	330.179	354.069	129.4	126.832	342.124	128.116	235.12	-1.41636	0.00313656
CEMUDR2	CEMUDR2	CEMUDR2	transposon	220.885	233.608	92.845	93.2792	227.246	93.0621	160.154	-1.28708	0.00224276
CER1	CER1	CER1	transposon	114.238	120.562	251.142	234.014	117.4	242.578	179.989	1.04638	0.00527675
CER10-I_CE	CER10-I_CE	CER10-I_CE	transposon	138.825	138.218	4018.74	3906.85	138.521	3962.8	2050.66	4.83733	0.000213934
CER10-LTR_CE	CER10-LTR_CE	CER10-LTR_CE	transposon	51.9105	52.563	57.3233	65.7847	52.2368	61.554	56.8954	0.23637	0.159283
CER11-I_CE	CER11-I_CE	CER11-I_CE	transposon	2.95749	4.13644	9.35028	10.5628	3.54696	9.95656	6.75176	1.46337	0.0169636
CER11-LTR_CE	CER11-LTR_CE	CER11-LTR_CE	transposon	0.353133	0.504444	0.845754	1.16502	0.428788	1.00539	0.717087	1.06379	0.0824246
CER12-1-LTR_CE	CER12-1-LTR_CE	CER12-1-LTR_CE	transposon	56.2364	48.0735	182.636	213.975	52.1549	198.306	125.23	1.92481	0.0120536
CER12-I_CE	CER12-I_CE	CER12-I_CE	transposon	228.3	233.557	73.5806	83.26	230.929	78.4203	154.675	-1.55694	0.00130157
CER12-LTR_CE	CER12-LTR_CE	CER12-LTR_CE	transposon	99.2744	100.384	107.505	114.172	99.8294	110.838	105.334	0.150777	0.08271
CER13-I_CE	CER13-I_CE	CER13-I_CE	transposon	9.18145	11.0978	0.51685	0.543676	10.1396	0.530263	5.33493	-4.02206	0.00979827
CER13-LTR_CE	CER13-LTR_CE	CER13-LTR_CE	transposon	0.397274	0.403555	2.20836	3.18439	0.400415	2.69637	1.54839	2.48236	0.0423327
CER15-1-I_CE	CER15-1-I_CE	CER15-1-I_CE	transposon	19.5547	24.6169	25.8425	24.1547	22.0858	24.9986	23.5422	0.177971	0.388922
CER15-1-LTR_CE	CER15-1-LTR_CE	CER15-1-LTR_CE	transposon	2.25122	2.52222	1.17466	1.16502	2.38672	1.16984	1.77828	-0.969599	0.0121878
CER15-I_CE	CER15-I_CE	CER15-I_CE	transposon	425.966	446.029	276.045	272.226	435.998	274.135	355.067	-0.669237	0.00395639
CER15-LTR_CE	CER15-LTR_CE	CER15-LTR_CE	transposon	4.28173	4.79221	0	0.233004	4.53697	0.116502	2.32674	-4.42073	0.00400437
CER16-1-LTR_CE	CER16-1-LTR_CE	CER16-1-LTR_CE	transposon	151.935	146.238	264.157	297.235	149.087	280.696	214.891	0.912403	0.0158747
CER16-2-I_CE	CER16-2-I_CE	CER16-2-I_CE	transposon	774.155	788.546	862.622	925.569	781.351	894.095	837.723	0.194435	0.0731214
CER16-2-LTR_CE	CER16-2-LTR_CE	CER16-2-LTR_CE	transposon	90.1813	87.6723	178.266	180.423	88.9268	179.344	134.136	1.01123	0.00033454
CER16-I_CE	CER16-I_CE	CER16-I_CE	transposon	541.573	558.167	606.5	665.459	549.87	635.979	592.925	0.209853	0.106637
CER16-LTR_CE	CER16-LTR_CE	CER16-LTR_CE	transposon	47.6288	46.0053	84.9983	96.0752	46.817	90.5368	68.6769	0.949985	0.0160006
CER17-I_CE	CER17-I_CE	CER17-I_CE	transposon	31.6495	37.0766	90.4957	114.949	34.3631	102.722	68.5426	1.57703	0.0319647
CER17-LTR_CE	CER17-LTR_CE	CER17-LTR_CE	transposon	1.19182	1.31155	2.91315	3.8834	1.25169	3.39827	2.32498	1.37188	0.0481391
CER2-1-LTR_CE	CER2-1-LTR_CE	CER2-1-LTR_CE	transposon	14.7433	13.4686	11.0888	14.2909	14.106	12.6898	13.3979	-0.151499	0.497579
CER2-I_CE	CER2-I_CE	CER2-I_CE	transposon	372.555	389.128	1806.2	1948.84	380.841	1877.52	1129.18	2.30127	0.00229354
CER2-LTR_CE	CER2-LTR_CE	CER2-LTR_CE	transposon	151.803	153.2	334.919	363.797	152.501	349.358	250.929	1.19535	0.00534931
CER3-1-LTR_CE	CER3-1-LTR_CE	CER3-1-LTR_CE	transposon	117.99	110.372	950.158	891.473	114.181	920.815	517.498	3.01048	0.00134283
CER3-I_CE	CER3-I_CE	CER3-I_CE	transposon	740.078	748.04	791.344	868.638	744.059	829.991	787.025	0.157659	0.157497
CER3-LTR_CE	CER3-LTR_CE	CER3-LTR_CE	transposon	147.124	137.511	203.827	210.868	142.318	207.348	174.833	0.542619	0.00828971
CER4-I_CE	CER4-I_CE	CER4-I_CE	transposon	0.0441416	0.0504444	0	0	0.047293	0	0.0236465	-0.558689	0.00441092
CER4-LTR_CE	CER4-LTR_CE	CER4-LTR_CE	transposon	0.0441416	0.0504444	0	0	0.047293	0	0.0236465	-0.558689	0.00441092
CER5-I_CE	CER5-I_CE	CER5-I_CE	transposon	2.07465	2.11866	0.281918	0.233004	2.09666	0.257461	1.17706	-2.61945	0.000319814
CER5-LTR_CE	CER5-LTR_CE	CER5-LTR_CE	transposon	1.41253	1.41244	0.281918	0.310672	1.41249	0.296295	0.854391	-1.93228	0.000165863
CER6-I_CE	CER6-I_CE	CER6-I_CE	transposon	5.78255	6.80999	0.140959	0.233004	6.29627	0.186981	3.24163	-4.4782	0.00705231
CER6-LTR_CE	CER6-LTR_CE	CER6-LTR_CE	transposon	3.61961	4.4391	0.140959	0.233004	4.02936	0.186981	2.10817	-3.84689	0.0113202
CER7-I_CE	CER7-I_CE	CER7-I_CE	transposon	413.783	407.439	168.775	141.899	410.611	155.337	282.974	-1.40179	0.00291266
CER7-LTR_CE	CER7-LTR_CE	CER7-LTR_CE	transposon	7.41579	8.0711	8.83343	7.37845	7.74344	8.10594	7.92469	0.0651819	0.694134
CER8-I_CE	CER8-I_CE	CER8-I_CE	transposon	596.265	612.697	646.673	752.68	604.481	699.676	652.079	0.210959	0.21792
CER8-LTR_CE	CER8-LTR_CE	CER8-LTR_CE	transposon	21.0114	19.0175	18.7475	22.2907	20.0145	20.5191	20.2668	0.0357498	0.8271
CER9-I_CE	CER9-I_CE	CER9-I_CE	transposon	1397.48	1400.89	751.922	845.105	1399.18	798.514	1098.85	-0.80912	0.00597057
CER9-LTR_CE	CER9-LTR_CE	CER9-LTR_CE	transposon	306.784	303.776	417.051	458.319	305.28	437.685	371.482	0.519615	0.0235559
CEREP1A	CEREP1A	CEREP1A	transposon	129.07	135.796	106.518	118.444	132.433	112.481	122.457	-0.235392	0.100321
CEREP5	CEREP5	CEREP5	transposon	0.485558	0.655777	0	0.0776679	0.570667	0.038834	0.304751	-2.27224	0.0295758
CeRep53	CeRep53	CeRep53	transposon	5.5177	6.2551	23.963	22.8344	5.8864	23.3987	14.6426	1.97282	0.0014784
CeRep55	CeRep55	CeRep55	transposon	67.2276	63.7112	81.1924	73.7069	65.4694	77.4496	71.4595	0.242096	0.101349
CeRep58	CeRep58	CeRep58	transposon	0.353133	0.201777	0.140959	0.310672	0.277455	0.225815	0.251635	-0.21225	0.694231
CeRep59	CeRep59	CeRep59	transposon	0	0.0504444	0.0939727	0	0.0252222	0.0469863	0.0361043	0.231192	0.722731
CERP1	CERP1	CERP1	transposon	0.0441416	0.0504444	0	0	0.047293	0	0.0236465	-0.558689	0.00441092
CERP16	CERP16	CERP16	transposon	0.0882832	0.151333	0.0469863	0.0776679	0.119808	0.0623271	0.0910676	-0.437341	0.242779
CERP3	CERP3	CERP3	transposon	0.220708	0.403555	0.0469863	0.310672	0.312131	0.178829	0.24548	-0.563724	0.493447
CERP4	CERP4	CERP4	transposon	0.26485	0.302666	0.0469863	0	0.283758	0.0234932	0.153626	-1.63577	0.0131616
Chapaev-1_CE	Chapaev-1_CE	Chapaev-1_CE	transposon	248.341	252.827	61.0822	66.0954	250.584	63.5888	157.086	-1.97676	0.000323443
Chapaev-2_CE	Chapaev-2_CE	Chapaev-2_CE	transposon	931.299	951.33	88.8981	88.4638	941.315	88.681	514.998	-3.40651	0.000138018
DNA-3-1_CE	DNA-3-1_CE	DNA-3-1_CE	transposon	0.441416	0.403555	0.0469863	0	0.422485	0.0234932	0.222989	-2.08096	0.00566952
HAT1_CE	HAT1_CE	HAT1_CE	transposon	18.3629	18.7653	40.9721	38.4456	18.5641	39.7089	29.1365	1.09282	0.00363964
HAT2_CE	HAT2_CE	HAT2_CE	transposon	2.3395	1.61422	0.469863	0.38834	1.97686	0.429102	1.20298	-1.97279	0.0513467
HAT3_CE	HAT3_CE	HAT3_CE	transposon	0.529699	0.302666	0.140959	0.0776679	0.416183	0.109313	0.262748	-1.30222	0.121233
HAT4_CE	HAT4_CE	HAT4_CE	transposon	25.867	32.4357	7.37685	10.4075	29.1514	8.89218	19.0218	-1.70176	0.0304294
HELITRON1_CE	HELITRON1_CE	HELITRON1_CE	transposon	9.00488	10.9464	5.96726	6.60178	9.97566	6.28452	8.13009	-0.658224	0.0687551
HELITRON2_CE	HELITRON2_CE	HELITRON2_CE	transposon	64.1377	69.1088	1.69151	2.01937	66.6233	1.85544	34.2393	-5.09263	0.00147584
HELITRONY1_CE	HELITRONY1_CE	HELITRONY1_CE	transposon	0.26485	0.655777	0	0.155336	0.460313	0.0776679	0.268991	-1.65705	0.210485
HELITRONY1A_CE	HELITRONY1A_CE	HELITRONY1A_CE	transposon	9.53458	10.6438	19.7343	19.417	10.0892	19.5756	14.8324	0.949372	0.00367696
HELITRONY2_CE	HELITRONY2_CE	HELITRONY2_CE	transposon	1.01526	0.655777	0.0469863	0.0776679	0.835517	0.0623271	0.448922	-2.52686	0.0503576
HELITRONY3_CE	HELITRONY3_CE	HELITRONY3_CE	transposon	1.63324	2.82488	0.140959	0	2.22906	0.0704795	1.14977	-3.77208	0.0693191
HELITRONY4_CE	HELITRONY4_CE	HELITRONY4_CE	transposon	1.80981	1.96733	0.657809	0.932015	1.88857	0.794912	1.34174	-1.15191	0.020269
IR1_CE	IR1_CE	IR1_CE	transposon	0.26485	0.100889	0	0	0.182869	0	0.0914346	-1.50013	0.155433
IR3_CE	IR3_CE	IR3_CE	transposon	0	0.0504444	0	0	0.0252222	0	0.0126111	-0.32449	0.42265
IR4	IR4	IR4	transposon	3.08991	3.02666	0.234932	0.38834	3.05829	0.311636	1.68496	-2.9397	0.000911206
LINE2A_CE	LINE2A_CE	LINE2A_CE	transposon	405.352	431.4	28.1448	34.0186	418.376	31.0817	224.729	-3.74637	0.00118624
LINE2B_CE	LINE2B_CE	LINE2B_CE	transposon	1.23596	1.05933	0.0939727	0.0776679	1.14765	0.0858203	0.616734	-2.74723	0.00690468
LINE2C_CE	LINE2C_CE	LINE2C_CE	transposon	30.3694	32.234	0.328904	0.233004	31.3017	0.280954	15.7913	-6.36508	0.000904347
LINE2C1_CE	LINE2C1_CE	LINE2C1_CE	transposon	123.685	122.832	156.793	156.423	123.258	156.608	139.933	0.345226	0.000194175
LINE2D_CE	LINE2D_CE	LINE2D_CE	transposon	2.78092	2.92577	0.0939727	0	2.85335	0.0469863	1.45017	-4.3286	0.000945032
LINE2E_CE	LINE2E_CE	LINE2E_CE	transposon	0	0.353111	0.0469863	0.0776679	0.176555	0.0623271	0.119441	-0.768664	0.585275
LINE2F_CE	LINE2F_CE	LINE2F_CE	transposon	3.31062	3.48066	0.469863	0.466008	3.39564	0.467935	1.93179	-2.62176	0.000842697
LINE2G_CE	LINE2G_CE	LINE2G_CE	transposon	3.22234	2.62311	0	0.0776679	2.92272	0.038834	1.48078	-4.44442	0.0107976
LINE2H_CE	LINE2H_CE	LINE2H_CE	transposon	25.6463	22.1451	0.704795	0.776679	23.8957	0.740737	12.3182	-4.83498	0.00566971
LONGPAL1	LONGPAL1	LONGPAL1	transposon	16.6855	17.4538	0.51685	0.155336	17.0696	0.336093	8.70286	-5.29908	0.000642985
LONGPAL2	LONGPAL2	LONGPAL2	transposon	2.69264	3.22844	4.79261	3.65039	2.96054	4.2215	3.59102	0.497747	0.18365
LONGPAL3	LONGPAL3	LONGPAL3	transposon	16.8621	13.3678	1.97343	1.70869	15.1149	1.84106	8.47799	-2.97057	0.0169819
LR9A	LR9A	LR9A	transposon	0.132425	0.252222	0.0469863	0.0776679	0.192323	0.0623271	0.127325	-0.848661	0.170253
LTR1_CE	LTR1_CE	LTR1_CE	transposon	0.0441416	0	0.0469863	0	0.0220708	0.0234932	0.022782	0.0167131	0.968813
LTRCER1	LTRCER1	LTRCER1	transposon	9.49044	10.1898	13.2971	11.3395	9.8401	12.3183	11.0792	0.321138	0.139912
MAR_CE	MAR_CE	MAR_CE	transposon	0.441416	0.302666	0	0	0.372041	0	0.186021	-2.23891	0.0330569
MARINCE1	MARINCE1	MARINCE1	transposon	753.894	755.001	288.919	268.187	754.448	278.553	516.5	-1.43714	0.000475452
MARINER2_CE	MARINER2_CE	MARINER2_CE	transposon	1540.98	1569.43	1239.83	1274.14	1555.2	1256.99	1406.09	-0.307114	0.00553765
MARINER3_CE	MARINER3_CE	MARINER3_CE	transposon	118.917	118.847	109.431	106.094	118.882	107.763	113.322	-0.141548	0.0217891
MARINER4_CE	MARINER4_CE	MARINER4_CE	transposon	0	0.0504444	0	0.0776679	0.0252222	0.038834	0.0320281	0.14887	0.796493
MARINER5_CE	MARINER5_CE	MARINER5_CE	transposon	7.59235	7.11266	0.328904	0.466008	7.3525	0.397456	3.87498	-3.90508	0.00128393
Merlin1m_CE	Merlin1m_CE	Merlin1m_CE	transposon	0.132425	0.100889	0	0	0.116657	0	0.0583284	-1.11541	0.0177839
MIRAGE1	MIRAGE1	MIRAGE1	transposon	159.793	170.199	55.5378	55.2219	164.996	55.3799	110.188	-1.57327	0.00224778
MSAT1_CE	MSAT1_CE	MSAT1_CE	transposon	8.9166	7.91977	2.16137	0.699012	8.41818	1.43019	4.92419	-2.47683	0.0156598
NDNAX1_CE	NDNAX1_CE	NDNAX1_CE	transposon	33.5035	37.6819	15.9284	13.5919	35.5927	14.7601	25.1764	-1.26418	0.0129463
NDNAX2_CE	NDNAX2_CE	NDNAX2_CE	transposon	6.75366	7.26399	0.986713	0.699012	7.00883	0.842862	3.92584	-2.91449	0.00224917
NDNAX3_CE	NDNAX3_CE	NDNAX3_CE	transposon	110.707	111.785	1.59754	1.55336	111.246	1.57545	56.4107	-6.05436	2.41765e-05
NeSL-1	NeSL-1	NeSL-1	transposon	990.935	961.167	491.43	541.501	976.051	516.465	746.258	-0.918153	0.00399219
NPAL0A_CE	NPAL0A_CE	NPAL0A_CE	transposon	0	0.100889	0	0	0.0504444	0	0.0252222	-0.58923	0.42265
NPAL5A_CE	NPAL5A_CE	NPAL5A_CE	transposon	0.26485	0.504444	0.0939727	0.0776679	0.384647	0.0858203	0.235233	-1.38303	0.130572
NPALTA1_CE	NPALTA1_CE	NPALTA1_CE	transposon	0.794549	0.958443	0.187945	0.155336	0.876496	0.171641	0.524068	-1.84591	0.0137623
NTC2A	NTC2A	NTC2A	transposon	0.0882832	0.0504444	0	0.0776679	0.0693638	0.038834	0.0540989	-0.286765	0.552967
PAL3A_CE	PAL3A_CE	PAL3A_CE	transposon	2.1188	2.32044	0.0469863	0.0776679	2.21962	0.0623271	1.14097	-3.83691	0.00222732
PAL5A_CE	PAL5A_CE	PAL5A_CE	transposon	0.220708	0.201777	0.0939727	0.155336	0.211243	0.124654	0.167948	-0.470334	0.114389
PAL8A_CE	PAL8A_CE	PAL8A_CE	transposon	0.485558	0.252222	0	0	0.36889	0	0.184445	-2.22925	0.0871482
PAL8C_1	PAL8C_1	PAL8C_1	transposon	0.132425	0.100889	0	0	0.116657	0	0.0583284	-1.11541	0.0177839
PAL8C_2	PAL8C_2	PAL8C_2	transposon	0.0441416	0	0.0469863	0	0.0220708	0.0234932	0.022782	0.0167131	0.968813
PAL8C_5	PAL8C_5	PAL8C_5	transposon	0	0.151333	0	0	0.0756666	0	0.0378333	-0.81284	0.42265
PAL8D_CE	PAL8D_CE	PAL8D_CE	transposon	1.45667	1.86644	0.140959	0.233004	1.66156	0.186981	0.924269	-2.61782	0.019683
PAL9A_CE	PAL9A_CE	PAL9A_CE	transposon	13.5073	14.1749	44.3551	42.8727	13.8411	43.6139	28.7275	1.64875	0.000744606
PALNN1_CE	PALNN1_CE	PALNN1_CE	transposon	0.220708	0.100889	0	0	0.160798	0	0.0803992	-1.38293	0.115296
PALTA2_CE	PALTA2_CE	PALTA2_CE	transposon	1.41253	0.907999	0	0.0776679	1.16026	0.038834	0.599549	-3.18229	0.0480953
PALTA3_CE	PALTA3_CE	PALTA3_CE	transposon	0.0882832	0.100889	0.187945	0.155336	0.094586	0.171641	0.133113	0.481292	0.0478046
PALTA4_CE	PALTA4_CE	PALTA4_CE	transposon	0	0.252222	0	0	0.126111	0	0.0630555	-1.17703	0.42265
PALTA5_CE	PALTA5_CE	PALTA5_CE	transposon	0.132425	0.0504444	0	0	0.0914346	0	0.0457173	-0.936851	0.155433
PALTTAA1_CE	PALTTAA1_CE	PALTTAA1_CE	transposon	0.176566	0.100889	0	0	0.138728	0	0.0693638	-1.25537	0.067005
PALTTTAAA1	PALTTTAAA1	PALTTTAAA1	transposon	0	0.0504444	0	0	0.0252222	0	0.0126111	-0.32449	0.42265
PALTTTAAA2	PALTTTAAA2	PALTTTAAA2	transposon	0.132425	0.100889	0	0	0.116657	0	0.0583284	-1.11541	0.0177839
PALTTTAAA3	PALTTTAAA3	PALTTTAAA3	transposon	22.8653	23.8097	0.51685	0.854347	23.3375	0.685599	12.0116	-4.89889	0.000489685
RC14	RC14	RC14	transposon	20.0403	19.4715	9.77316	11.2619	19.7559	10.5175	15.1367	-0.903123	0.00735725
RC35	RC35	RC35	transposon	0.0441416	0	0.0939727	0.0776679	0.0220708	0.0858203	0.0539455	0.60619	0.113492
RCD1	RCD1	RCD1	transposon	0.0441416	0.100889	0.375891	0.621344	0.0725152	0.498617	0.285566	1.79491	0.0773827
RCS5	RCS5	RCS5	transposon	3.79618	4.69133	0.610822	0.543676	4.24375	0.577249	2.4105	-2.68118	0.0146566
RTE-1	RTE-1	RTE-1	transposon	705.78	719.135	1549.14	1632.04	712.457	1590.59	1151.52	1.15857	0.00227795
SINE1_CE	SINE1_CE	SINE1_CE	transposon	1.54496	1.41244	0.751781	0.621344	1.4787	0.686562	1.08263	-1.0051	0.0134966
TC1	TC1	TC1	transposon	1036.49	1064.43	3297.27	3347.72	1050.46	3322.49	2186.48	1.66115	0.000161053
TC1A	TC1A	TC1A	transposon	0.441416	0.353111	0.0469863	0	0.397263	0.0234932	0.210378	-2.00958	0.0174379
TC2	TC2	TC2	transposon	36.3285	41.213	0.798768	0.854347	38.7708	0.826557	19.7987	-5.39066	0.00411774
Tc3	Tc3	Tc3	transposon	921.5	927.924	512.339	500.958	924.712	506.649	715.68	-0.86789	0.000244209
TC4	TC4	TC4	transposon	990.979	1035.93	1522.36	1560.04	1013.45	1541.2	1277.32	0.604725	0.00307366
TC5	TC5	TC5	transposon	799.095	775.683	1267.74	1328.82	787.389	1298.28	1042.83	0.72138	0.00407371
TC5A	TC5A	TC5A	transposon	0.176566	0.302666	0.140959	0.233004	0.239616	0.186981	0.213299	-0.242948	0.569623
TC5B	TC5B	TC5B	transposon	0.132425	0.302666	0.140959	0.0776679	0.217545	0.109313	0.163429	-0.601298	0.35558
TC6	TC6	TC6	transposon	0.26485	0.554888	0	0.0776679	0.409869	0.038834	0.224351	-1.87677	0.132054
TIR21T5A_CE	TIR21T5A_CE	TIR21T5A_CE	transposon	11.6975	11.6526	19.6873	22.446	11.6751	21.0667	16.3709	0.846056	0.0209036
TIR23T5A_CE	TIR23T5A_CE	TIR23T5A_CE	transposon	4.01688	3.43022	0.328904	0.233004	3.72355	0.280954	2.00225	-3.32722	0.00737194
TIR43YW1_CE	TIR43YW1_CE	TIR43YW1_CE	transposon	15.4054	15.0324	6.67206	5.43676	15.2189	6.05441	10.6367	-1.31562	0.00491979
TIR54TA1_CE	TIR54TA1_CE	TIR54TA1_CE	transposon	7.8572	7.36488	13.626	12.3492	7.61104	12.9876	10.2993	0.763205	0.0158123
TIR9TA1_CE	TIR9TA1_CE	TIR9TA1_CE	transposon	1.89809	1.51333	1.97343	2.40771	1.70571	2.19057	1.94814	0.343138	0.236617
TIR9TA1A_CE	TIR9TA1A_CE	TIR9TA1A_CE	transposon	4.41416	3.22844	1.3626	1.39802	3.8213	1.38031	2.60081	-1.40543	0.0542795
TIR9TA1B_CE	TIR9TA1B_CE	TIR9TA1B_CE	transposon	0.0441416	0.151333	0.563836	0.0776679	0.0977373	0.320752	0.209245	1.08938	0.464841
TIR9TA1C_CE	TIR9TA1C_CE	TIR9TA1C_CE	transposon	0.0441416	0.151333	0.0469863	0	0.0977373	0.0234932	0.0606153	-0.679154	0.332218
TURMOIL1	TURMOIL1	TURMOIL1	transposon	291.776	302.111	3.05411	2.48537	296.944	2.76974	149.857	-6.69361	0.000309384
TURMOIL2	TURMOIL2	TURMOIL2	transposon	259.641	264.48	41.301	43.9601	262.06	42.6305	152.345	-2.61711	0.000158253
Vingi-1_CE	Vingi-1_CE	Vingi-1_CE	transposon	55.3536	60.8864	595.646	616.839	58.12	606.242	332.181	3.38055	0.000398979
WBGene00000001	Y110A7A.10	aap-1	protein_coding	22.8874	24.0367	7.58829	8.19397	23.4621	7.89113	15.6766	-1.56	0.00173579
WBGene00000002	F27C8.1	aat-1	protein_coding	0.0441416	0.378333	0.0469863	0.0776679	0.211237	0.0623271	0.136782	-0.93911	0.468472
WBGene00000003	F07C3.7	aat-2	protein_coding	0.132425	0.0504444	0	0	0.0914346	0	0.0457173	-0.936851	0.155433
WBGene00000004	F52H2.2	aat-3	protein_coding	1.50081	3.00144	0.0939727	0	2.25113	0.0469863	1.14906	-3.9996	0.0993065
WBGene00000005	T13A10.10	aat-4	protein_coding	0.132425	0.0504444	0.0939727	0	0.0914346	0.0469863	0.0692105	-0.381169	0.549889
WBGene00000006	C55C2.5	aat-5	protein_coding	0.419345	0.327888	0.0469863	0.155336	0.373617	0.101161	0.237389	-1.23537	0.0615242
WBGene00000007	T11F9.4	aat-6	protein_coding	0.441416	0.58011	0.375891	0.349506	0.510763	0.362698	0.436731	-0.400541	0.170857
WBGene00000008	F54D12.3	aat-7	protein_coding	0.132425	0.151333	0.0939727	0.155336	0.141879	0.124654	0.133267	-0.106579	0.645299
WBGene00000009	F28F9.4	aat-8	protein_coding	0.353133	0.163944	0.0469863	0.233004	0.258538	0.139995	0.199267	-0.579123	0.465836
WBGene00000010	Y53H1C.1	aat-9	protein_coding	13.6177	14.3893	14.6362	14.8928	14.0035	14.7645	14.384	0.0758243	0.2021
WBGene00000018	M79.1	abl-1	protein_coding	0.860761	1.33678	0.469863	0.310672	1.09877	0.390268	0.744518	-1.28991	0.105909
WBGene00000019	C24F3.5	abt-1	protein_coding	2.40572	2.59788	0.775274	1.08735	2.5018	0.931313	1.71656	-1.33503	0.013343
WBGene00000020	F12B6.1	abt-2	protein_coding	3.00163	4.01033	0.916233	1.90286	3.50598	1.40955	2.45776	-1.25627	0.0970437
WBGene00000021	F55G11.9	abt-3	pseudogene	6.88609	8.37377	0.0469863	0	7.62993	0.0234932	3.82671	-5.96795	0.00943726
WBGene00000022	Y39D8C.1	abt-4	protein_coding	2.40572	2.59788	0.681302	0.776679	2.5018	0.728991	1.6154	-1.65008	0.00364114
WBGene00000023	Y53C10A.9	abt-5	protein_coding	3.84032	3.22844	1.40959	1.59219	3.53438	1.50089	2.51764	-1.18283	0.0237757
WBGene00000026	F31A3.1	abu-3	pseudogene	0.0441416	0.0504444	0.0469863	0	0.047293	0.0234932	0.0353931	-0.254257	0.42109
WBGene00000031	C03A7.14	abu-8	protein_coding	1.72152	1.61422	0	0	1.66787	0	0.833935	-4.14394	0.00103314
WBGene00000034	T01D1.6	abu-11	protein_coding	0.0441416	0.0504444	0	0	0.047293	0	0.0236465	-0.558689	0.00441092
WBGene00000035	W09B12.1	ace-1	protein_coding	0.132425	0	0	0	0.0662124	0	0.0331062	-0.733028	0.42265
WBGene00000036	Y44E3A.2	ace-2	protein_coding	1.10354	0.554888	0.187945	0.155336	0.829214	0.171641	0.500427	-1.77431	0.139116
WBGene00000037	Y48B6A.8	ace-3	protein_coding	2.67057	2.34566	0.0469863	0	2.50811	0.0234932	1.2658	-4.4005	0.00433596
WBGene00000038	Y48B6A.7	ace-4	protein_coding	1.10354	1.05933	0	0	1.08144	0	0.540718	-3.56247	0.000417513
WBGene00000039	C42D8.5	acn-1	protein_coding	8.78418	8.67643	0.0939727	0.155336	8.7303	0.124654	4.42748	-5.29668	5.1897e-05
WBGene00000040	ZK455.1	aco-1	protein_coding	1.32425	2.01777	1.92644	1.24269	1.67101	1.58456	1.62779	-0.0721987	0.875446
WBGene00000041	F54H12.1	aco-2	protein_coding	32.3558	27.8201	24.9732	25.3974	30.0879	25.1853	27.6366	-0.255671	0.164257
WBGene00000043	K11G12.7	acr-3	protein_coding	0.0882832	0	0	0	0.0441416	0	0.0220708	-0.527487	0.42265
WBGene00000044	K03F8.2	acr-5	protein_coding	0.529699	0.353111	0	0	0.441405	0	0.220702	-2.43671	0.0377603
WBGene00000045	ZK973.5	acr-6	protein_coding	0.573841	0.327888	0	0	0.450865	0	0.225432	-2.4617	0.067005
WBGene00000046	T09A5.3	acr-7	protein_coding	2.494	2.64833	0	0.0776679	2.57116	0.038834	1.305	-4.26604	0.00116167
WBGene00000047	ZC504.2	acr-8	protein_coding	0	0.100889	0	0	0.0504444	0	0.0252222	-0.58923	0.42265
WBGene00000048	C40C9.2	acr-9	protein_coding	4.50244	5.22099	0.0469863	0	4.86172	0.0234932	2.44261	-5.32834	0.00549219
WBGene00000049	R02E12.8	acr-10	protein_coding	0.176566	0.126111	0	0	0.151339	0	0.0756693	-1.32963	0.0266809
WBGene00000050	D2092.3	acr-11	protein_coding	0.684195	1.08455	0.164452	0.310672	0.884374	0.237562	0.560968	-1.54405	0.0935704
WBGene00000051	R01E6.4	acr-12	protein_coding	0.176566	0.227	0	0	0.201783	0	0.100892	-1.59351	0.0152607
WBGene00000053	T05C12.2	acr-14	protein_coding	0.0441416	0.100889	0	0	0.0725152	0	0.0362576	-0.786723	0.125025
WBGene00000054	F25G6.4	acr-15	protein_coding	0	0.0504444	0	0	0.0252222	0	0.0126111	-0.32449	0.42265
WBGene00000055	F25G6.3	acr-16	protein_coding	1.19182	1.91689	0	0.0776679	1.55435	0.038834	0.796594	-3.57484	0.0532945
WBGene00000056	F53E10.2	acr-17	protein_coding	9.31388	11.5013	0.0234932	0.116502	10.4076	0.0699975	5.2388	-5.94977	0.0110287
WBGene00000057	F28F8.1	acr-18	protein_coding	1.36839	2.19433	0.0939727	0.0776679	1.78136	0.0858203	0.93359	-3.3398	0.0545365
WBGene00000059	R06A4.10	acr-20	protein_coding	2.07465	2.67355	0.0939727	0	2.3741	0.0469863	1.21054	-4.07315	0.0165458
WBGene00000060	F27B3.2	acr-21	protein_coding	0.132425	0.0504444	0	0	0.0914346	0	0.0457173	-0.936851	0.155433
WBGene00000061	F48E3.7	lgc-11	protein_coding	0	0.0504444	0	0	0.0252222	0	0.0126111	-0.32449	0.42265
WBGene00000062	F59B1.9	acr-23	protein_coding	0.485558	0.201777	0.0469863	0	0.343667	0.0234932	0.18358	-1.84505	0.155918
WBGene00000063	T04C12.6	act-1	protein_coding	0.353133	0.453999	0.469863	0.543676	0.403566	0.506769	0.455168	0.268967	0.240455
WBGene00000064	T04C12.5	act-2	protein_coding	9.66701	10.9464	17.7138	18.8733	10.3067	18.2936	14.3001	0.821687	0.0114831
WBGene00000065	T04C12.4	act-3	protein_coding	4.37002	5.09488	3.94685	3.49506	4.73245	3.72095	4.2267	-0.338822	0.141411
WBGene00000066	M03F4.2	act-4	protein_coding	0.441416	0.353111	0.258425	0	0.397263	0.129212	0.263238	-1.11732	0.188625
WBGene00000067	T25C8.2	act-5	protein_coding	0.26485	0.151333	0.234932	0.310672	0.208091	0.272802	0.240447	0.27505	0.443035
WBGene00000068	F17C8.1	acy-1	protein_coding	32.3337	31.6286	0.187945	0.155336	31.9812	0.171641	16.0764	-6.88388	0.000123076
WBGene00000069	C10F3.3	acy-2	protein_coding	0.573841	0.706221	0.0469863	0	0.640031	0.0234932	0.331762	-2.58315	0.0127304
WBGene00000070	C44F1.5	acy-3	protein_coding	0.308991	0.378333	0.51685	0.466008	0.343662	0.491429	0.417545	0.414743	0.0752215
WBGene00000071	T01C2.1	acy-4	protein_coding	0.220708	0.201777	0.0939727	0.233004	0.211243	0.163488	0.187365	-0.240301	0.566307
WBGene00000072	F39C12.2	add-1	protein_coding	0.0662124	0.327888	0.117466	0.310672	0.19705	0.214069	0.20556	0.0803729	0.92621
WBGene00000073	F57F5.4	add-2	protein_coding	3.28855	3.02666	0.328904	1.00968	3.15761	0.669294	1.91345	-2.08221	0.0208138
WBGene00000074	C04A11.4	adm-2	protein_coding	2.16294	2.69877	0.939727	0.854347	2.43086	0.897037	1.66395	-1.34391	0.0298899
WBGene00000075	ZK154.7	adm-4	protein_coding	3.44304	3.73288	0.610822	0.349506	3.58796	0.480164	2.03406	-2.66829	0.00391882
WBGene00000079	H15N14.1	adr-1	protein_coding	15.9572	15.0829	19.5933	23.5334	15.52	21.5633	18.5417	0.471859	0.0957539
WBGene00000080	T20H4.4	adr-2	protein_coding	14.8536	17.4538	12.3104	10.4075	16.1537	11.359	13.7563	-0.504292	0.0967835
WBGene00000081	Y50D7A.7	ads-1	protein_coding	106.05	112.97	293.852	281.313	109.51	287.583	198.547	1.3921	0.00161323
WBGene00000082	C02B4.1	adt-1	protein_coding	0.220708	0.252222	0.0469863	0.116502	0.236465	0.0817441	0.159105	-0.888547	0.0557955
WBGene00000083	F08C6.1	adt-2	protein_coding	0.331062	0.302666	0	0.0776679	0.316864	0.038834	0.177849	-1.58622	0.0214093
WBGene00000084	D2030.10	aex-1	protein_coding	1.21389	1.135	0.399384	0.621344	1.17445	0.510364	0.842405	-1.06213	0.0300464
WBGene00000085	T14B1.2	aex-2	protein_coding	0	0.0504444	0	0	0.0252222	0	0.0126111	-0.32449	0.42265
WBGene00000086	C02H7.3	aex-3	protein_coding	0.441416	0.277444	0.187945	0.0776679	0.35943	0.132807	0.246118	-0.980713	0.148791
WBGene00000088	F32A7.6	aex-5	protein_coding	27.3899	31.326	1.45658	2.48537	29.3579	1.97098	15.6644	-3.83027	0.00547153
WBGene00000089	Y87G2A.4	aex-6	protein_coding	280.652	293.611	378.475	355.292	287.132	366.883	327.008	0.353499	0.0266238
WBGene00000090	B0334.8	age-1	protein_coding	20.0403	22.6747	19.053	17.0481	21.3575	18.0505	19.704	-0.241471	0.183798
WBGene00000092	F32A6.4	ags-3	protein_coding	1.4346	1.135	0.563836	0.776679	1.2848	0.670258	0.977529	-0.846265	0.0789634
WBGene00000093	Y62E10A.5	agt-1	protein_coding	4.48037	5.85155	3.7824	3.26205	5.16596	3.52223	4.34409	-0.53982	0.154253
WBGene00000094	F09E5.13	agt-2	protein_coding	2.05258	1.71511	2.46678	2.21354	1.88385	2.34016	2.112	0.298675	0.163022
WBGene00000095	C25A1.11	aha-1	protein_coding	4.87765	6.68388	0.375891	0.233004	5.78076	0.304447	3.0426	-3.86198	0.0262921
WBGene00000096	C41G7.5	ahr-1	protein_coding	12.7128	14.8306	0.0939727	0	13.7717	0.0469863	6.90935	-6.56032	0.00591179
WBGene00000097	F58E10.4	aip-1	protein_coding	19.3119	17.8069	31.3399	31.0672	18.5594	31.2035	24.8815	0.746422	0.00363863
WBGene00000098	K07C11.2	air-1	protein_coding	12.2493	13.393	11.5586	10.8347	12.8211	11.1967	12.0089	-0.193837	0.138423
WBGene00000099	B0207.4	air-2	protein_coding	50.1448	54.606	35.8506	39.766	52.3754	37.8083	45.0919	-0.469129	0.0390906
WBGene00000100	C25A11.4	ajm-1	protein_coding	10.9913	11.6022	2.96014	5.39792	11.2967	4.17903	7.73788	-1.41326	0.0297824
WBGene00000101	D1022.7	aka-1	protein_coding	25.3814	24.0872	18.8885	19.2228	24.7343	19.0557	21.895	-0.374563	0.0135711
WBGene00000102	C12D8.10	akt-1	protein_coding	13.6177	13.2164	13.0622	13.9414	13.4171	13.5018	13.4594	0.00901671	0.876933
WBGene00000103	F28H6.1	akt-2	protein_coding	3.33269	4.01033	0.234932	0.543676	3.67151	0.389304	2.03041	-2.94634	0.0126251
WBGene00000105	F48F7.1	alg-1	protein_coding	6.40053	7.03699	2.96014	3.65039	6.71876	3.30527	5.01201	-1.00174	0.0183936
WBGene00000106	T07D3.7	alg-2	protein_coding	4.52451	3.75811	5.21548	5.66976	4.14131	5.44262	4.79197	0.386059	0.0999256
WBGene00000107	F54D8.3	alh-1	protein_coding	5.84876	6.17944	4.62815	4.62124	6.0141	4.6247	5.3194	-0.371918	0.0138728
WBGene00000109	F36H1.6	alh-3	protein_coding	36.4168	36.7992	49.4296	50.6007	36.608	50.0151	43.3116	0.449152	0.00210396
WBGene00000110	T05H4.13	alh-4	protein_coding	18.1863	17.4538	13.861	13.0482	17.82	13.4546	15.6373	-0.402793	0.0153454
WBGene00000111	T08B1.3	alh-5	protein_coding	5.45149	5.82632	0	0	5.63891	0	2.81945	-5.8427	0.00110285
WBGene00000112	F56D12.1	alh-6	protein_coding	43.2808	44.2145	7.02446	6.95128	43.7477	6.98787	25.3678	-2.62908	0.000162227
WBGene00000113	F45H10.1	alh-7	protein_coding	14.8978	14.6793	30.2827	25.5139	14.7885	27.8983	21.3434	0.911136	0.031587
WBGene00000114	F13D12.4	alh-8	protein_coding	14.1695	14.8811	11.911	12.9705	14.5253	12.4408	13.483	-0.221835	0.0823192
WBGene00000115	F01F1.6	alh-9	protein_coding	55.7067	61.6178	89.9318	89.2793	58.6622	89.6056	74.1339	0.610308	0.00910833
WBGene00000116	C54D1.4	alh-10	protein_coding	0.573841	0.857554	0.540343	0.155336	0.715697	0.347839	0.531768	-0.865053	0.263815
WBGene00000117	F42G9.5	alh-11	protein_coding	8.89453	9.40787	115.445	125.123	9.1512	120.284	64.7177	3.70186	0.00189573
WBGene00000118	Y69F12A.2	alh-12	protein_coding	0.0441416	0.0504444	0.234932	0.310672	0.047293	0.272802	0.160047	1.33972	0.0272414
WBGene00000120	C01F6.5	aly-1	protein_coding	1.16975	1.43766	0.44637	0.233004	1.30371	0.339687	0.821698	-1.67469	0.0301362
WBGene00000121	F23B2.6	aly-2	protein_coding	22.3136	17.9582	6.39014	6.71828	20.1359	6.55421	13.345	-1.60458	0.0248936
WBGene00000122	M18.7	aly-3	protein_coding	15.8027	15.1585	22.7649	20.349	15.4806	21.5569	18.5188	0.475077	0.0398176
WBGene00000123	F36A4.7	ama-1	protein_coding	105.807	106.488	189.073	200.5	106.148	194.786	150.467	0.875201	0.00414359
WBGene00000133	C05E11.4	amt-1	protein_coding	0.0441416	0	0	0	0.0220708	0	0.0110354	-0.287718	0.42265
WBGene00000134	F49E11.3	amt-2	protein_coding	0.0441416	0.100889	0	0	0.0725152	0	0.0362576	-0.786723	0.125025
WBGene00000135	M195.3	amt-3	protein_coding	0.220708	0.100889	0	0	0.160798	0	0.0803992	-1.38293	0.115296
WBGene00000136	C05E11.5	amt-4	protein_coding	0.0882832	0.0252222	0.140959	0.0776679	0.0567527	0.109313	0.0830331	0.417175	0.360433
WBGene00000137	R13G10.2	amx-1	protein_coding	0.529699	0.756666	0.610822	0.543676	0.643182	0.577249	0.610216	-0.13403	0.633468
WBGene00000138	B0019.1	amx-2	protein_coding	1.71049	1.86644	0.0939727	0	1.78846	0.0469863	0.917725	-3.68346	0.00272175
WBGene00000139	F25C8.2	amx-3	protein_coding	0.154496	0.353111	0.798768	0.776679	0.253803	0.787724	0.520763	1.32716	0.033284
WBGene00000140	ZK973.6	anc-1	protein_coding	70.4279	74.7333	56.1956	67.3964	72.5806	61.796	67.1883	-0.231724	0.214087
WBGene00000142	C08B6.9	aos-1	protein_coding	10.0643	11.9805	12.5923	13.3201	11.0224	12.9562	11.9893	0.231265	0.199817
WBGene00000143	K06H7.6	apc-2	protein_coding	8.43104	8.02065	8.2461	9.98033	8.22585	9.11322	8.66953	0.146107	0.42425
WBGene00000144	F15H10.3	apc-10	protein_coding	5.69427	5.75066	5.42692	6.48527	5.72246	5.9561	5.83928	0.0567591	0.702377
WBGene00000145	F35G12.9	apc-11	protein_coding	4.01688	3.83377	5.47391	5.90276	3.92533	5.68834	4.80683	0.524042	0.0170441
WBGene00000146	F46F3.4	ape-1	protein_coding	26.7277	25.4996	26.1009	25.8634	26.1137	25.9822	26.0479	-0.00725631	0.852926
WBGene00000147	VF36H2L.1	aph-1	protein_coding	21.6735	22.019	6.1787	6.52411	21.8462	6.3514	14.0988	-1.76629	0.000248394
WBGene00000148	ZC434.6	aph-2	protein_coding	24.1013	24.6169	8.97439	9.16482	24.3591	9.0696	16.7143	-1.41544	0.000322863
WBGene00000149	C42D8.8	apl-1	protein_coding	3.00163	2.97622	0.469863	0.543676	2.98892	0.506769	1.74785	-2.34788	0.000247184
WBGene00000150	F55A12.7	apm-1	protein_coding	0.882832	0.453999	0.751781	1.04852	0.668416	0.900149	0.784282	0.380257	0.467912
WBGene00000151	T05H10.2	apn-1	protein_coding	19.2237	20.2786	18.818	18.3296	19.7511	18.5738	19.1625	-0.0882047	0.180086
WBGene00000155	W03G9.4	app-1	protein_coding	33.967	35.6894	47.5972	48.4648	34.8282	48.031	41.4296	0.462574	0.00529231
WBGene00000156	K04G2.8	2022-04-01	protein_coding	41.162	42.7264	51.638	50.4065	41.9442	51.0222	46.4832	0.282044	0.0118117
WBGene00000157	F02E8.3	aps-2	protein_coding	1.5891	2.11866	0.657809	0.621344	1.85388	0.639576	1.24673	-1.40157	0.0446009
WBGene00000158	Y105E8A.9	apg-1	protein_coding	23.2847	24.0241	27.4283	24.5431	23.6544	25.9857	24.82	0.135062	0.257965
WBGene00000159	F29G9.3	aps-1	protein_coding	12.9776	12.3841	14.0254	15.3783	12.6809	14.7018	13.6913	0.211791	0.111654
WBGene00000160	Y71H2B.10	apb-1	protein_coding	24.2999	25.2979	15.6464	17.9801	24.7989	16.8133	20.8061	-0.557925	0.0243363
WBGene00000161	T20B5.1	apa-2	protein_coding	4.43623	3.32933	2.51377	2.33004	3.88278	2.4219	3.15234	-0.659262	0.121237
WBGene00000162	W09G10.4	apd-3	protein_coding	20.3051	22.7504	17.9018	12.9317	21.5278	15.4168	18.4723	-0.479058	0.158082
WBGene00000163	R11A5.1	apb-3	protein_coding	14.8757	13.4182	6.2022	6.1746	14.147	6.1884	10.1677	-1.17989	0.00828381
WBGene00000164	F53H8.1	apm-3	protein_coding	0.772478	0.453999	0.422877	0.155336	0.613239	0.289106	0.451173	-0.87422	0.259434
WBGene00000165	Y48G8AL.14	aps-3	protein_coding	3.22234	3.48066	4.83959	4.50474	3.3515	4.67217	4.01183	0.467421	0.024691
WBGene00000166	W04G3.4	apt-9	protein_coding	0.0441416	0	0	0	0.0220708	0	0.0110354	-0.287718	0.42265
WBGene00000168	K08D9.3	apx-1	protein_coding	12.7128	11.7788	13.4381	13.6696	12.2458	13.5538	12.8998	0.145288	0.11285
WBGene00000169	F32A5.5	aqp-1	protein_coding	0.26485	0.151333	0.117466	0.466008	0.208091	0.291737	0.249914	0.346526	0.692887
WBGene00000170	C01G6.1	aqp-2	protein_coding	0.794549	1.21066	0	0	1.00261	0	0.501303	-3.46285	0.0404674
WBGene00000171	Y69E1A.7	aqp-3	protein_coding	0	0.100889	0.0234932	0.0776679	0.0504444	0.0505806	0.0505125	0.00130538	0.998318
WBGene00000172	F40F9.9	aqp-4	protein_coding	0.645571	1.18544	0.798768	0.155336	0.915507	0.477052	0.696279	-0.815427	0.406068
WBGene00000174	C32C4.2	aqp-6	protein_coding	0.0441416	0	0	0	0.0220708	0	0.0110354	-0.287718	0.42265
WBGene00000175	M02F4.8	aqp-7	protein_coding	0.640053	0.453999	0	0	0.547026	0	0.273513	-2.69382	0.0277232
WBGene00000176	K02G10.7	aqp-8	protein_coding	0	0.0504444	0	0	0.0252222	0	0.0126111	-0.32449	0.42265
WBGene00000177	K07A1.16	aqp-9	protein_coding	28.4272	32.8393	0.704795	0.893181	30.6332	0.798988	15.7161	-5.09535	0.00543301
WBGene00000178	ZK1321.3	aqp-10	protein_coding	16.4648	19.9003	0.375891	0.310672	18.1826	0.343281	9.26292	-5.3661	0.00914803
WBGene00000179	ZK525.2	aqp-11	protein_coding	0.176566	0.378333	0.0469863	0.0776679	0.27745	0.0623271	0.169888	-1.21738	0.169549
WBGene00000180	ZK1320.6	arc-1	protein_coding	0.0882832	0.0504444	0.0469863	0	0.0693638	0.0234932	0.0464285	-0.455694	0.267719
WBGene00000181	F01G4.2	ard-1	protein_coding	3.37683	3.90944	2.88966	3.45622	3.64314	3.17294	3.40804	-0.193659	0.350089
WBGene00000182	B0336.2	arf-1	protein_coding	25.9553	26.9877	52.0843	53.6686	26.4715	52.8764	39.674	0.995472	0.00127967
WBGene00000183	F57H12.1	arf-5	protein_coding	12.6466	14.3262	15.388	17.1258	13.4864	16.2569	14.8716	0.267738	0.148892
WBGene00000184	Y116A8C.12	arf-6	protein_coding	12.9997	13.166	10.3605	10.3298	13.0828	10.3452	11.714	-0.335826	0.000952246
WBGene00000185	F31A9.3	arg-1	protein_coding	0.750407	0.554888	0.704795	0.854347	0.652648	0.779571	0.716109	0.224826	0.410813
WBGene00000186	C01C7.1	ark-1	protein_coding	37.6748	38.2873	21.3318	19.8053	37.9811	20.5686	29.2748	-0.881636	0.00222311
WBGene00000187	F54C9.10	arl-1	protein_coding	6.0474	6.2551	4.36973	5.04842	6.15125	4.70907	5.43016	-0.378386	0.0555537
WBGene00000188	F19H8.3	arl-3	protein_coding	0.137942	0.403555	0.0587329	0	0.270749	0.0293665	0.150058	-1.51898	0.217943
WBGene00000189	ZK632.8	arl-5	protein_coding	1.72152	1.38722	1.55055	1.00968	1.55437	1.28012	1.41724	-0.261493	0.479248
WBGene00000190	F45E4.1	warf-1	protein_coding	1.47874	1.51333	0	0.0776679	1.49604	0.038834	0.767436	-3.52306	0.000849965
WBGene00000191	F20D1.5	arl-7	pseudogene	0.132425	0	0.0469863	0	0.0662124	0.0234932	0.0448528	-0.428597	0.605009
WBGene00000192	Y57G11C.13	arl-8	protein_coding	28.8024	28.148	16.5157	18.8733	28.4752	17.6945	23.0848	-0.683331	0.012634
WBGene00000193	C38D4.8	arl-6	protein_coding	0.0882832	0.100889	0	0	0.094586	0	0.047293	-0.960408	0.00441092
WBGene00000195	F53H8.2	arr-1	protein_coding	3.06784	2.77444	2.4198	1.59219	2.92114	2.00599	2.46357	-0.520592	0.172482
WBGene00000196	W02B12.6	aars-1	protein_coding	26.6174	25.4492	3.61795	3.53389	26.0333	3.57592	14.8046	-2.82971	0.000679289
WBGene00000197	F28H1.3	aars-2	protein_coding	134.61	135.443	198.141	205.898	135.026	202.02	168.523	0.580899	0.00337272
WBGene00000198	C15F1.6	art-1	protein_coding	11.3002	11.804	5.37993	5.9416	11.5521	5.66077	8.60644	-1.01626	0.00407498
WBGene00000199	Y71F9AL.16	arx-1	protein_coding	19.3561	18.0843	24.6208	23.4169	18.7202	24.0189	21.3695	0.35788	0.0262392
WBGene00000200	K07C5.1	arx-2	protein_coding	14.7654	15.5621	6.01425	6.91245	15.1637	6.46335	10.8135	-1.2176	0.00472715
WBGene00000201	Y79H2A.6	arx-3	protein_coding	10.0643	12.8255	14.4131	15.7472	11.4449	15.0801	13.2625	0.394929	0.141184
WBGene00000202	Y6D11A.1	exos-4.2	protein_coding	16.3765	15.1838	18.818	19.4558	15.7801	19.1369	17.4585	0.276654	0.0382754
WBGene00000203	Y37D8A.1	arx-5	protein_coding	7.65857	7.23877	7.94069	7.49496	7.44867	7.71782	7.58324	0.0505451	0.472039
WBGene00000204	C35D10.16	arx-6	protein_coding	29.7514	27.694	38.3643	38.3291	28.7227	38.3467	33.5347	0.415656	0.0112371
WBGene00000205	M01B12.3	arx-7	protein_coding	6.66538	7.44054	8.5985	8.97065	7.05296	8.78457	7.91877	0.312762	0.0564743
WBGene00000206	F35G12.10	asb-1	protein_coding	7.65857	8.82776	6.74254	6.91245	8.24317	6.82749	7.53533	-0.268262	0.13878
WBGene00000207	F02E8.1	asb-2	protein_coding	4.8335	5.85155	0.51685	0.155336	5.34253	0.336093	2.83931	-3.64157	0.0114416
WBGene00000208	Y53F4B.15	trip-4	protein_coding	8.76211	7.97021	7.35336	8.89298	8.36616	8.12317	8.24466	-0.0420128	0.805317
WBGene00000209	K07A12.3	asg-1	protein_coding	6.86402	7.59188	6.1787	6.75711	7.22795	6.46791	6.84793	-0.157976	0.243668
WBGene00000210	C53B7.4	asg-2	protein_coding	1.25804	1.23589	0.164452	0.854347	1.24696	0.5094	0.87818	-1.14425	0.166062
WBGene00000211	B0252.2	asm-1	protein_coding	0.0220708	0.0504444	0	0	0.0362576	0	0.0181288	-0.446337	0.125025
WBGene00000212	ZK455.4	asm-2	protein_coding	0.772478	0.983665	0.704795	0.737845	0.878072	0.72132	0.799696	-0.251995	0.280148
WBGene00000213	W03G1.7	asm-3	protein_coding	2.27329	2.79966	0.328904	0.0776679	2.53648	0.203286	1.36988	-3.11986	0.0152658
WBGene00000214	Y39B6A.20	asp-1	protein_coding	2.07465	2.27	4.4637	4.97075	2.17233	4.71722	3.44478	1.08403	0.0112059
WBGene00000215	T18H9.2	asp-2	protein_coding	0.485558	0.529666	0.328904	0.621344	0.507612	0.475124	0.491368	-0.0792768	0.84649
WBGene00000216	H22K11.1	asp-3	protein_coding	2.47193	2.77444	2.98363	4.58241	2.62318	3.78302	3.2031	0.511884	0.290062
WBGene00000217	R12H7.2	asp-4	protein_coding	1.72152	1.99255	0.51685	0.310672	1.85704	0.413761	1.1354	-1.9295	0.0136339
WBGene00000218	F21F8.3	asp-5	protein_coding	1.25804	0.857554	1.50356	1.32036	1.05779	1.41196	1.23488	0.385039	0.249017
WBGene00000219	F21F8.7	asp-6	protein_coding	4.43623	4.79221	4.93356	6.2911	4.61422	5.61233	5.11328	0.27706	0.29086
WBGene00000220	K08F8.2	atf-2	protein_coding	0.176566	0.227	0	0	0.201783	0	0.100892	-1.59351	0.0152607
WBGene00000221	T04C10.4	atf-4	protein_coding	30.3694	32.5114	15.6699	19.5626	31.4404	17.6163	24.5283	-0.832126	0.0248654
WBGene00000222	F45E6.2	atf-6	protein_coding	6.81988	8.39899	5.19199	4.66008	7.60943	4.92603	6.26773	-0.617204	0.084377
WBGene00000223	C07G2.2	atf-7	protein_coding	15.9793	16.3251	23.2406	22.6111	16.1522	22.9258	19.539	0.502623	0.00279911
WBGene00000224	F26D10.9	atgp-1	protein_coding	25.2711	26.1554	0.422877	0.854347	25.7132	0.638612	13.1759	-5.12715	0.000384768
WBGene00000225	C38C6.2	atgp-2	protein_coding	0.397274	0.605332	0.0939727	0	0.501303	0.0469863	0.274145	-2.03241	0.0577164
WBGene00000226	T06E4.3	atl-1	protein_coding	70.6265	72.2616	95.4762	99.4538	71.4441	97.465	84.4545	0.447532	0.00675948
WBGene00000227	Y48G1BL.2	atm-1	protein_coding	93.9333	91.9601	81.4978	79.2213	92.9467	80.3595	86.6531	-0.209691	0.0140207
WBGene00000228	W04D2.1	atn-1	protein_coding	0.529699	0.504444	0.610822	0.660178	0.517071	0.6355	0.576286	0.253288	0.0506623
WBGene00000229	C34E10.6	atp-2	protein_coding	23.3288	24.5664	21.1204	22.6014	23.9476	21.8609	22.9042	-0.130959	0.163089
WBGene00000230	F27C1.7	atp-3	protein_coding	6.5771	6.68388	5.63836	4.31057	6.63049	4.97447	5.80248	-0.407455	0.130768
WBGene00000231	D2045.1	atx-2	protein_coding	22.4901	22.6747	30.0947	29.5138	22.5824	29.8043	26.1934	0.398776	0.00177625
WBGene00000232	B0207.12	avr-14	protein_coding	10.3071	10.2654	0.493356	0.699012	10.2862	0.596184	5.44121	-3.89906	0.000117201
WBGene00000233	R11G10.1	avr-15	protein_coding	0.176566	0.252222	0.0469863	0	0.214394	0.0234932	0.118944	-1.34814	0.0503369
WBGene00000235	B0464.7	baf-1	protein_coding	5.40735	4.48955	7.30637	5.39792	4.94845	6.35215	5.6503	0.35394	0.316093
WBGene00000236	F57B10.11	bag-1	protein_coding	14.5447	16.1422	6.1787	6.79595	15.3434	6.48732	10.9154	-1.22923	0.00922035
WBGene00000237	Y71F9AR.1	bam-2	protein_coding	41.7579	44.4667	0.96322	0.932015	43.1123	0.947618	22.03	-5.36626	0.00103032
WBGene00000238	C54D1.6	bar-1	protein_coding	0.331062	0.453999	0.634315	0.621344	0.392531	0.627829	0.51018	0.563387	0.0625952
WBGene00000239	C05D2.4	bas-1	protein_coding	0	0	0.0939727	0	0	0.0469863	0.0234932	0.555682	0.42265
WBGene00000240	K08F8.4	pah-1	protein_coding	3.48719	5.14533	0	0	4.31626	0	2.15813	-5.46475	0.0349711
WBGene00000241	Y105E8A.5	bbs-1	protein_coding	6.86402	5.87677	0	0.0776679	6.37039	0.038834	3.20461	-5.54242	0.00606024
WBGene00000242	F20D12.3	bbs-2	protein_coding	0.0882832	0.302666	0	0	0.195475	0	0.0977373	-1.56303	0.209778
WBGene00000245	T13C5.5	bca-1	protein_coding	0.26485	0.58011	0.164452	0.233004	0.42248	0.198728	0.310604	-0.806543	0.29978
WBGene00000246	M7.3	bcc-1	protein_coding	0	0.0504444	0.0469863	0	0.0252222	0.0234932	0.0243577	-0.020059	0.964552
WBGene00000247	T19E7.3	bec-1	protein_coding	22.4681	24.5412	40.5727	39.8048	23.5046	40.1888	31.8467	0.771308	0.00436079
WBGene00000248	C54C6.2	ben-1	protein_coding	5.05421	4.76699	3.17158	3.10672	4.9106	3.13915	4.02488	-0.62937	0.00683654
WBGene00000249	T27F2.3	bir-1	protein_coding	14.5005	14.2253	26.7822	25.6304	14.3629	26.2063	20.2846	0.863051	0.0024901
WBGene00000250	C50B8.2	bir-2	protein_coding	28.1844	28.9551	10.0316	11.223	28.5697	10.6273	19.5985	-1.41824	0.00155991
WBGene00000251	C09G5.6	bli-1	protein_coding	0	0.151333	0	0	0.0756666	0	0.0378333	-0.81284	0.42265
WBGene00000252	F59E12.12	bli-2	protein_coding	0.0441416	0.151333	0	0	0.0977373	0	0.0488687	-0.983585	0.209778
WBGene00000253	F56C11.1	bli-3	protein_coding	28.8465	26.786	0.0469863	0	27.8162	0.0234932	13.9199	-7.82053	0.00137209
WBGene00000254	K04F10.4	bli-4	protein_coding	29.2438	28.1984	13.9314	15.8054	28.7211	14.8684	21.7948	-0.945202	0.00594546
WBGene00000255	F45G2.5	bli-5	protein_coding	0.0441416	0.151333	0	0.0776679	0.0977373	0.038834	0.0682857	-0.510225	0.467385
WBGene00000256	Y73B6BL.34	bli-6	protein_coding	0.441416	0.353111	1.12767	1.00968	0.397263	1.06868	0.73297	1.2328	0.0118315
WBGene00000257	F23B12.8	bmk-1	protein_coding	113.422	122.58	149.017	150.792	118.001	149.905	133.953	0.344989	0.0207116
WBGene00000259	F13H8.10	bpl-1	protein_coding	10.0201	9.78621	6.74254	7.49496	9.90317	7.11875	8.51096	-0.470637	0.0194381
WBGene00000262	F54B11.6	bra-1	protein_coding	20.0403	20.3795	0.281918	0.271838	20.2099	0.276878	10.2434	-5.75194	7.24682e-05
WBGene00000263	F23H11.5	WBGene00000263	protein_coding	1.28011	1.68989	1.57404	1.90286	1.485	1.73845	1.61172	0.214013	0.436432
WBGene00000264	C36A4.8	brc-1	protein_coding	18.6278	19.4211	30.0947	28.776	19.0244	29.4354	24.2299	0.627027	0.00541872
WBGene00000265	K04C2.4	brd-1	protein_coding	25.4697	26.2815	38.6697	41.2028	25.8756	39.9363	32.906	0.624151	0.00882897
WBGene00000266	C53B4.7	bre-1	protein_coding	11.521	12.3841	0.469863	0.621344	11.9525	0.545603	6.24906	-4.22254	0.00147223
WBGene00000267	Y39E4B.9	bre-2	protein_coding	32.9517	35.3111	0.0939727	0.0776679	34.1314	0.0858203	17.1086	-7.52527	0.00119852
WBGene00000268	B0464.4	bre-3	protein_coding	6.09154	5.3471	5.23898	6.83478	5.71932	6.03688	5.8781	0.0766538	0.752875
WBGene00000269	Y73E7A.7	bre-4	protein_coding	2.97956	2.92577	2.04391	2.13587	2.95267	2.08989	2.52128	-0.479213	0.00379019
WBGene00000270	T12G3.8	bre-5	protein_coding	13.2645	10.8203	1.26863	1.55336	12.0424	1.41099	6.72671	-3.00649	0.0131303
WBGene00000271	F45E12.2	brf-1	protein_coding	25.6021	29.1316	30.2357	31.8439	27.3669	31.0398	29.2033	0.181066	0.198735
WBGene00000272	F56A3.5	bro-1	protein_coding	0.485558	0.605332	0.0939727	0	0.545445	0.0469863	0.296216	-2.13461	0.0225351
WBGene00000273	Y79H2A.1	brp-1	protein_coding	0.132425	0.0504444	0.0469863	0	0.0914346	0.0234932	0.0574639	-0.63242	0.287008
WBGene00000274	F15D4.1	btf-1	protein_coding	58.7525	61.9457	63.0791	64.5809	60.3491	63.83	62.0895	0.0807734	0.187239
WBGene00000275	R06C7.8	bub-1	protein_coding	98.3695	101.973	150.004	162.326	100.171	156.165	128.168	0.640084	0.012889
WBGene00000277	C23H4.1	cab-1	protein_coding	0.220708	0.453999	0.234932	0.233004	0.337354	0.233968	0.285661	-0.389092	0.468963
WBGene00000279	F54D8.4	cah-1	protein_coding	1.32425	1.56378	8.73946	8.2328	1.44401	8.48613	4.96507	2.47532	0.00157955
WBGene00000280	D1022.8	cah-2	protein_coding	0.154496	0.176555	0.0469863	0	0.165525	0.0234932	0.0945093	-1.10442	0.0318058
WBGene00000281	K05G3.3	cah-3	protein_coding	0.132425	0	0.0939727	0.0776679	0.0662124	0.0858203	0.0760163	0.16088	0.796517
WBGene00000282	R01E6.3	cah-4	protein_coding	0	0.100889	0	0	0.0504444	0	0.0252222	-0.58923	0.42265
WBGene00000283	R173.1	cah-5	protein_coding	0	0.0504444	0	0	0.0252222	0	0.0126111	-0.32449	0.42265
WBGene00000284	T28F2.3	cah-6	protein_coding	0.0882832	0	0.0939727	0	0.0441416	0.0469863	0.045564	0.0281953	0.968813
WBGene00000285	C13C12.1	cal-1	protein_coding	0.0441416	0	0	0	0.0220708	0	0.0110354	-0.287718	0.42265
WBGene00000286	C18E9.1	cal-2	protein_coding	0.220708	0.151333	0.0469863	0	0.186021	0.0234932	0.104757	-1.21169	0.0604795
WBGene00000288	T07G12.1	cal-4	protein_coding	0.132425	0.100889	0	0	0.116657	0	0.0583284	-1.11541	0.0177839
WBGene00000289	C01G6.8	cam-1	protein_coding	5.12042	5.70021	4.1348	4.27174	5.41032	4.20327	4.80679	-0.356704	0.0558456
WBGene00000292	D2024.6	cap-1	protein_coding	11.5872	11.0978	18.6301	21.747	11.3425	20.1886	15.7655	0.826268	0.0303624
WBGene00000293	M106.5	cap-2	protein_coding	14.9861	16.1674	20.7915	19.2228	15.5767	20.0071	17.7919	0.359081	0.0457695
WBGene00000294	F41G4.2	cas-1	protein_coding	4.19345	4.4391	1.31562	2.79605	4.31628	2.05583	3.18605	-1.03459	0.0947799
WBGene00000295	W01C8.6	cat-1	protein_coding	0.0441416	0.100889	0	0	0.0725152	0	0.0362576	-0.786723	0.125025
WBGene00000296	B0432.5	cat-2	protein_coding	0.132425	0.403555	0	0	0.26799	0	0.133995	-1.87967	0.186693
WBGene00000298	F32G8.6	cat-4	protein_coding	0.132425	0.151333	0.0939727	0	0.141879	0.0469863	0.0944326	-0.718603	0.186267
WBGene00000301	T13F2.8	cav-1	protein_coding	8.78418	9.48354	0.51685	0.38834	9.13386	0.452595	4.79323	-4.06264	0.00167306
WBGene00000302	C56A3.7	cav-2	protein_coding	1.39046	1.71511	1.0337	1.00968	1.55278	1.02169	1.28724	-0.559223	0.0824746
WBGene00000366	R10E11.1	cbp-1	protein_coding	62.4383	61.7944	72.7113	75.8816	62.1163	74.2965	68.2064	0.257941	0.0171819
WBGene00000367	C54D2.5	cca-1	protein_coding	2.6485	3.15277	0	0	2.90063	0	1.45032	-4.9072	0.00747144
WBGene00000368	T28F2.5	ccb-1	protein_coding	40.0585	38.4891	1.33911	0.776679	39.2738	1.05789	20.1658	-5.08766	0.000475451
WBGene00000369	Y56A3A.20	ccf-1	protein_coding	28.7141	28.2741	46.2815	44.6979	28.4941	45.4897	36.9919	0.672992	0.00232999
WBGene00000370	Y73F8A.6	ccg-1	protein_coding	0.640053	0.302666	0	0.0776679	0.47136	0.038834	0.255097	-2.04104	0.129728
WBGene00000371	F26E4.9	cox-5B	protein_coding	11.9182	13.3173	11.3002	9.66966	12.6178	10.4849	11.5514	-0.264833	0.185505
WBGene00000372	T10B9.10	cyp-13A7	protein_coding	0.0441416	0	0	0	0.0220708	0	0.0110354	-0.287718	0.42265
WBGene00000373	F08F3.7	cyp-14A5	protein_coding	0	0	0.0469863	0.155336	0	0.101161	0.0505806	1.00835	0.202823
WBGene00000374	C01F6.3	cyp-31A1	pseudogene	19.2457	23.6584	3.7824	3.30089	21.4521	3.54164	12.4969	-2.56516	0.0150109
WBGene00000376	ZC518.3	ccr-4	protein_coding	21.3204	20.947	29.2137	30.7371	21.1337	29.9754	25.5546	0.502229	0.00777514
WBGene00000377	T05C12.7	cct-1	protein_coding	26.0435	28.9046	53.165	50.7172	27.4741	51.9411	39.7076	0.916339	0.00586883
WBGene00000378	T21B10.7	cct-2	protein_coding	28.052	29.8883	30.0243	26.6789	28.9701	28.3516	28.6609	-0.0310279	0.776576
WBGene00000379	K01C8.10	cct-4	protein_coding	23.7482	22.9017	28.3797	28.543	23.325	28.4614	25.8932	0.286018	0.00696801
WBGene00000380	C07G2.3	cct-5	protein_coding	14.9419	13.1155	16.7506	16.7763	14.0287	16.7635	15.3961	0.255268	0.0957753
WBGene00000381	F01F1.8	cct-6	protein_coding	21.2762	22.2964	27.5575	25.7469	21.7863	26.6522	24.2193	0.289628	0.0427025
WBGene00000382	C43E11.10	cdc-6	protein_coding	31.0536	33.8986	55.3264	56.6588	32.4761	55.9926	44.2343	0.783996	0.00443185
WBGene00000383	C17G10.4	cdc-14	protein_coding	46.1721	49.2841	34.5584	32.271	47.7281	33.4147	40.5714	-0.513064	0.0177204
WBGene00000386	K06A5.7	cdc-25.1	protein_coding	37.9397	36.6478	52.5777	49.0085	37.2938	50.7931	44.0434	0.444672	0.0191991
WBGene00000387	F16B4.8	cdc-25.2	protein_coding	28.1844	30.9981	2.11438	2.60188	29.5912	2.35813	15.9747	-3.5944	0.00273746
WBGene00000388	ZK637.11	cdc-25.3	protein_coding	2.62642	3.00144	3.61795	4.2329	2.81393	3.92543	3.36968	0.466174	0.0908988
WBGene00000389	R05H5.2	cdc-25.4	protein_coding	1.25804	1.56378	1.24514	0.970849	1.41091	1.10799	1.25945	-0.322801	0.27819
WBGene00000390	R07G3.1	cdc-42	protein_coding	25.7566	24.0115	33.9476	36.2321	24.8841	35.0899	29.987	0.494151	0.0192644
WBGene00000392	F49E8.4	cdd-2	protein_coding	9.11524	11.35	12.4984	13.2424	10.2326	12.8704	11.5515	0.328015	0.154442
WBGene00000393	C15B12.7	cdf-1	protein_coding	47.1653	47.9221	0.540343	0.38834	47.5437	0.464341	24.004	-6.39957	6.72104e-05
WBGene00000395	ZK112.7	cdh-3	protein_coding	2.75885	2.14389	0.234932	0.504842	2.45137	0.369887	1.41063	-2.44089	0.0250519
WBGene00000396	F25F2.2	cdh-4	protein_coding	9.71115	10.8708	7.49432	7.14545	10.291	7.31989	8.80542	-0.48586	0.0391104
WBGene00000397	F08B4.2	cdh-5	protein_coding	44.9141	44.6937	0.563836	0.699012	44.8039	0.631424	22.7177	-5.93999	8.56269e-06
WBGene00000399	R05H10.6	cdh-7	protein_coding	0.397274	0.857554	0	0.0776679	0.627414	0.038834	0.333124	-2.38942	0.127787
WBGene00000401	F59C12.1	cdh-9	protein_coding	1.30218	1.23589	0	0	1.26903	0	0.634516	-3.77508	0.000681469
WBGene00000402	C45G7.5	cdh-10	protein_coding	0.26485	0.227	0.422877	0.233004	0.245925	0.32794	0.286933	0.306952	0.486083
WBGene00000403	B0034.3	casy-1	protein_coding	1.32425	1.48811	0.0469863	0.155336	1.40618	0.101161	0.75367	-2.90447	0.0056171
WBGene00000405	T05G5.3	cdk-1	protein_coding	136.022	142.203	232.065	238.907	139.112	235.486	187.299	0.758965	0.00228005
WBGene00000406	F18H3.5	cdk-4	protein_coding	1.19182	1.08455	0.89274	1.16502	1.13819	1.02888	1.08353	-0.133339	0.532927
WBGene00000407	T27E9.3	cdk-5	protein_coding	22.3136	22.8261	4.15829	5.59209	22.5698	4.87519	13.7225	-2.18795	0.00184608
WBGene00000408	Y39G10AL.3	cdk-7	protein_coding	8.09998	9.83665	13.2736	12.1939	8.96832	12.7338	10.851	0.501036	0.0664694
WBGene00000409	F39H11.3	cdk-8	protein_coding	24.2117	27.0634	7.84672	6.44644	25.6375	7.14658	16.3921	-1.8285	0.00729919
WBGene00000410	H25P06.2	cdk-9	protein_coding	26.9815	26.6472	41.4419	46.0571	26.8144	43.7495	35.282	0.704183	0.0181573
WBGene00000411	R06F6.1	cdl-1	protein_coding	23.7923	22.6747	21.8251	22.0577	23.2335	21.9414	22.5875	-0.0821873	0.151885
WBGene00000412	F35E8.11	cdr-1	protein_coding	0.0441416	0.151333	0.0469863	0.116502	0.0977373	0.0817441	0.0897407	-0.121677	0.825676
WBGene00000413	Y54E10A.15	cdt-1	protein_coding	44.0092	41.5662	51.8494	45.4357	42.7877	48.6426	45.7151	0.18462	0.230094
WBGene00000414	ZK1236.2	cec-1	protein_coding	0.971115	1.05933	0.610822	1.00968	1.01522	0.810253	0.912738	-0.292994	0.421294
WBGene00000415	Y47H9C.4	ced-1	protein_coding	17.2152	17.8069	12.6628	10.99	17.511	11.8264	14.6687	-0.56232	0.0235012
WBGene00000416	Y41D4B.13	ced-2	protein_coding	10.8809	10.9969	8.9509	10.291	10.9389	9.62095	10.2799	-0.183426	0.189115
WBGene00000417	C48D1.2	ced-3	protein_coding	25.2269	28.5263	13.0152	12.1162	26.8766	12.5657	19.7212	-1.09078	0.0139763
WBGene00000418	C35D10.9	ced-4	protein_coding	39.2419	40.0528	52.4132	55.7656	39.6474	54.0894	46.8684	0.447152	0.0139606
WBGene00000419	C02F4.1	ced-5	protein_coding	36.7699	36.2695	34.0181	37.2418	36.5197	35.6299	36.0748	-0.0354874	0.64012
WBGene00000420	F56D2.7	ced-6	protein_coding	8.14412	6.63343	5.28596	5.28142	7.38878	5.28369	6.33624	-0.476135	0.108245
WBGene00000421	C48B4.4	ced-7	protein_coding	28.0299	28.2993	17.1265	14.3297	28.1646	15.7281	21.9464	-0.836506	0.0125215
WBGene00000422	F08F1.5	ced-8	protein_coding	8.89453	8.55032	0.0939727	0.0776679	8.72243	0.0858203	4.40412	-5.5692	0.000397756
WBGene00000423	T07C4.8	ced-9	protein_coding	15.0964	16.0918	20.2511	19.5335	15.5941	19.8923	17.7432	0.349223	0.0197724
WBGene00000424	C09G12.8	ced-10	protein_coding	41.0738	42.802	33.6422	28.8536	41.9379	31.2479	36.5929	-0.423321	0.0522918
WBGene00000425	ZK512.3	ced-11	protein_coding	0.132425	0	0	0.0776679	0.0662124	0.038834	0.0525232	-0.259667	0.755451
WBGene00000426	Y106G6E.5	ced-12	protein_coding	16.1779	13.7461	9.51473	7.65029	14.962	8.58251	11.7723	-0.794728	0.0531255
WBGene00000427	R09F10.9	ced-13	protein_coding	0.242779	0.378333	0	0	0.310556	0	0.155278	-2.03758	0.0444769
WBGene00000428	F16H11.4	ceh-1	protein_coding	0	0.100889	0	0	0.0504444	0	0.0252222	-0.58923	0.42265
WBGene00000429	C27A12.5	ceh-2	protein_coding	0.26485	0.252222	0.0939727	0	0.258536	0.0469863	0.152761	-1.28643	0.0467295
WBGene00000430	C16C2.1	ceh-5	protein_coding	0.132425	0.302666	0	0	0.217545	0	0.108773	-1.66696	0.125025
WBGene00000431	K02B12.1	ceh-6	protein_coding	0.26485	0.201777	0	0.0776679	0.233314	0.038834	0.136074	-1.26352	0.0602494
WBGene00000433	ZK265.4	ceh-8	protein_coding	0.353133	0.403555	0	0	0.378344	0	0.189172	-2.25805	0.00441092
WBGene00000434	Y65B4BR.9	ceh-9	protein_coding	1.92016	2.27	0	0	2.09508	0	1.04754	-4.4562	0.00689858
WBGene00000435	W03A3.1	ceh-10	protein_coding	0.26485	0.100889	0.0939727	0	0.182869	0.0469863	0.114928	-0.944453	0.287008
WBGene00000436	F33D11.4	ceh-12	protein_coding	0.132425	0.227	0	0	0.179712	0	0.0898561	-1.48394	0.0627865
WBGene00000437	R13A5.5	ceh-13	protein_coding	0.176566	0.252222	0	0.0776679	0.214394	0.038834	0.126614	-1.17921	0.083576
WBGene00000438	F46C8.5	ceh-14	protein_coding	0	0	0.0469863	0	0	0.0234932	0.0117466	0.304431	0.42265
WBGene00000439	C13G5.1	ceh-16	protein_coding	0.0441416	0.0504444	0.0469863	0	0.047293	0.0234932	0.0353931	-0.254257	0.42109
WBGene00000440	D1007.1	ceh-17	protein_coding	0.0882832	0.100889	0	0	0.094586	0	0.047293	-0.960408	0.00441092
WBGene00000441	ZC64.3	ceh-18	protein_coding	0.0882832	0.252222	0.0704795	0.0776679	0.170253	0.0740737	0.122163	-0.63461	0.361838
WBGene00000442	F20D12.6	ceh-19	protein_coding	0.308991	0.252222	0.211438	0.38834	0.280606	0.299889	0.290248	0.0712998	0.854777
WBGene00000443	F31E3.1	ceh-20	protein_coding	402.439	406.531	1111.72	1127.27	404.485	1119.5	761.991	1.46846	0.000126447
WBGene00000444	T26C11.6	ceh-21	protein_coding	1.21389	1.26111	1.33911	0.776679	1.2375	1.05789	1.1477	-0.208036	0.589611
WBGene00000445	F29F11.5	ceh-22	protein_coding	0.0441416	0	0	0	0.0220708	0	0.0110354	-0.287718	0.42265
WBGene00000447	F55B12.1	ceh-24	protein_coding	0.0441416	0.0252222	0	0	0.0346819	0	0.0173409	-0.429556	0.067005
WBGene00000448	K12H4.1	pros-1	protein_coding	0.595912	0.80711	0	0	0.701511	0	0.350755	-3.00272	0.0219174
WBGene00000449	F46F3.1	ceh-27	protein_coding	0	0.100889	0.0469863	0.0776679	0.0504444	0.0623271	0.0563858	0.109674	0.842625
WBGene00000451	C33D12.7	ceh-30	protein_coding	0	0	0	0.0776679	0	0.038834	0.019417	0.473361	0.42265
WBGene00000452	C33D12.1	ceh-31	protein_coding	0.794549	0.353111	0	0.0776679	0.57383	0.038834	0.306332	-2.27902	0.139641
WBGene00000453	W05E10.3	ceh-32	protein_coding	0.0882832	0.0504444	0.140959	0.0776679	0.0693638	0.109313	0.0893386	0.30554	0.391815
WBGene00000455	C10G8.6	ceh-34	protein_coding	0.0882832	0.0504444	0	0	0.0693638	0	0.0346819	-0.760125	0.067005
WBGene00000457	C37E2.4	ceh-36	protein_coding	0.0882832	0.0504444	0.0469863	0	0.0693638	0.0234932	0.0464285	-0.455694	0.267719
WBGene00000458	C37E2.5	ceh-37	protein_coding	0.507628	0.151333	0.140959	0.466008	0.329481	0.303483	0.316482	-0.0900843	0.923989
WBGene00000459	F22D3.1	ceh-38	protein_coding	20.6362	22.1451	11.2532	12.6599	21.3906	11.9566	16.6736	-0.833891	0.0117429
WBGene00000460	T26C11.7	ceh-39	protein_coding	13.6398	12.9894	4.36973	3.57273	13.3146	3.97123	8.64291	-1.72027	0.00301653
WBGene00000461	F17A2.5	ceh-40	protein_coding	1.25804	1.18544	0.187945	0.0776679	1.22174	0.132807	0.677273	-2.50523	0.00365485
WBGene00000462	T26C11.5	ceh-41	protein_coding	7.94549	8.17199	0.798768	0.0776679	8.05874	0.438218	4.24848	-3.92208	0.00245034
WBGene00000463	C28A5.4	ceh-43	protein_coding	85.1271	84.2673	162.996	167.258	84.6972	165.127	124.912	0.962359	0.000729878
WBGene00000464	Y54F10AM.4	ceh-44	protein_coding	11.6975	12.258	40.9016	35.4166	11.9778	38.1591	25.0684	1.66345	0.0109062
WBGene00000465	C07G2.1	cpg-1	protein_coding	127.481	132.77	109.502	109.667	130.125	109.584	119.855	-0.247651	0.0161872
WBGene00000466	C03D6.3	cel-1	protein_coding	25.4035	22.8513	28.1213	28.5041	24.1274	28.3127	26.2201	0.229898	0.0833427
WBGene00000467	F52B5.5	cep-1	protein_coding	36.483	37.9342	32.1856	31.805	37.2086	31.9953	34.602	-0.217145	0.0200814
WBGene00000468	F43G9.11	ces-1	protein_coding	0.0441416	0.151333	0.0469863	0	0.0977373	0.0234932	0.0606153	-0.679154	0.332218
WBGene00000469	ZK909.4	ces-2	protein_coding	43.5678	43.0038	0.0469863	0	43.2858	0.0234932	21.6546	-8.45665	4.27706e-05
WBGene00000472	F33A8.3	cey-1	protein_coding	17.7449	17.4538	9.39727	10.4852	17.5993	9.94122	13.7703	-0.817761	0.00536316
WBGene00000473	F46F11.2	cey-2	protein_coding	51.2705	49.385	54.9505	55.3384	50.3277	55.1445	52.7361	0.131612	0.037684
WBGene00000474	M01E11.5	cey-3	protein_coding	26.4408	26.2563	49.3826	50.5618	26.3486	49.9722	38.1604	0.920822	0.000637545
WBGene00000475	Y39A1C.3	cey-4	protein_coding	3.44304	4.74177	3.97034	4.81541	4.09241	4.39288	4.24264	0.0998612	0.735521
WBGene00000476	T23D8.8	cfi-1	protein_coding	0.0441416	0	0.0469863	0	0.0220708	0.0234932	0.022782	0.0167131	0.968813
WBGene00000477	C18C4.2	cft-1	protein_coding	2.494	2.497	0.0469863	0	2.4955	0.0234932	1.2595	-4.39351	9.0675e-05
WBGene00000478	F27E11.3	cfz-2	protein_coding	3.26648	2.92577	0.0469863	0.155336	3.09613	0.101161	1.59864	-3.9899	0.00354356
WBGene00000479	C07H6.5	cgh-1	protein_coding	41.2945	44.2145	74.3559	68.4255	42.7545	71.3907	57.0726	0.738309	0.0130611
WBGene00000480	Y38C9A.2	cgp-1	protein_coding	19.952	20.5561	10.6424	8.19397	20.254	9.41819	14.8361	-1.09656	0.0132721
WBGene00000482	T14G8.1	chd-3	protein_coding	2.6485	2.52222	0.798768	1.24269	2.58536	1.02073	1.80304	-1.26068	0.0210679
WBGene00000484	F38G1.1	che-2	protein_coding	0.176566	0	0.234932	0	0.0882832	0.117466	0.102875	0.207885	0.860934
WBGene00000485	F18C12.1	che-3	protein_coding	0.83869	1.21066	0.0939727	0	1.02468	0.0469863	0.535832	-2.93576	0.0364081
WBGene00000487	C23H5.7	che-6	protein_coding	0.132425	0.100889	0	0	0.116657	0	0.0583284	-1.11541	0.0177839
WBGene00000490	C27A7.4	che-11	protein_coding	0.0882832	0.176555	0.0939727	0	0.132419	0.0469863	0.0897028	-0.661048	0.316213
WBGene00000491	B0024.8	che-12	protein_coding	0.0882832	0.0504444	0	0	0.0693638	0	0.0346819	-0.760125	0.067005
WBGene00000492	F59C6.7	che-13	protein_coding	0.706265	1.362	0	0	1.03413	0	0.517066	-3.50352	0.0875225
WBGene00000493	F56H1.1	che-14	protein_coding	3.35476	4.18688	0.0469863	0	3.77082	0.0234932	1.89716	-4.97014	0.0121419
WBGene00000496	T25G3.2	chs-1	protein_coding	43.2146	46.2827	34.347	33.2807	44.7487	33.8139	39.2813	-0.40319	0.0213545
WBGene00000497	F48A11.1	chs-2	protein_coding	90.6668	99.4511	99.1646	101.007	95.059	100.086	97.5724	0.0742683	0.3791
WBGene00000498	Y39H10A.7	chk-1	protein_coding	25.7787	29.51	33.0079	35.0282	27.6443	34.0181	30.8312	0.298343	0.0952324
WBGene00000499	Y60A3A.12	chk-2	protein_coding	71.09	67.4441	97.1677	88.658	69.2671	92.9128	81.09	0.423179	0.0362519
WBGene00000500	T09B4.10	chn-1	protein_coding	18.2305	18.5635	12.4984	9.86383	18.397	11.1811	14.789	-0.713384	0.0322294
WBGene00000501	C48D1.3	cho-1	protein_coding	0.331062	0.453999	0	0	0.392531	0	0.196265	-2.30021	0.0236556
WBGene00000502	Y110A7A.13	chp-1	protein_coding	12.5141	13.3173	15.8814	14.6792	12.9157	15.2803	14.098	0.240829	0.0821124
WBGene00000503	C04F6.3	cht-1	protein_coding	0.463487	0.403555	0.281918	0.0776679	0.433521	0.179793	0.306657	-0.931185	0.139944
WBGene00000506	H14E04.5	cic-1	protein_coding	8.80625	9.15565	3.24206	4.31057	8.98095	3.77631	6.37863	-1.22816	0.0114636
WBGene00000507	F44B9.4	cit-1.1	protein_coding	9.88772	9.38265	13.7905	12.621	9.63518	13.2058	11.4205	0.450771	0.0303775
WBGene00000508	F44B9.3	cit-1.2	protein_coding	99.8483	103.436	159.777	160.423	101.642	160.1	130.871	0.654956	0.000970872
WBGene00000509	C28D4.2	cka-1	protein_coding	8.27655	7.94499	5.54439	6.09693	8.11077	5.82066	6.96571	-0.471759	0.0192248
WBGene00000510	C52B9.1	cka-2	protein_coding	0	0.100889	0	0	0.0504444	0	0.0252222	-0.58923	0.42265
WBGene00000511	B0285.8	ckb-1	protein_coding	0.308991	0.453999	0.187945	0.155336	0.381495	0.171641	0.276568	-0.825822	0.105862
WBGene00000512	B0285.9	ckb-2	protein_coding	1.41253	1.589	2.44329	2.60188	1.50076	2.52258	2.01167	0.712227	0.0132115
WBGene00000513	B0285.10	ckb-3	protein_coding	0.0441416	0.0756666	0	0	0.0599041	0	0.029952	-0.677207	0.0627865
WBGene00000514	F22F7.5	ckb-4	protein_coding	27.2574	29.3334	0.775274	0.737845	28.2954	0.75656	14.526	-5.05096	0.0014181
WBGene00000515	T27A10.3	ckc-1	protein_coding	1.30218	1.18544	0	0.038834	1.24381	0.019417	0.631613	-3.49225	0.00251443
WBGene00000516	T05A6.1	cki-1	protein_coding	0.662124	1.00889	0.140959	0.0776679	0.835506	0.109313	0.47241	-2.16008	0.0541617
WBGene00000517	T05A6.2	cki-2	protein_coding	31.1419	30.2414	50.4868	50.4453	30.6916	50.4661	40.5789	0.715631	0.000519131
WBGene00000518	C05H8.1	ckk-1	protein_coding	196.474	200.642	108.844	110.25	198.558	109.547	154.053	-0.857427	0.000610019
WBGene00000520	R07E5.8	cku-80	protein_coding	14.5005	15.5873	12.7803	13.6696	15.0439	13.2249	14.1344	-0.184611	0.122263
WBGene00000521	C15C8.2	cky-1	protein_coding	0	0.100889	0	0	0.0504444	0	0.0252222	-0.58923	0.42265
WBGene00000522	C09F12.1	clc-1	protein_coding	0.26485	0.0504444	0.352397	0.310672	0.157647	0.331535	0.244591	0.744081	0.252345
WBGene00000523	C01C10.1	clc-2	protein_coding	0.949044	0.832332	0.0469863	0	0.890688	0.0234932	0.457091	-3.004	0.00522108
WBGene00000524	ZK563.4	clc-3	protein_coding	0.0882832	0.0504444	0	0	0.0693638	0	0.0346819	-0.760125	0.067005
WBGene00000526	C01C10.4	clc-5	protein_coding	0.26485	0.453999	0	0	0.359424	0	0.179712	-2.19983	0.0627865
WBGene00000527	C36B1.1	cle-1	protein_coding	0.83869	0.680999	0.234932	0.233004	0.759845	0.233968	0.496906	-1.36437	0.021752
WBGene00000528	T27D12.2	clh-1	protein_coding	0.0662124	0.0504444	0.140959	0	0.0583284	0.0704795	0.0644039	0.106678	0.879725
WBGene00000529	B0491.8	clh-2	protein_coding	0.154496	0.100889	0.0234932	0	0.127692	0.0117466	0.0697194	-1.02685	0.0581989
WBGene00000530	E04F6.11	clh-3	protein_coding	11.852	13.1408	13.3911	15.0287	12.4964	14.2099	13.3532	0.184006	0.241796
WBGene00000531	T06F4.2	clh-4	protein_coding	0	0.100889	0	0	0.0504444	0	0.0252222	-0.58923	0.42265
WBGene00000532	C07H4.2	clh-5	protein_coding	46.459	45.9044	56.7125	57.5519	46.1817	57.1322	51.657	0.306386	0.00210384
WBGene00000533	R07B7.1	clh-6	protein_coding	21.4087	21.8676	7.44733	7.8833	21.6382	7.66531	14.6517	-1.48511	0.000512703
WBGene00000534	R01B10.1	cpi-2	protein_coding	32.2013	31.7043	4.51069	3.9999	31.9528	4.25529	18.104	-2.87961	0.00016548
WBGene00000535	K08B4.6	cpi-1	protein_coding	4.81143	5.44799	0.140959	0.0776679	5.12971	0.109313	2.61951	-4.64299	0.00403439
WBGene00000536	ZC395.2	clk-1	protein_coding	9.73322	9.68532	3.66493	2.56304	9.70927	3.11399	6.41163	-1.60978	0.00691903
WBGene00000537	C07H6.6	clk-2	protein_coding	18.8926	18.2861	11.6996	12.0774	18.5893	11.8885	15.2389	-0.640567	0.00283068
WBGene00000539	F07B10.1	cln-3.1	protein_coding	0.331062	0.100889	0.234932	0.310672	0.215975	0.272802	0.244389	0.238597	0.685207
WBGene00000540	C01G8.2	cln-3.2	protein_coding	9.4463	9.8871	1.92644	2.91255	9.6667	2.41949	6.0431	-1.95474	0.0055076
WBGene00000541	ZC190.1	cln-3.3	protein_coding	0.0441416	0.176555	0	0.155336	0.110348	0.0776679	0.0940082	-0.243598	0.779162
WBGene00000542	C06G4.2	clp-1	protein_coding	43.325	45.4252	48.9832	45.2416	44.3751	47.1124	45.7437	0.0861696	0.330129
WBGene00000543	T04A8.16	clp-2	protein_coding	80.9115	83.9899	26.1714	24.6596	82.4507	25.4155	53.9331	-1.69391	0.000902684
WBGene00000544	Y47H10A.1	clp-3	protein_coding	20.8459	22.6621	0.939727	0.699012	21.754	0.819369	11.2867	-4.57111	0.00190935
WBGene00000545	Y39A3CL.5	clp-4	protein_coding	48.5999	51.9325	0.187945	0.155336	50.2662	0.171641	25.2189	-7.53461	0.0011047
WBGene00000546	Y77E11A.10	clp-6	protein_coding	112.053	113.399	3.05411	3.80573	112.726	3.42992	58.0781	-4.99832	4.97071e-05
WBGene00000547	Y77E11A.11	clp-7	protein_coding	29.7956	27.8957	8.01117	7.9998	28.8457	8.00548	18.4256	-1.83638	0.00207127
WBGene00000548	F56D1.4	clr-1	protein_coding	21.9384	17.7312	20.6975	23.6499	19.8348	22.1737	21.0042	0.160052	0.458828
WBGene00000549	R107.6	cls-2	protein_coding	400.364	410.314	623.274	660.877	405.339	642.075	523.707	0.663481	0.00668155
WBGene00000550	F55H2.6	clu-1	protein_coding	53.1023	54.833	105.085	111.415	53.9677	108.25	81.1087	1.00286	0.00363361
WBGene00000552	T21H3.3	cmd-1	protein_coding	13.4632	13.4686	15.0121	14.2521	13.4659	14.6321	14.049	0.118977	0.0918101
WBGene00000553	K07A9.2	cmk-1	protein_coding	6.00326	6.75955	0	0	6.3814	0	3.1907	-6.01823	0.00349304
WBGene00000554	F55C10.1	cnb-1	protein_coding	75.6366	82.7288	0.140959	0	79.1827	0.0704795	39.6266	-8.86126	0.00200388
WBGene00000561	C34E10.7	cnd-1	protein_coding	0.0882832	0.0504444	0.0469863	0.0776679	0.0693638	0.0623271	0.0658455	-0.0612211	0.799857
WBGene00000562	F14H8.6	cng-1	protein_coding	0.26485	0.504444	0.375891	0.310672	0.384647	0.343281	0.363964	-0.128711	0.770689
WBGene00000563	F38E11.12	cng-3	protein_coding	0.0441416	0.0504444	0	0	0.047293	0	0.0236465	-0.558689	0.00441092
WBGene00000564	R01H10.8	cnk-1	protein_coding	14.3239	14.9568	8.69247	7.76679	14.6404	8.22963	11.435	-0.823446	0.00756181
WBGene00000565	Y17G7B.15	cnt-1	protein_coding	19.952	23.5323	12.4514	12.1939	21.7421	12.3226	17.0324	-0.814145	0.03444
WBGene00000566	Y39A1A.15	cnt-2	protein_coding	18.8264	21.6406	18.5361	16.5044	20.2335	17.5203	18.8769	-0.206623	0.258398
WBGene00000567	ZK632.6	cnx-1	protein_coding	27.8313	28.8794	21.9896	26.7566	28.3553	24.3731	26.3642	-0.217502	0.244314
WBGene00000583	C48E7.5	cof-2	protein_coding	0	0.0252222	0.0469863	0.0776679	0.0126111	0.0623271	0.0374691	0.527555	0.129321
WBGene00000584	R03C1.3	cog-1	protein_coding	0.132425	0.100889	0.0469863	0.0776679	0.116657	0.0623271	0.0894919	-0.416507	0.132213
WBGene00000585	C06G3.10	cogc-2	protein_coding	12.9335	14.1496	10.1256	10.058	13.5416	10.0918	11.8167	-0.420604	0.0297803
WBGene00000591	K08A8.3	coh-1	protein_coding	1.65531	1.91689	1.24514	1.47569	1.7861	1.36041	1.57326	-0.369027	0.134666
WBGene00000592	F08H9.1	coh-3	protein_coding	38.359	38.4638	54.8565	55.2996	38.4114	55.0781	46.7447	0.518808	0.000186486
WBGene00000593	W01B6.7	col-2	protein_coding	1.28011	1.21066	1.08069	0.932015	1.24539	1.00635	1.12587	-0.282211	0.100381
WBGene00000597	F11H8.3	col-8	protein_coding	0	0.100889	0.140959	0.0776679	0.0504444	0.109313	0.0798789	0.476435	0.427069
WBGene00000598	F54B11.1	col-9	protein_coding	0.0441416	0.0504444	0	0	0.047293	0	0.0236465	-0.558689	0.00441092
WBGene00000601	F15H10.1	col-12	protein_coding	0	0	0.0469863	0	0	0.0234932	0.0117466	0.304431	0.42265
WBGene00000603	C46A5.3	col-14	protein_coding	0	0	0.0469863	0	0	0.0234932	0.0117466	0.304431	0.42265
WBGene00000606	F11G11.10	col-17	protein_coding	0	0.0504444	0	0	0.0252222	0	0.0126111	-0.32449	0.42265
WBGene00000608	ZK1193.1	col-19	protein_coding	0	0	0.0469863	0	0	0.0234932	0.0117466	0.304431	0.42265
WBGene00000609	F11G11.11	col-20	protein_coding	0	0	0.0469863	0	0	0.0234932	0.0117466	0.304431	0.42265
WBGene00000610	F36A4.6	col-33	protein_coding	0.0882832	0.151333	0.234932	0.155336	0.119808	0.195134	0.157471	0.425124	0.276161
WBGene00000611	F36A4.10	col-34	protein_coding	0	0.100889	0.234932	0.310672	0.0504444	0.272802	0.161623	1.30918	0.0719011
WBGene00000613	C27H5.5	col-36	protein_coding	0.0441416	0.0756666	0	0	0.0599041	0	0.029952	-0.677207	0.0627865
WBGene00000615	F54C9.4	col-38	protein_coding	9.84358	12.258	509.896	510.744	11.0508	510.32	260.685	5.51647	6.56889e-06
WBGene00000616	C09G5.4	col-39	protein_coding	0.26485	0.252222	0.0939727	0	0.258536	0.0469863	0.152761	-1.28643	0.0467295
WBGene00000617	T13B5.4	col-40	protein_coding	0.0882832	0.100889	0	0	0.094586	0	0.047293	-0.960408	0.00441092
WBGene00000620	ZC513.8	col-43	protein_coding	0.0441416	0.0504444	0	0	0.047293	0	0.0236465	-0.558689	0.00441092
WBGene00000621	F54B11.2	col-44	protein_coding	0	0	0	0.0776679	0	0.038834	0.019417	0.473361	0.42265
WBGene00000622	F53G12.7	col-45	protein_coding	75.0407	80.6858	115.539	119.065	77.8632	117.302	97.5827	0.590593	0.0070445
WBGene00000623	Y18H1A.13	col-46	protein_coding	1.5891	1.362	0	0	1.47555	0	0.737774	-3.97778	0.00586987
WBGene00000625	Y54E10BL.2	col-48	protein_coding	0.0882832	0.100889	0.0469863	0.0776679	0.094586	0.0623271	0.0784565	-0.261503	0.191191
WBGene00000627	T28F2.6	col-50	protein_coding	0.176566	0.176555	0.140959	0	0.176561	0.0704795	0.12352	-0.697999	0.271224
WBGene00000628	T28F2.8	col-51	protein_coding	0.0441416	0	0	0	0.0220708	0	0.0110354	-0.287718	0.42265
WBGene00000629	D1007.2	col-52	protein_coding	0	0.100889	0	0	0.0504444	0	0.0252222	-0.58923	0.42265
WBGene00000630	M01A12.1	col-53	protein_coding	0.860761	0.504444	0	0.233004	0.682602	0.116502	0.399552	-1.8539	0.117079
WBGene00000631	F33D11.3	col-54	protein_coding	0.0882832	0	0	0	0.0441416	0	0.0220708	-0.527487	0.42265
WBGene00000633	T08B2.2	col-56	protein_coding	0.485558	0.479221	0	0	0.48239	0	0.241195	-2.54198	4.31271e-05
WBGene00000634	F26B1.4	col-58	protein_coding	0	0	0.0469863	0	0	0.0234932	0.0117466	0.304431	0.42265
WBGene00000636	F22D6.10	col-60	protein_coding	11.6092	12.485	1.64452	1.78636	12.0471	1.71544	6.88128	-2.74222	0.00183823
WBGene00000637	C01H6.1	col-61	protein_coding	0.0441416	0.0504444	0	0	0.047293	0	0.0236465	-0.558689	0.00441092
WBGene00000639	ZK265.2	col-63	protein_coding	0.0882832	0.0504444	0	0	0.0693638	0	0.0346819	-0.760125	0.067005
WBGene00000640	F52F12.2	col-64	protein_coding	0.595912	0.554888	0.0469863	0	0.5754	0.0234932	0.299446	-2.45131	0.00317801
WBGene00000641	K08C9.4	col-65	protein_coding	0.0441416	0.0504444	0	0	0.047293	0	0.0236465	-0.558689	0.00441092
WBGene00000642	F15D3.3	col-66	pseudogene	0.0882832	0.100889	0	0	0.094586	0	0.047293	-0.960408	0.00441092
WBGene00000644	C50D2.4	col-68	protein_coding	0.640053	0.756666	0.51685	0.38834	0.698359	0.452595	0.575477	-0.530817	0.105315
WBGene00000645	K01A2.7	col-69	protein_coding	0.0441416	0	0.0469863	0.038834	0.0220708	0.0429102	0.0324905	0.22739	0.451168
WBGene00000646	H17B01.2	WBGene00000646	protein_coding	0.0220708	0.0504444	0	0	0.0362576	0	0.0181288	-0.446337	0.125025
WBGene00000647	Y49F6B.10	col-71	protein_coding	195.746	192.256	702.868	702.39	194.001	702.629	448.315	1.85616	1.199e-05
WBGene00000648	W09G10.1	col-72	protein_coding	4.4583	4.28777	0	0	4.37304	0	2.18652	-5.48318	0.000379949
WBGene00000651	K03H9.2	col-75	protein_coding	0.220708	0.151333	0	0.0776679	0.186021	0.038834	0.112427	-1.04276	0.105682
WBGene00000652	M110.1	col-76	protein_coding	0.441416	0.933221	0.234932	0.504842	0.687318	0.369887	0.528603	-0.744634	0.375208
WBGene00000654	W07A12.5	col-78	protein_coding	0.0882832	0	0	0	0.0441416	0	0.0220708	-0.527487	0.42265
WBGene00000657	F38A3.1	col-81	protein_coding	0	0	0	0.0776679	0	0.038834	0.019417	0.473361	0.42265
WBGene00000658	F33A8.9	col-83	protein_coding	0.507628	0.428777	0.211438	0.0776679	0.468203	0.144553	0.306378	-1.21626	0.0530127
WBGene00000659	K12D12.3	col-84	protein_coding	0.0441416	0	0	0.0776679	0.0220708	0.038834	0.0304524	0.185643	0.74351
WBGene00000660	T21B4.2	col-85	protein_coding	2.88024	3.63199	0.704795	0.776679	3.25612	0.740737	1.99843	-1.99707	0.0217999
WBGene00000661	Y81G3A.5	col-86	protein_coding	0.26485	0.353111	0.610822	0.776679	0.30898	0.693751	0.501365	0.956656	0.0547566
WBGene00000662	Y39G8C.4	col-87	protein_coding	2.18501	2.47177	0	0	2.32839	0	1.1642	-4.60193	0.00377068
WBGene00000663	W05G11.3	col-88	protein_coding	0.176566	0	0	0	0.0882832	0	0.0441416	-0.912904	0.42265
WBGene00000664	F17C8.2	col-89	protein_coding	0.83869	1.41244	0.375891	0.38834	1.12557	0.382115	0.753841	-1.346	0.122244
WBGene00000665	C29E4.1	col-90	protein_coding	0.0441416	0	0.0469863	0.155336	0.0220708	0.101161	0.061616	0.720633	0.308967
WBGene00000666	F09G8.6	col-91	protein_coding	0	0.0504444	0	0.0776679	0.0252222	0.038834	0.0320281	0.14887	0.796493
WBGene00000667	W05B2.6	col-92	protein_coding	0.0441416	0	0	0	0.0220708	0	0.0110354	-0.287718	0.42265
WBGene00000668	W05B2.5	col-93	protein_coding	0	0.0504444	0	0	0.0252222	0	0.0126111	-0.32449	0.42265
WBGene00000670	Y41C4A.16	col-95	protein_coding	0	0	0	0.038834	0	0.019417	0.00970849	0.256008	0.42265
WBGene00000671	Y41C4A.19	col-96	protein_coding	0.0441416	0.0504444	0.0469863	0	0.047293	0.0234932	0.0353931	-0.254257	0.42109
WBGene00000672	ZK1010.7	col-97	protein_coding	6.5771	7.08743	0.422877	0.310672	6.83227	0.366774	3.59952	-3.89253	0.00162888
WBGene00000674	F29C4.8	col-99	protein_coding	0.397274	0.80711	0.0469863	0.0776679	0.602192	0.0623271	0.33226	-2.11296	0.119469
WBGene00000675	K02D7.3	col-101	protein_coding	0.220708	0.201777	0.0469863	0.0776679	0.211243	0.0623271	0.136785	-0.939136	0.0143381
WBGene00000677	F56B3.1	col-103	protein_coding	2.51607	2.01777	0.657809	0.699012	2.26692	0.67841	1.47267	-1.60441	0.0238843
WBGene00000678	F58F6.1	col-104	protein_coding	0.83869	1.05933	0.234932	0.155336	0.949011	0.195134	0.572072	-1.82959	0.0233571
WBGene00000679	F58F6.2	col-105	protein_coding	0	0.100889	0	0	0.0504444	0	0.0252222	-0.58923	0.42265
WBGene00000681	C34H4.4	col-107	protein_coding	0.0882832	0.0504444	0	0	0.0693638	0	0.0346819	-0.760125	0.067005
WBGene00000683	Y38C1BA.3	col-109	protein_coding	0	0.0504444	0.0469863	0	0.0252222	0.0234932	0.0243577	-0.020059	0.964552
WBGene00000684	F19C7.7	col-110	protein_coding	0.397274	0.151333	0	0	0.274304	0	0.137152	-1.90421	0.155433
WBGene00000685	F29B9.9	col-111	protein_coding	127.238	126.313	538.158	531.055	126.775	534.606	330.691	2.07533	7.71195e-05
WBGene00000688	D2024.8	col-114	protein_coding	0.220708	0.0504444	0	0	0.135576	0	0.0677881	-1.23619	0.252269
WBGene00000689	Y42H9B.1	col-115	protein_coding	0.220708	0.100889	0	0	0.160798	0	0.0803992	-1.38293	0.115296
WBGene00000690	F17E9.1	col-116	protein_coding	0.0882832	0	0	0	0.0441416	0	0.0220708	-0.527487	0.42265
WBGene00000692	T11B7.3	col-118	protein_coding	0.0441416	0	0	0	0.0220708	0	0.0110354	-0.287718	0.42265
WBGene00000694	Y11D7A.11	col-120	protein_coding	0.0441416	0	0	0	0.0220708	0	0.0110354	-0.287718	0.42265
WBGene00000695	F56D5.1	col-121	protein_coding	0.0441416	0	0	0	0.0220708	0	0.0110354	-0.287718	0.42265
WBGene00000696	T05A1.2	col-122	protein_coding	0	0	0.0469863	0.0776679	0	0.0623271	0.0311636	0.698904	0.0555793
WBGene00000697	W08D2.6	col-123	protein_coding	0.0882832	0.0504444	0	0	0.0693638	0	0.0346819	-0.760125	0.067005
WBGene00000698	C24F3.6	col-124	protein_coding	0.176566	0.353111	0.422877	0.38834	0.264838	0.405608	0.335223	0.470762	0.258042
WBGene00000702	F12F6.9	col-128	protein_coding	0.242779	0.378333	0	0	0.310556	0	0.155278	-2.03758	0.0444769
WBGene00000703	M18.1	col-129	protein_coding	0.0441416	0.353111	0.375891	0.155336	0.198626	0.265613	0.23212	0.291978	0.757871
WBGene00000704	F08G5.4	col-130	protein_coding	0	0.0504444	0	0	0.0252222	0	0.0126111	-0.32449	0.42265
WBGene00000706	C39E9.9	col-132	protein_coding	0.308991	0.428777	0.0469863	0.0776679	0.368884	0.0623271	0.215606	-1.53033	0.0383503
WBGene00000707	F52B11.4	col-133	protein_coding	0	0.0504444	0	0	0.0252222	0	0.0126111	-0.32449	0.42265
WBGene00000708	M199.5	col-135	protein_coding	0.0441416	0	0	0	0.0220708	0	0.0110354	-0.287718	0.42265
WBGene00000709	Y51H4A.28	col-136	pseudogene	0.529699	0.655777	0	0.0776679	0.592738	0.038834	0.315786	-2.31895	0.0174026
WBGene00000713	F26F12.1	col-140	protein_coding	0	0	0.0469863	0.155336	0	0.101161	0.0505806	1.00835	0.202823
WBGene00000715	T15B7.4	col-142	protein_coding	0	0	0.0469863	0.0776679	0	0.0623271	0.0311636	0.698904	0.0555793
WBGene00000721	C12D8.8	col-148	protein_coding	0.0441416	0	0	0	0.0220708	0	0.0110354	-0.287718	0.42265
WBGene00000722	B0024.1	col-149	protein_coding	0	0	0	0.0776679	0	0.038834	0.019417	0.473361	0.42265
WBGene00000726	F17C11.3	col-153	protein_coding	0	0.0504444	0.0469863	0.0776679	0.0252222	0.0623271	0.0437747	0.374414	0.335691
WBGene00000728	F55C10.3	col-155	protein_coding	0.26485	0.151333	0.187945	0	0.208091	0.0939727	0.151032	-0.667505	0.407747
WBGene00000730	T11F9.9	col-157	protein_coding	31.5171	30.9476	20.0632	21.514	31.2324	20.7886	26.0105	-0.584938	0.00552201
WBGene00000731	D2023.7	col-158	protein_coding	0.198637	0	9.17408	11.1065	0.0993186	10.1403	5.11981	5.68304	0.00922823
WBGene00000732	F57B1.3	col-159	protein_coding	0.0441416	0.100889	0.0469863	0	0.0725152	0.0234932	0.0480042	-0.482292	0.314705
WBGene00000733	F57B1.4	col-160	protein_coding	0.0441416	0	0	0	0.0220708	0	0.0110354	-0.287718	0.42265
WBGene00000735	Y2H9A.3	col-162	protein_coding	0.662124	1.00889	1.15117	0.776679	0.835506	0.963922	0.899714	0.185574	0.664759
WBGene00000736	F46B3.17	col-163	protein_coding	0	0.100889	0	0	0.0504444	0	0.0252222	-0.58923	0.42265
WBGene00000737	T21D9.1	col-164	protein_coding	0.0882832	0	0	0	0.0441416	0	0.0220708	-0.527487	0.42265
WBGene00000738	F14H12.1	col-165	protein_coding	0.0882832	0.0252222	0	0	0.0567527	0	0.0283763	-0.64849	0.213678
WBGene00000744	T10E10.7	col-171	protein_coding	0	0.0504444	0	0	0.0252222	0	0.0126111	-0.32449	0.42265
WBGene00000745	F38B6.5	col-172	protein_coding	0.0441416	0.0504444	0	0	0.047293	0	0.0236465	-0.558689	0.00441092
WBGene00000746	F41C6.5	col-173	protein_coding	1.54496	1.71511	0	0	1.63003	0	0.815016	-4.11273	0.00271304
WBGene00000747	F46C8.2	col-174	protein_coding	0	0.0504444	0	0	0.0252222	0	0.0126111	-0.32449	0.42265
WBGene00000748	C35B8.1	col-175	protein_coding	0	0	0.0469863	0	0	0.0234932	0.0117466	0.304431	0.42265
WBGene00000750	F59F3.2	col-177	protein_coding	0.0441416	0	0	0.0776679	0.0220708	0.038834	0.0304524	0.185643	0.74351
WBGene00000753	C44C10.1	col-180	protein_coding	0.441416	0.655777	0	0	0.548596	0	0.274298	-2.69732	0.0361152
WBGene00000754	W03G11.1	col-181	protein_coding	0	0	0	0.0776679	0	0.038834	0.019417	0.473361	0.42265
WBGene00000757	F15A2.1	col-184	protein_coding	0	0	0.0469863	0	0	0.0234932	0.0117466	0.304431	0.42265
WBGene00000758	H06A10.2	col-185	protein_coding	0	0.0504444	0	0	0.0252222	0	0.0126111	-0.32449	0.42265
WBGene00000759	E03G2.4	col-186	protein_coding	0	0.0504444	0	0	0.0252222	0	0.0126111	-0.32449	0.42265
WBGene00000760	C30F2.1	col-187	protein_coding	1.14768	1.21066	0	0	1.17917	0	0.589587	-3.67714	0.000712481
WBGene00000761	C24A11.9	coq-1	protein_coding	16.3324	14.7802	21.3788	19.4947	15.5563	20.4367	17.9965	0.391463	0.0572313
WBGene00000763	Y57G11C.11	coq-3	protein_coding	24.1013	24.9195	47.3152	47.1056	24.5104	47.2104	35.8604	0.942889	0.000345939
WBGene00000764	T03F1.2	coq-4	protein_coding	4.06103	3.48066	6.69555	7.37845	3.77084	7.037	5.40392	0.88267	0.0183072
WBGene00000765	ZK652.9	coq-5	protein_coding	8.80625	9.48354	18.0662	17.9413	9.14489	18.0038	13.5743	0.969561	0.00150761
WBGene00000766	K07B1.2	coq-6	protein_coding	3.88446	4.48955	3.43	3.80573	4.187	3.61787	3.90244	-0.205495	0.251114
WBGene00000767	C35D10.4	coq-8	protein_coding	6.73159	6.2551	10.8303	12.8152	6.49335	11.8228	9.15806	0.854638	0.0347735
WBGene00000768	R01H10.3	cor-1	protein_coding	36.0416	35.6137	0	0	35.8277	0	17.9138	-8.48895	3.56564e-05
WBGene00000770	C40H1.1	cpb-1	protein_coding	48.2247	47.2664	6.03774	5.43676	47.7455	5.73725	26.7414	-3.03502	0.000181222
WBGene00000771	C30B5.3	cpb-2	protein_coding	0.463487	1.43766	1.15117	2.33004	0.950576	1.7406	1.34559	0.808997	0.410087
WBGene00000772	B0414.5	cpb-3	protein_coding	66.0358	70.95	112.133	111.764	68.4929	111.949	90.2207	0.707992	0.00319963
WBGene00000773	F28C6.3	cpf-1	protein_coding	12.3817	12.1066	9.53822	10.4463	12.2442	9.99228	11.1182	-0.290579	0.0416336
WBGene00000774	F56A8.6	cpf-2	protein_coding	13.5515	13.6452	17.8313	17.32	13.5983	17.5756	15.587	0.367761	0.00424422
WBGene00000775	F38E11.3	cpin-1	protein_coding	50.2993	51.2515	0	0	50.7754	0	25.3877	-8.99082	8.78964e-05
WBGene00000776	T03E6.7	cpl-1	protein_coding	0.308991	0.252222	0.281918	0.38834	0.280606	0.335129	0.307868	0.193142	0.461384
WBGene00000777	F43G9.9	cpn-1	protein_coding	7.54821	8.39899	7.72925	7.65029	7.9736	7.68977	7.83169	-0.051631	0.574803
WBGene00000778	D1069.2	cpn-2	protein_coding	0.308991	0.756666	0	0	0.532828	0	0.266414	-2.66181	0.140278
WBGene00000779	F28H1.2	cpn-3	protein_coding	1.03733	1.26111	0.140959	0	1.14922	0.0704795	0.609849	-2.87336	0.0146968
WBGene00000780	F49D11.8	cpn-4	protein_coding	403.609	408.044	903.077	918.501	405.827	910.789	658.308	1.16606	0.00025244
WBGene00000781	C52E4.1	cpr-1	protein_coding	1.72152	2.24477	2.88966	2.83488	1.98315	2.86227	2.42271	0.507937	0.0790633
WBGene00000782	F36D3.9	cpr-2	protein_coding	0.176566	0.201777	0.0469863	0.0776679	0.189172	0.0623271	0.12575	-0.833023	0.0236375
WBGene00000783	T10H4.12	cpr-3	protein_coding	0.397274	0.453999	0.563836	0.504842	0.425637	0.534339	0.479988	0.271187	0.117298
WBGene00000784	F44C4.3	cpr-4	protein_coding	1.67738	1.18544	2.18486	1.98053	1.43141	2.0827	1.75706	0.511251	0.134346
WBGene00000785	W07B8.5	cpr-5	protein_coding	0.83869	1.61422	2.44329	5.70859	1.22646	4.07594	2.6512	1.65453	0.23159
WBGene00000786	C25B8.3	cpr-6	protein_coding	5.1425	4.71655	1.10418	1.9417	4.92952	1.52294	3.22623	-1.63181	0.0184935
WBGene00000787	C41D11.8	cps-6	protein_coding	38.6901	41.5914	2.23185	1.9417	40.1407	2.08677	21.1138	-4.20178	0.00146449
WBGene00000788	F32B5.8	cpz-1	protein_coding	26.7277	29.6613	11.3237	11.9997	28.1945	11.6617	19.9281	-1.26643	0.00818739
WBGene00000789	M04G12.2	cpz-2	protein_coding	1.12561	1.18544	1.3626	2.25237	1.15553	1.80749	1.48151	0.603381	0.281206
WBGene00000792	F11C7.4	crb-1	protein_coding	1.12561	1.08455	0.140959	0.155336	1.10508	0.148147	0.626615	-2.27986	0.000516226
WBGene00000793	Y41C4A.4	crh-1	protein_coding	3.03473	3.01405	1.5623	1.74753	3.02439	1.65491	2.33965	-0.832177	0.0045988
WBGene00000794	Y47G6A.8	crn-1	protein_coding	6.77573	7.33966	5.26247	5.32025	7.0577	5.29136	6.17453	-0.408845	0.0247957
WBGene00000795	CD4.2	crn-2	protein_coding	9.57873	10.6942	1.17466	2.0582	10.1365	1.61643	5.87645	-2.57624	0.0069017
WBGene00000796	C14A4.4	crn-3	protein_coding	33.9449	33.8482	29.5544	36.1156	33.8965	32.835	33.3658	-0.045766	0.776982
WBGene00000797	AH9.2	crn-4	protein_coding	1.14768	1.08455	1.40959	0.932015	1.11612	1.1708	1.14346	0.0634571	0.841491
WBGene00000798	C14A4.5	crn-5	protein_coding	15.4054	14.7802	17.6434	22.5237	15.0928	20.0835	17.5882	0.40979	0.179659
WBGene00000799	K04H4.6	crn-6	protein_coding	0.949044	1.33678	0	0	1.14291	0	0.571455	-3.63565	0.0275874
WBGene00000802	Y38A10A.5	crt-1	protein_coding	7.61442	7.56666	13.6025	16.9316	7.59054	15.2671	11.4288	0.998686	0.0439497
WBGene00000803	F53H4.1	csb-1	protein_coding	6.26811	4.79221	1.55055	1.00968	5.53016	1.28012	3.40514	-2.02839	0.0325373
WBGene00000804	Y48E1B.12	csc-1	protein_coding	16.1558	18.9671	13.4146	13.3201	17.5615	13.3673	15.4644	-0.391141	0.0964533
WBGene00000812	Y48G1C.2	csk-1	protein_coding	68.5078	70.5717	9.30329	10.291	69.5397	9.79715	39.6684	-2.81483	0.000366503
WBGene00000813	Y59A8A.1	csn-1	protein_coding	14.2798	15.1081	11.6291	7.65029	14.6939	9.6397	12.1668	-0.603057	0.130694
WBGene00000814	B0025.2	csn-2	protein_coding	10.1526	10.2654	15.3175	15.4559	10.209	15.3867	12.7979	0.587129	0.000297216
WBGene00000815	Y38C1AA.2	csn-3	protein_coding	24.4544	24.2133	27.0876	25.0479	24.3339	26.0678	25.2008	0.0989084	0.233395
WBGene00000816	Y55F3AM.15	csn-4	protein_coding	19.0692	18.5887	17.9488	15.4559	18.829	16.7023	17.7657	-0.171932	0.235855
WBGene00000817	B0547.1	csn-5	protein_coding	18.2084	20.1273	17.0325	19.7665	19.1679	18.3995	18.7837	-0.0587083	0.690646
WBGene00000818	Y67H2A.6	csn-6	protein_coding	19.8416	18.7905	22.8354	27.4945	19.3161	25.1649	22.2405	0.379882	0.134004
WBGene00000819	Y48E1B.13	csp-1	protein_coding	228.102	243.646	0.44637	0.543676	235.874	0.495023	118.185	-8.63147	0.00108861
WBGene00000820	Y73B6BL.7	csp-2	protein_coding	25.1828	28.7533	1.3626	1.00968	26.968	1.18614	14.0771	-4.39547	0.00480677
WBGene00000821	Y47H9C.6	csp-3	protein_coding	50.0786	51.2263	0.0469863	0.155336	50.6524	0.101161	25.3768	-7.97898	0.000129969
WBGene00000822	F40E10.3	csq-1	protein_coding	0.132425	0.151333	0	0	0.141879	0	0.0709395	-1.27429	0.00441092
WBGene00000829	MTCE.21	ctb-1	protein_coding	0.0882832	0.100889	0	0	0.094586	0	0.047293	-0.960408	0.00441092
WBGene00000831	Y54G11A.5	ctl-2	protein_coding	0.0441416	0.151333	0.140959	0	0.0977373	0.0704795	0.0841084	-0.213987	0.787299
WBGene00000832	Y23H5A.5	ctn-1	protein_coding	2.89127	2.69877	0.51685	0.660178	2.79502	0.588514	1.69177	-2.07202	0.00294459
WBGene00000833	T20G5.2	cts-1	protein_coding	14.7654	15.4864	11.1593	8.85415	15.1259	10.0067	12.5663	-0.591215	0.051397
WBGene00000834	Y76A2A.2	cua-1	protein_coding	31.9585	32.2087	44.5195	44.3872	32.0836	44.4534	38.2685	0.469208	0.000130872
WBGene00000835	ZK652.11	cuc-1	protein_coding	7.74685	8.70165	8.66898	8.1163	8.22425	8.39264	8.30845	0.0288924	0.789005
WBGene00000836	D2045.6	cul-1	protein_coding	30.237	32.3348	43.7913	50.0958	31.2859	46.9435	39.1147	0.583879	0.0421912
WBGene00000837	ZK520.4	cul-2	protein_coding	35.6002	35.9921	53.212	51.6103	35.7961	52.4112	44.1037	0.548797	0.00245317
WBGene00000838	Y108G3AL.1	cul-3	protein_coding	16.7517	17.1763	22.1071	22.446	16.964	22.2766	19.6203	0.39103	0.00260434
WBGene00000839	F45E12.3	cul-4	protein_coding	29.7735	33.3437	22.8354	25.5916	31.5586	24.2135	27.886	-0.380842	0.0827365
WBGene00000840	ZK856.1	cul-5	protein_coding	23.6378	26.105	27.6749	26.1353	24.8714	26.9051	25.8882	0.112956	0.296823
WBGene00000841	K08E7.7	cul-6	protein_coding	0.220708	0.403555	0.0939727	0.0776679	0.312131	0.0858203	0.198976	-1.1492	0.132558
WBGene00000843	F25D7.1	cup-2	protein_coding	3.53133	3.43022	4.20528	3.8834	3.48077	4.04434	3.76255	0.210871	0.0791131
WBGene00000846	R13A5.1	cup-5	protein_coding	14.1032	13.4686	18.0897	20.7762	13.7859	19.433	16.6094	0.492285	0.0548662
WBGene00000851	C47G2.1	cut-1	protein_coding	13.2866	15.6882	0	0	14.4874	0	7.2437	-7.18858	0.00679994
WBGene00000853	M142.2	cut-6	protein_coding	0.0882832	0.201777	0	0	0.14503	0	0.0725152	-1.29296	0.125025
WBGene00000854	C07H6.8	cux-7	protein_coding	11.2561	12.258	7.96418	5.08725	11.757	6.52572	9.14138	-0.839596	0.0753248
WBGene00000857	K10B4.6	cwn-1	protein_coding	149.596	155.772	0.0704795	0.155336	152.684	0.112908	76.3985	-9.48705	0.000409519
WBGene00000858	W01B6.1	cwn-2	protein_coding	0.750407	0.756666	0	0	0.753536	0	0.376768	-3.09345	1.72446e-05
WBGene00000862	K11D12.1	cwp-4	protein_coding	0.397274	0.453999	0.0469863	0.0776679	0.425637	0.0623271	0.243982	-1.69516	0.00778554
WBGene00000863	ZK507.6	cya-1	protein_coding	42.8615	41.4148	62.2099	62.7169	42.1382	62.4634	52.3008	0.566772	0.001419
WBGene00000864	F59H6.7	cya-2	protein_coding	10.4616	10.9969	12.1695	14.2132	10.7292	13.1913	11.9603	0.295559	0.145066
WBGene00000865	ZC168.4	cyb-1	protein_coding	16.84	16.1674	22.0836	24.0382	16.5037	23.0609	19.7823	0.480185	0.0239561
WBGene00000866	Y43E12A.1	cyb-2.1	protein_coding	8.12205	8.2981	7.65877	6.99012	8.21008	7.32444	7.76726	-0.162579	0.124547
WBGene00000867	H31G24.4	cyb-2.2	protein_coding	9.18145	9.71054	13.0387	14.2909	9.446	13.6648	11.5554	0.528016	0.0249877
WBGene00000868	T06E6.2	cyb-3	protein_coding	30.7446	28.9298	41.0661	40.2708	29.8372	40.6684	35.2528	0.445512	0.00826236
WBGene00000869	C54G4.8	cyc-1	protein_coding	8.05584	7.86932	7.44733	7.61146	7.96258	7.5294	7.74599	-0.0796729	0.0733084
WBGene00000870	Y38F1A.5	cyd-1	protein_coding	1.5891	1.362	2.20836	1.8252	1.47555	2.01678	1.74616	0.426016	0.135688
WBGene00000871	C37A2.4	cye-1	protein_coding	45.3113	48.3509	34.4175	33.3195	46.8311	33.8685	40.3498	-0.466347	0.0151866
WBGene00000872	F11H8.4	cyk-1	protein_coding	83.4938	79.9039	138.868	135.725	81.6989	137.296	109.498	0.748192	0.00183638
WBGene00000874	ZK328.1	cyk-3	protein_coding	36.174	38.4386	59.6022	61.4353	37.3063	60.5188	48.9125	0.696482	0.00391554
WBGene00000875	K08E3.6	cyk-4	protein_coding	48.7102	47.9726	66.0158	69.9594	48.3414	67.9876	58.1645	0.491151	0.0102655
WBGene00000876	C52E4.6	cyl-1	protein_coding	10.1084	10.7699	18.2307	18.019	10.4391	18.1248	14.282	0.790147	0.00203519
WBGene00000877	Y49A3A.5	cyn-1	protein_coding	6.26811	7.91977	5.26247	5.8251	7.09394	5.54378	6.31886	-0.350119	0.217577
WBGene00000878	ZK520.5	cyn-2	protein_coding	0.26485	0.529666	0.375891	0.58251	0.397258	0.4792	0.438229	0.220068	0.673855
WBGene00000879	Y75B12B.5	cyn-3	protein_coding	5.80462	6.40643	6.01425	5.16492	6.10553	5.58958	5.84756	-0.125231	0.42601
WBGene00000880	F59E10.2	cyn-4	protein_coding	12.8452	14.2758	13.579	14.9511	13.5605	14.2651	13.9128	0.0725563	0.550857
WBGene00000881	F31C3.1	cyn-5	protein_coding	3.31062	4.69133	4.18178	6.36877	4.00097	5.27528	4.63813	0.390373	0.428309
WBGene00000882	F42G9.2	cyn-6	protein_coding	0.26485	0.151333	0	0.0776679	0.208091	0.038834	0.123463	-1.15	0.13295
WBGene00000883	Y75B12B.2	cyn-7	protein_coding	13.1321	13.3425	16.9151	16.8539	13.2373	16.8845	15.0609	0.34875	0.0009011
WBGene00000884	D1009.2	cyn-8	protein_coding	2.20708	2.62311	1.90295	1.86403	2.41509	1.88349	2.14929	-0.342572	0.125929
WBGene00000885	T27D1.1	cyn-9	protein_coding	7.87927	7.6171	7.8937	9.16482	7.74819	8.52926	8.13872	0.136877	0.35187
WBGene00000886	B0252.4	cyn-10	protein_coding	4.14931	4.23733	1.3861	1.63103	4.19332	1.50856	2.85094	-1.41632	0.00234118
WBGene00000887	T01B7.4	cyn-11	protein_coding	4.19345	3.80855	3.17158	3.10672	4.001	3.13915	3.57007	-0.340362	0.0476434
WBGene00000888	C34D4.12	cyn-12	protein_coding	5.69427	5.75066	3.68843	3.49506	5.72246	3.59174	4.6571	-0.657327	0.00222669
WBGene00000889	Y116A8C.34	cyn-13	protein_coding	21.8059	21.7415	39.0456	34.0962	21.7737	36.5709	29.1723	0.745437	0.0268528
WBGene00000890	F39H2.2	sig-7	protein_coding	13.9267	13.7587	3.58271	4.46591	13.8427	4.02431	8.9335	-1.75728	0.00208952
WBGene00000891	Y87G2A.6	cyn-15	protein_coding	25.4476	27.2904	30.3532	27.0673	26.369	28.7102	27.5396	0.122276	0.339855
WBGene00000892	Y17G7B.9	cyn-16	protein_coding	9.11524	9.8871	8.99788	8.62114	9.50117	8.80951	9.15534	-0.107863	0.248571
WBGene00000893	ZC250.1	cyn-17	protein_coding	3.95067	3.85899	0.0234932	0	3.90483	0.0117466	1.95829	-5.16344	0.00014771
WBGene00000894	M110.5	dab-1	protein_coding	30.5239	27.4922	18.6771	18.019	29.008	18.348	23.678	-0.657952	0.0205243
WBGene00000895	B0412.1	dac-1	protein_coding	0.507628	0.353111	0.0469863	0	0.430369	0.0234932	0.226931	-2.10257	0.0372051
WBGene00000896	F57B10.10	dad-1	protein_coding	12.3817	13.9479	17.4319	17.8248	13.1648	17.6284	15.3966	0.418457	0.0311923
WBGene00000897	F29C4.1	daf-1	protein_coding	6.79781	7.01177	1.80897	1.86403	6.90479	1.8365	4.37064	-1.85489	0.000474708
WBGene00000898	Y55D5A.5	daf-2	protein_coding	81.9047	79.8282	28.9906	28.7371	80.8665	28.8639	54.8652	-1.48307	0.000404312
WBGene00000899	F25E2.5	daf-3	protein_coding	32.6427	38.6404	1.78548	1.55336	35.6415	1.66942	18.6555	-4.33625	0.00771371
WBGene00000900	C05D2.1	daf-4	protein_coding	0.816619	0.857554	1.40959	1.51452	0.837087	1.46206	1.14957	0.737193	0.00802287
WBGene00000901	W01G7.1	daf-5	protein_coding	2.42779	2.64833	0.822261	0.660178	2.53806	0.741219	1.63964	-1.64892	0.00575043
WBGene00000902	F31F6.5	daf-6	protein_coding	1.78773	1.41244	0.0469863	0	1.60009	0.0234932	0.811791	-3.78311	0.0140845
WBGene00000903	B0412.2	daf-7	protein_coding	37.5645	39.6241	0	0.0776679	38.5943	0.038834	19.3166	-8.12262	0.000713621
WBGene00000904	R05D11.1	daf-8	protein_coding	1.4346	1.79078	0.375891	0.466008	1.61269	0.420949	1.01682	-1.71705	0.0229455
WBGene00000905	T13C5.1	daf-9	protein_coding	0	0.100889	0.0469863	0.155336	0.0504444	0.101161	0.0758027	0.419121	0.564004
WBGene00000906	F23B2.4	daf-10	protein_coding	0.331062	0.958443	0	0	0.644752	0	0.322376	-2.89676	0.176172
WBGene00000907	B0240.3	daf-11	protein_coding	0.0441416	0	0	0	0.0220708	0	0.0110354	-0.287718	0.42265
WBGene00000908	F11A1.3	daf-12	protein_coding	0.507628	0.731443	0.352397	0.699012	0.619536	0.525704	0.57262	-0.201585	0.693828
WBGene00000910	F01G10.8	daf-14	protein_coding	1.61117	1.84122	0.0469863	0.233004	1.72619	0.139995	0.933094	-2.92776	0.00858503
WBGene00000911	C10C5.6	daf-15	protein_coding	56.1481	55.741	26.2184	28.1546	55.9446	27.1865	41.5655	-1.03839	0.0011813
WBGene00000912	R13H8.1	daf-16	protein_coding	140.646	153.616	33.1606	29.2808	147.131	31.2207	89.1758	-2.23289	0.00339277
WBGene00000913	T07A9.6	daf-18	protein_coding	45.51	48.9563	28.7321	27.6886	47.2331	28.2104	37.7218	-0.741519	0.00883901
WBGene00000914	F33H1.1	daf-19	protein_coding	5.47356	6.00288	1.01021	1.00968	5.73822	1.00994	3.37408	-2.39504	0.00311846
WBGene00000915	C47E8.5	hsp-90	protein_coding	56.4571	56.6742	75.8124	77.6679	56.5657	76.7402	66.6529	0.439386	0.00213684
WBGene00000917	Y48G1A.3	daf-25	protein_coding	10.0864	8.62599	13.0739	11.4949	9.35617	12.2844	10.8203	0.389196	0.112561
WBGene00000920	Y116F11B.1	daf-28	protein_coding	0.529699	0.453999	0	0	0.491849	0	0.245925	-2.56523	0.00586987
WBGene00000923	K07H8.3	daf-31	protein_coding	14.8095	12.2328	20.0397	19.7277	13.5211	19.8837	16.7024	0.552975	0.0391763
WBGene00000929	K07E3.3	dao-3	protein_coding	0.132425	0.201777	0.0469863	0.233004	0.167101	0.139995	0.153548	-0.154381	0.81041
WBGene00000931	C25A1.10	dao-5	protein_coding	42.4642	46.1818	58.4745	59.9985	44.323	59.2365	51.7798	0.417612	0.0176662
WBGene00000932	T05G5.12	dao-6	protein_coding	0.0882832	0.151333	0.0939727	0.233004	0.119808	0.163488	0.141648	0.261494	0.6249
WBGene00000933	C14A4.2	dap-3	protein_coding	17.3476	16.1926	24.01	24.1547	16.7701	24.0824	20.4263	0.519483	0.0062758
WBGene00000934	T23G5.5	dat-1	protein_coding	0.441416	0.554888	0	0.0776679	0.498152	0.038834	0.268493	-2.10715	0.02168
WBGene00000935	F56D1.7	daz-1	protein_coding	23.3509	23.3557	35.3572	34.7176	23.3533	35.0374	29.1954	0.583215	0.000748447
WBGene00000936	T25F10.2	dbl-1	protein_coding	0.0220708	0.0504444	0	0.0776679	0.0362576	0.038834	0.0375458	0.0270241	0.955979
WBGene00000937	C55B7.8	dbr-1	protein_coding	18.7602	19.295	5.07452	4.42707	19.0276	4.7508	11.8892	-1.97936	0.000863827
WBGene00000938	C26C6.5	dcp-66	protein_coding	45.5541	44.164	11.3002	11.8444	44.8591	11.5723	28.2157	-1.94553	0.000502418
WBGene00000939	K12H4.8	dcr-1	protein_coding	37.6307	41.1374	44.4256	43.3387	39.384	43.8821	41.6331	0.155648	0.13389
WBGene00000940	Y113G7A.9	dcs-1	protein_coding	13.4632	14.755	9.32679	9.9415	14.1091	9.63414	11.8716	-0.545688	0.0246111
WBGene00000941	Y39A3CR.4	ddp-1	protein_coding	11.3665	11.3752	22.9763	17.1646	11.3708	20.0705	15.7206	0.814274	0.095805
WBGene00000942	ZC477.9	deb-1	protein_coding	0.485558	0.706221	0.375891	0.155336	0.595889	0.265613	0.430751	-0.92854	0.168444
WBGene00000950	C47C12.6	deg-1	protein_coding	1.01526	0.857554	0.0469863	0	0.936405	0.0234932	0.479949	-3.06909	0.00802495
WBGene00000951	K03B8.9	deg-3	protein_coding	1.78773	1.76555	0.0939727	0.038834	1.77664	0.0664033	0.921524	-3.4954	0.000301777
WBGene00000952	E02H4.1	del-1	protein_coding	0.176566	0.0504444	0	0	0.113505	0	0.0567527	-1.09427	0.213678
WBGene00000953	F58G6.6	del-2	protein_coding	0.132425	0	0	0	0.0662124	0	0.0331062	-0.733028	0.42265
WBGene00000955	T26H10.1	des-2	protein_coding	0.441416	1.00889	0.0469863	0	0.725152	0.0234932	0.374322	-2.74023	0.132657
WBGene00000958	C09E10.2	dgk-1	protein_coding	0.154496	0.201777	0.0939727	0	0.178137	0.0469863	0.112561	-0.920111	0.130169
WBGene00000959	F46H6.2	dgk-2	protein_coding	13.728	17.2772	0.469863	0.271838	15.5026	0.370851	7.93673	-5.05037	0.0135172
WBGene00000961	T21B6.1	dgn-1	protein_coding	86.2527	83.8007	0.187945	0.0776679	85.0267	0.132807	42.5797	-8.51434	0.000208909
WBGene00000962	T21E12.4	dhc-1	protein_coding	135.978	138.117	227.531	235.839	137.047	231.685	184.366	0.75706	0.00204774
WBGene00000963	R06C7.3	dhp-1	protein_coding	0	0.0504444	0	0	0.0252222	0	0.0126111	-0.32449	0.42265
WBGene00000965	C01G8.3	dhs-1	protein_coding	12.6907	13.0399	7.47083	9.78616	12.8653	8.62849	10.7469	-0.57085	0.068595
WBGene00000966	F55A12.4	dhs-2	protein_coding	0.220708	0.100889	0.0939727	0	0.160798	0.0469863	0.103892	-0.827253	0.273577
WBGene00000967	T02E1.5	dhs-3	protein_coding	7.79099	7.28921	0.375891	0.504842	7.5401	0.440366	3.99023	-3.82158	0.00132859
WBGene00000968	T05F1.10	dhs-4	protein_coding	0.949044	1.00889	0.0704795	0	0.978966	0.0352397	0.507103	-2.99606	0.00239101
WBGene00000969	F56D1.5	dhs-5	protein_coding	1.9643	2.11866	0	0.271838	2.04148	0.135919	1.0887	-3.18225	0.00666096
WBGene00000970	C17G10.8	dhs-6	protein_coding	9.29181	10.1898	10.4075	10.99	9.74078	10.6987	10.2198	0.134018	0.215348
WBGene00000971	E04F6.7	dhs-7	protein_coding	0.242779	0.706221	0.234932	0.466008	0.4745	0.35047	0.412485	-0.350877	0.679189
WBGene00000972	K10H10.3	dhs-8	protein_coding	1.16975	1.10978	0	0	1.13976	0	0.569882	-3.63199	0.000691538
WBGene00000973	Y32H12A.3	dhs-9	protein_coding	4.32588	4.79221	1.78548	1.8252	4.55905	1.80534	3.18219	-1.28999	0.00714452
WBGene00000974	Y39A1A.11	dhs-11	protein_coding	2.27329	2.497	0.986713	0.776679	2.38514	0.881696	1.63342	-1.33998	0.0102541
WBGene00000975	K08F4.9	dhs-12	protein_coding	6.37846	7.59188	2.0674	2.67954	6.98517	2.37347	4.67932	-1.51827	0.02103
WBGene00000976	F36H9.3	dhs-13	protein_coding	5.49563	7.54143	8.12863	7.65029	6.51853	7.88946	7.204	0.271588	0.321829
WBGene00000977	R05D8.8	dhs-14	protein_coding	0.132425	0.0504444	0	0	0.0914346	0	0.0457173	-0.936851	0.155433
WBGene00000978	R05D8.10	dhs-15	protein_coding	0	0.0504444	0	0	0.0252222	0	0.0126111	-0.32449	0.42265
WBGene00000980	F29G9.6	dhs-17	protein_coding	1.89809	1.43766	0.328904	0.349506	1.66788	0.339205	1.00354	-2.00905	0.0287882
WBGene00000981	C45B11.3	dhs-18	protein_coding	0.397274	0.504444	0.328904	0.543676	0.450859	0.43629	0.443574	-0.0386699	0.914474
WBGene00000982	T11F9.11	dhs-19	protein_coding	16.6635	17.6555	0.563836	1.12619	17.1595	0.845011	9.00225	-4.19092	0.00121925
WBGene00000983	F35B12.2	dhs-20	protein_coding	0.0882832	0.151333	0.140959	0	0.119808	0.0704795	0.0951438	-0.366647	0.588294
WBGene00000984	R11D1.11	dhs-21	protein_coding	0.0882832	0.227	0.140959	0.349506	0.157641	0.245232	0.201437	0.422203	0.556689
WBGene00000985	C15H11.4	dhs-22	protein_coding	6.24604	7.11266	7.16542	6.52411	6.67935	6.84476	6.76205	0.0347791	0.787949
WBGene00000986	R08H2.1	dhs-23	protein_coding	0	0	0.0469863	0	0	0.0234932	0.0117466	0.304431	0.42265
WBGene00000987	Y60A3A.10	dhs-24	protein_coding	10.925	10.896	10.6424	9.35899	10.9105	10.0007	10.4556	-0.124427	0.292087
WBGene00000988	F09E10.3	dhs-25	protein_coding	0.242779	0.0504444	0.211438	0.310672	0.146612	0.261055	0.203833	0.549979	0.401116
WBGene00000989	ZK816.5	dhs-26	protein_coding	0.220708	0.252222	0	0	0.236465	0	0.118232	-1.75046	0.00441092
WBGene00000990	C04F6.5	dhs-27	protein_coding	1.19182	1.46289	0.0469863	0.155336	1.32735	0.101161	0.714258	-2.82692	0.0138748
WBGene00000991	M03A8.1	dhs-28	protein_coding	0.750407	0.378333	0.164452	0.233004	0.56437	0.198728	0.381549	-1.15315	0.19295
WBGene00000992	F27D9.6	dhs-29	protein_coding	0.331062	0.504444	0.0469863	0.155336	0.417753	0.101161	0.259457	-1.36391	0.0903541
WBGene00000993	T25G12.7	dhs-30	protein_coding	5.5177	6.05332	0.493356	0.155336	5.78551	0.324346	3.05493	-3.79385	0.00334576
WBGene00000994	F08B4.1	ints-6	protein_coding	18.6498	19.3202	18.4421	19.184	18.985	18.8131	18.899	-0.0130571	0.763683
WBGene00000995	C18D1.1	die-1	protein_coding	10.1526	10.896	20.1101	17.3976	10.5243	18.7539	14.6391	0.827497	0.0279804
WBGene00000996	F49E8.5	dif-1	protein_coding	6.20189	7.36488	10.3135	7.49496	6.78339	8.90423	7.84381	0.387484	0.29873
WBGene00000998	K07E12.1	dig-1	protein_coding	0.176566	0.0504444	0.234932	0.116502	0.113505	0.175717	0.144611	0.368915	0.546716
WBGene00001000	C18A11.7	dim-1	protein_coding	1.08147	1.21066	0.96322	0.815513	1.14607	0.889367	1.01772	-0.332804	0.120298
WBGene00001001	C04G2.6	dis-3	protein_coding	29.31	30.3423	20.6505	21.2033	29.8262	20.9269	25.3765	-0.509169	0.00430068
WBGene00001002	R01H10.1	div-1	protein_coding	23.9247	26.786	27.0876	27.2614	25.3554	27.1745	26.2649	0.0995855	0.332059
WBGene00001005	T26A5.9	dlc-1	protein_coding	4.01688	3.27888	4.60466	5.66976	3.64788	5.13721	4.39255	0.482722	0.14828
WBGene00001006	C25F6.2	dlg-1	protein_coding	3.97274	4.74177	1.3626	1.39802	4.35726	1.38031	2.86879	-1.59025	0.0163108
WBGene00001007	C39E9.14	dli-1	protein_coding	30.3253	31.6538	44.5665	48.3095	30.9896	46.438	38.7138	0.581979	0.0161259
WBGene00001008	F33E2.2	dlk-1	protein_coding	160.742	167.4	1.78548	1.39802	164.071	1.59175	82.8312	-6.60053	0.000420951
WBGene00001016	F43G6.1	dna-2	protein_coding	43.3912	45.6522	53.5879	53.2414	44.5217	53.4146	48.9682	0.262189	0.01614
WBGene00001017	ZK593.5	dnc-1	protein_coding	40.9193	40.4816	51.4735	54.6394	40.7004	53.0565	46.8784	0.381661	0.0163177
WBGene00001018	C28H8.12	dnc-2	protein_coding	10.5719	10.5177	15.341	15.7278	10.5448	15.5344	13.0396	0.554577	0.00152783
WBGene00001019	B0035.14	dnj-1	protein_coding	11.9844	9.71054	13.3911	14.5239	10.8475	13.9575	12.4025	0.36074	0.134071
WBGene00001020	B0035.2	dnj-2	protein_coding	14.2577	15.7639	12.3574	12.5434	15.0108	12.4504	13.7306	-0.267848	0.0777237
WBGene00001022	C01G8.4	dnj-4	protein_coding	3.06784	4.36344	3.21856	3.18439	3.71564	3.20147	3.45856	-0.208814	0.510704
WBGene00001023	C04A2.7	dnj-5	protein_coding	44.1637	42.2472	41.1835	40.931	43.2054	41.0573	42.1313	-0.0734003	0.156318
WBGene00001025	C55B6.2	dnj-7	protein_coding	71.1562	71.1518	0.869247	1.98053	71.154	1.42489	36.2895	-5.54619	6.34934e-05
WBGene00001026	C56C10.13	dnj-8	protein_coding	14.3681	14.7298	8.50453	7.33962	14.5489	7.92207	11.2355	-0.868747	0.00836367
WBGene00001027	F11G11.7	dnj-9	protein_coding	15.7806	16.2935	26.6882	31.106	16.0371	28.8971	22.4671	0.845531	0.0286229
WBGene00001028	F22B7.5	dnj-10	protein_coding	20.7465	21.4893	25.678	26.4459	21.1179	26.062	23.59	0.302188	0.0114729
WBGene00001029	F38A5.13	dnj-11	protein_coding	19.7754	21.5145	28.3797	27.1838	20.645	27.7818	24.2134	0.42656	0.0211735
WBGene00001030	F39B2.10	dnj-12	protein_coding	20.261	20.2534	38.5053	37.8243	20.2572	38.1648	29.211	0.910478	0.000361399
WBGene00001031	F54D5.8	dnj-13	protein_coding	33.5697	34.5039	41.0661	42.6785	34.0368	41.8723	37.9546	0.298109	0.0138488
WBGene00001032	K02G10.8	dnj-14	protein_coding	1.80981	2.79966	0.845754	0.699012	2.30473	0.772383	1.53856	-1.46284	0.0921184
WBGene00001033	K08D10.2	dnj-15	protein_coding	3.53133	3.00144	4.18178	3.68923	3.26638	3.93551	3.60094	0.26155	0.205574
WBGene00001034	R74.4	dnj-16	protein_coding	23.1081	24.3899	10.243	12.0774	23.749	11.1602	17.4546	-1.0827	0.00780722
WBGene00001035	T03F6.2	dnj-17	protein_coding	14.1695	13.166	10.29	9.35899	13.6677	9.8245	11.7461	-0.472223	0.0302816
WBGene00001036	T04A8.9	dnj-18	protein_coding	4.4583	5.70021	3.38302	3.45622	5.07926	3.41962	4.24944	-0.557326	0.116445
WBGene00001037	T05C3.5	dnj-19	protein_coding	22.7108	25.0709	38.1059	36.2321	23.8909	37.169	30.5299	0.635492	0.0126327
WBGene00001038	T15H9.7	dnj-20	protein_coding	7.6365	6.43166	9.51473	10.7958	7.03408	10.1553	8.59468	0.523569	0.0710188
WBGene00001039	T19B4.4	dnj-21	protein_coding	2.51607	2.42133	1.87945	1.86403	2.4687	1.87174	2.17022	-0.381568	0.00640179
WBGene00001040	T23B12.7	dnj-22	protein_coding	6.90816	7.41532	8.5985	7.76679	7.16174	8.18265	7.67219	0.189776	0.171042
WBGene00001041	T24H10.3	dnj-23	protein_coding	37.8293	34.2769	24.9028	20.815	36.0531	22.8589	29.456	-0.655069	0.0396313
WBGene00001042	W03A5.7	dnj-24	protein_coding	126.333	128.381	14.6127	15.8443	127.357	15.2285	71.2928	-3.05572	0.000113512
WBGene00001043	W07A8.3	dnj-25	protein_coding	19.2899	20.3795	20.2981	19.7277	19.8347	20.0129	19.9238	0.0128375	0.799297
WBGene00001044	Y39C12A.8	dnj-26	protein_coding	14.655	13.6452	5.23898	5.9416	14.1501	5.59029	9.8702	-1.3244	0.00512405
WBGene00001045	Y47H9C.5	dnj-27	protein_coding	3.9286	4.16166	0.51685	0.466008	4.04513	0.491429	2.26828	-2.80914	0.00112452
WBGene00001046	Y54E10BL.4	dnj-28	protein_coding	5.84876	6.2551	4.22877	3.18439	6.05193	3.70658	4.87925	-0.692545	0.0526131
WBGene00001047	Y63D3A.6	dnj-29	protein_coding	21.4528	22.2964	18.6536	19.4558	21.8746	19.0547	20.4647	-0.19814	0.0400647
WBGene00001048	Y71F9B.16	dnj-30	protein_coding	7.54821	9.48354	6.48411	6.67944	8.51588	6.58178	7.54883	-0.366766	0.18506
WBGene00001049	F33H2.1	dog-1	protein_coding	46.768	53.3197	56.5715	54.0181	50.0439	55.2948	52.6693	0.143678	0.273881
WBGene00001050	F54C1.2	dom-3	protein_coding	6.84195	7.1631	6.5311	6.21344	7.00252	6.37227	6.6874	-0.13406	0.108012
WBGene00001051	C09G4.3	cks-1	protein_coding	19.3782	17.5042	21.7077	19.8053	18.4412	20.7565	19.5988	0.169765	0.225036
WBGene00001052	F15A8.5	dop-1	protein_coding	0.0441416	0	0	0	0.0220708	0	0.0110354	-0.287718	0.42265
WBGene00001053	K09G1.4	dop-2	protein_coding	0.176566	0.0504444	0.0939727	0	0.113505	0.0469863	0.0802458	-0.53859	0.486697
WBGene00001055	C27C12.7	dpf-2	protein_coding	0.0882832	0.151333	0	0	0.119808	0	0.0599041	-1.13624	0.0627865
WBGene00001056	K02F2.1	dpf-3	protein_coding	16.5972	17.1259	22.201	20.6597	16.8616	21.4304	19.146	0.344104	0.0303602
WBGene00001057	F01F1.5	dpf-4	protein_coding	12.0727	12.5606	9.89062	8.77648	12.3167	9.33355	10.8251	-0.396408	0.0391364
WBGene00001058	R11E3.8	dpf-5	protein_coding	12.8011	15.436	16.1868	16.8928	14.1185	16.5398	15.3292	0.226865	0.217852
WBGene00001059	F44B9.1	dpf-6	protein_coding	0.397274	0.756666	0	0	0.57697	0	0.288485	-2.75909	0.0848377
WBGene00001060	R11E3.7	dpf-7	protein_coding	23.1743	20.7831	28.3797	26.1741	21.9787	27.2769	24.6278	0.310304	0.0827245
WBGene00001061	T23G7.1	dpl-1	protein_coding	26.0215	29.6361	35.2632	32.6594	27.8288	33.9613	30.895	0.286382	0.110486
WBGene00001062	R10D12.2	dpr-1	protein_coding	0.0441416	0	0	0	0.0220708	0	0.0110354	-0.287718	0.42265
WBGene00001063	M01E10.2	dpy-1	protein_coding	0.529699	0.907999	1.0337	0.660178	0.718849	0.846938	0.782894	0.209673	0.677471
WBGene00001064	T14B4.6	dpy-2	protein_coding	0	0.0504444	0	0.0776679	0.0252222	0.038834	0.0320281	0.14887	0.796493
WBGene00001066	Y41E3.2	dpy-4	protein_coding	0.0882832	0.151333	0.0469863	0	0.119808	0.0234932	0.0716507	-0.831814	0.133951
WBGene00001067	F27C1.8	dpy-5	protein_coding	0.0441416	0.0504444	0.0939727	0	0.047293	0.0469863	0.0471397	-0.0030067	0.995396
WBGene00001068	F16F9.2	dpy-6	protein_coding	0.0441416	0.151333	0	0.155336	0.0977373	0.0776679	0.0877026	-0.154402	0.851286
WBGene00001069	F46C8.6	dpy-7	protein_coding	0.132425	0	0	0	0.0662124	0	0.0331062	-0.733028	0.42265
WBGene00001071	T21D12.2	dpy-9	protein_coding	0.353133	0.252222	0.493356	0.427174	0.302677	0.460265	0.381471	0.476485	0.120643
WBGene00001072	T14B4.7	dpy-10	protein_coding	3.12854	3.15277	0.140959	0.233004	3.14065	0.186981	1.66382	-3.49726	0.000259514
WBGene00001073	F46E10.9	dpy-11	protein_coding	11.0354	12.1066	9.06836	8.85415	11.571	8.96125	10.2661	-0.365148	0.0411238
WBGene00001074	F30B5.1	dpy-13	protein_coding	1.10354	1.16022	0.0469863	0	1.13188	0.0234932	0.577687	-3.31836	0.00110121
WBGene00001075	H27M09.4	dpy-14	protein_coding	0.220708	0.151333	0	0.155336	0.186021	0.0776679	0.131844	-0.686935	0.33074
WBGene00001076	F54D8.1	dpy-17	protein_coding	0.132425	0.151333	11.9345	13.6696	0.141879	12.802	6.47196	5.73717	0.00466317
WBGene00001077	Y47D3B.10	dpy-18	protein_coding	0.220708	0.403555	0.587329	0.932015	0.312131	0.759672	0.535902	1.06068	0.148758
WBGene00001078	F22B7.10	dpy-19	protein_coding	1.25804	1.26111	0.375891	0.19417	1.25957	0.28503	0.772301	-1.82011	0.00858327
WBGene00001079	T22B3.1	dpy-20	protein_coding	0.0882832	0	0	0	0.0441416	0	0.0220708	-0.527487	0.42265
WBGene00001080	Y59A8B.1	dpy-21	protein_coding	21.1328	21.0731	15.5877	12.7181	21.103	14.1529	17.6279	-0.573008	0.040091
WBGene00001081	F47A4.2	dpy-22	protein_coding	14.015	15.8143	20.721	19.6888	14.9146	20.2049	17.5598	0.435459	0.0363545
WBGene00001082	R160.1	dpy-23	protein_coding	3.08991	2.47177	0.845754	1.24269	2.78084	1.04422	1.91253	-1.33213	0.0419402
WBGene00001085	C25G4.5	dpy-26	protein_coding	49.1075	51.2263	63.5725	70.2507	50.1669	66.9116	58.5392	0.414802	0.0410887
WBGene00001086	R13G10.1	dpy-27	protein_coding	8.3869	8.57554	4.22877	3.7669	8.48122	3.99783	6.23953	-1.06632	0.00308151
WBGene00001087	Y39A1B.3	dpy-28	protein_coding	25.4035	26.7103	33.7127	34.6787	26.0569	34.1957	30.1263	0.390837	0.00982084
WBGene00001088	ZK863.6	dpy-30	protein_coding	11.0575	13.7713	16.7506	16.6986	12.4144	16.7246	14.5695	0.426986	0.0864776
WBGene00001089	K04A8.6	dre-1	protein_coding	1.92016	1.51333	0.751781	0.854347	1.71675	0.803064	1.2599	-1.00846	0.0488822
WBGene00001090	F15B10.2	drh-1	protein_coding	22.4019	22.5234	33.7832	33.6496	22.4626	33.7164	28.0895	0.583788	6.43574e-05
WBGene00001091	C01B10.1	drh-2	pseudogene	0.0441416	0	0.140959	0	0.0220708	0.0704795	0.0462751	0.48188	0.57949
WBGene00001092	F53A2.5	dro-1	protein_coding	11.0795	10.0889	19.8987	20.9703	10.5842	20.4345	15.5094	0.942572	0.00544284
WBGene00001093	T12E12.4	drp-1	protein_coding	52.7492	56.5734	75.0607	78.2505	54.6613	76.6556	65.6584	0.487115	0.0125748
WBGene00001094	B0464.1	dars-1	protein_coding	17.4359	19.2193	12.2869	13.8637	18.3276	13.0753	15.7015	-0.484031	0.047709
WBGene00001095	F10C2.6	dars-2	protein_coding	12.0507	14.4271	13.5556	14.0967	13.2389	13.8261	13.5325	0.0621592	0.677452
WBGene00001096	C18B12.3	dsc-1	protein_coding	0.0441416	0.0756666	0	0	0.0599041	0	0.029952	-0.677207	0.0627865
WBGene00001099	K02D7.4	dsc-4	protein_coding	1.5891	1.43766	0.96322	2.09703	1.51338	1.53013	1.52175	0.0148974	0.979301
WBGene00001101	C34F11.9	dsh-1	protein_coding	10.2408	11.1482	0.51685	0.155336	10.6945	0.336093	5.51531	-4.62952	0.00221538
WBGene00001102	C27A2.6	dsh-2	protein_coding	22.3136	23.5827	33.3133	35.2612	22.9482	34.2873	28.6177	0.577223	0.010347
WBGene00001103	W09G12.4	dsl-1	protein_coding	1.32425	1.66466	0	0	1.49446	0	0.747228	-3.99499	0.0127246
WBGene00001104	W09G12.1	dsl-2	protein_coding	0.308991	0.302666	0.0939727	0	0.305829	0.0469863	0.176408	-1.46519	0.0315428
WBGene00001105	Y41D4B.10	dsl-3	protein_coding	1.45667	1.00889	0.0469863	0	1.23278	0.0234932	0.628137	-3.43194	0.0329524
WBGene00001106	F16B12.2	dsl-4	protein_coding	0	0.0504444	0	0	0.0252222	0	0.0126111	-0.32449	0.42265
WBGene00001107	F58B3.8	dsl-5	protein_coding	0.132425	0.201777	0	0	0.167101	0	0.0835506	-1.41739	0.0404674
WBGene00001108	H02I12.4	dsl-6	protein_coding	0.0882832	0.100889	0.0469863	0	0.094586	0.0234932	0.0590396	-0.655976	0.0998382
WBGene00001110	F38B7.5	duo-1	protein_coding	71.399	72.4381	101.443	105.201	71.9186	103.322	87.6205	0.522107	0.00383115
WBGene00001111	F29C4.5	duo-2	pseudogene	185.814	186.114	1.76199	1.55336	185.964	1.65767	93.811	-6.72599	9.84743e-07
WBGene00001112	Y106G6H.12	duo-3	protein_coding	103.644	105.605	34.488	32.8535	104.625	33.6708	69.1478	-1.63276	0.00032342
WBGene00001113	F25H8.5	dur-1	protein_coding	0.198637	0.403555	0	0	0.301096	0	0.150548	-2.00395	0.0989125
WBGene00001115	F47G6.1	dyb-1	protein_coding	1.98637	1.96733	0.352397	0.621344	1.97685	0.486871	1.23186	-1.82328	0.008087
WBGene00001116	C33G3.1	dyc-1	protein_coding	0.26485	0.252222	0.0469863	0	0.258536	0.0234932	0.141014	-1.53769	0.0105431
WBGene00001117	F54C1.5	dyf-1	protein_coding	0.816619	0.80711	0.140959	0.0776679	0.811865	0.109313	0.460589	-2.12315	0.00206831
WBGene00001118	ZK520.3	dyf-2	protein_coding	6.75366	7.06221	0.986713	0.893181	6.90794	0.939947	3.92394	-2.75248	0.000728841
WBGene00001119	C04C3.5	dyf-3	protein_coding	19.1795	19.1941	2.27884	2.40771	19.1868	2.34327	10.765	-2.98073	1.48208e-05
WBGene00001121	M04C9.5	dyf-5	protein_coding	0.0441416	0	0	0	0.0220708	0	0.0110354	-0.287718	0.42265
WBGene00001122	F46F6.4	dyf-6	protein_coding	0.331062	0.428777	0.0469863	0.116502	0.37992	0.0817441	0.230832	-1.40088	0.0381384
WBGene00001123	C43C3.3	dyf-7	protein_coding	0.0441416	0	0	0	0.0220708	0	0.0110354	-0.287718	0.42265
WBGene00001127	C02H7.1	dyf-11	protein_coding	0.0441416	0.201777	0	0.0776679	0.12296	0.038834	0.0808968	-0.683421	0.439385
WBGene00001129	C27H5.7	dyf-13	protein_coding	1.45667	1.589	0.0704795	0	1.52284	0.0352397	0.779037	-3.58493	0.00252967
WBGene00001130	C02C6.1	dyn-1	protein_coding	4.0831	3.89683	1.87945	1.98053	3.98996	1.92999	2.95998	-1.01061	0.00263558
WBGene00001131	F15D3.1	dys-1	protein_coding	86.4072	90.1441	684.544	575.83	88.2756	630.187	359.231	2.83429	0.00992344
WBGene00001132	T11B7.4	alp-1	protein_coding	0.640053	0.706221	0.0939727	0.310672	0.673137	0.202322	0.43773	-1.35464	0.0533109
WBGene00001133	Y48B6A.4	eat-2	protein_coding	0.0882832	0.0504444	0	0	0.0693638	0	0.0346819	-0.760125	0.067005
WBGene00001134	D2013.5	eat-3	protein_coding	41.78	47.1403	41.0426	41.9795	44.4601	41.511	42.9856	-0.0987874	0.391676
WBGene00001135	ZK512.6	eat-4	protein_coding	0.132425	0.151333	0	0.0776679	0.141879	0.038834	0.0903565	-0.800925	0.123242
WBGene00001136	F13G3.8	eat-5	protein_coding	0.529699	0.504444	0.0469863	0.0776679	0.517071	0.0623271	0.289699	-1.92653	0.00190371
WBGene00001137	B0365.3	eat-6	protein_coding	25.867	24.9447	27.3695	27.4168	25.4059	27.3932	26.3995	0.108244	0.0499685
WBGene00001145	C16C2.2	eat-16	protein_coding	155.599	171.763	3.17158	2.95138	163.681	3.06148	83.3713	-5.69503	0.00252274
WBGene00001147	Y105E8A.7	eat-18	protein_coding	111.171	113.323	0	0.0776679	112.247	0.038834	56.1429	-9.66038	9.21196e-05
WBGene00001148	H30A04.1	eat-20	protein_coding	0.662124	0.605332	0.281918	0.427174	0.633728	0.354546	0.494137	-0.69082	0.0699347
WBGene00001149	K02A4.1	bcat-1	protein_coding	0.220708	0.126111	0.140959	0.155336	0.173409	0.148147	0.160778	-0.139866	0.650211
WBGene00001150	C29F3.1	ech-1.1	protein_coding	0.419345	0.252222	0.258425	0.349506	0.335783	0.303965	0.319874	-0.10938	0.769924
WBGene00001151	F38H4.8	ech-2	protein_coding	8.51933	9.40787	10.196	9.32015	8.9636	9.75809	9.36085	0.121224	0.330812
WBGene00001152	F43H9.1	ech-3	protein_coding	1.61117	1.816	0.234932	0.543676	1.71358	0.389304	1.05144	-1.89004	0.0190132
WBGene00001153	R06F6.9	ech-4	protein_coding	5.53977	6.58299	3.57096	4.27174	6.06138	3.92135	4.99136	-0.615574	0.0764595
WBGene00001154	F56B3.5	ech-5	protein_coding	6.93023	6.20466	7.18891	6.48527	6.56744	6.83709	6.70227	0.057197	0.646996
WBGene00001155	T05G5.6	ech-6	protein_coding	2.494	3.00144	2.60774	3.18439	2.74772	2.89606	2.82189	0.0732609	0.736531
WBGene00001157	F01G10.2	ech-8	protein_coding	0.353133	0.403555	0.0939727	0.0776679	0.378344	0.0858203	0.232082	-1.36414	0.00810491
WBGene00001158	F01G10.3	ech-9	protein_coding	0	0.0504444	0	0	0.0252222	0	0.0126111	-0.32449	0.42265
WBGene00001159	C26D10.5	eff-1	protein_coding	0.132425	0	0	0	0.0662124	0	0.0331062	-0.733028	0.42265
WBGene00001160	F42A10.4	efk-1	protein_coding	25.6683	24.7934	28.5207	29.708	25.2309	29.1143	27.1726	0.20578	0.0342171
WBGene00001161	Y102A5C.18	efl-1	protein_coding	20.57	18.841	21.9661	22.9509	19.7055	22.4585	21.082	0.187771	0.109551
WBGene00001163	C43F9.8	efn-2	protein_coding	1.52288	1.76555	0.352397	0.699012	1.64422	0.525704	1.08496	-1.47903	0.033963
WBGene00001164	F15A2.5	efn-3	protein_coding	0.28692	0.428777	0	0	0.357849	0	0.178924	-2.19487	0.037113
WBGene00001165	F56A11.3	efn-4	protein_coding	0.28692	0.403555	0	0	0.345238	0	0.172619	-2.15458	0.0273678
WBGene00001166	ZK328.2	eftu-2	protein_coding	37.7411	36.3956	59.7196	61.0082	37.0683	60.3639	48.7161	0.702	0.00159499
WBGene00001167	F25H5.4	eef-2	protein_coding	39.3743	42.7768	29.2255	29.8633	41.0756	29.5444	35.31	-0.474028	0.0217978
WBGene00001168	F31E3.5	eef-1A.1	protein_coding	12.6024	17.7816	18.4891	22.0965	15.192	20.2928	17.7424	0.415282	0.247413
WBGene00001169	R03G5.1	eef-1A.2	protein_coding	1.72152	1.76555	3.33603	3.18439	1.74354	3.26021	2.50187	0.866074	0.00269896
WBGene00001170	F23B12.9	egl-1	protein_coding	2.53814	2.11866	4.22877	3.72806	2.3284	3.97842	3.15341	0.748001	0.0370176
WBGene00001171	F16B3.1	egl-2	protein_coding	4.81143	4.36344	0.117466	0.0776679	4.58744	0.0975669	2.3425	-4.56839	0.00249922
WBGene00001172	C51E3.7	egl-3	protein_coding	1.74359	2.01777	0.0939727	0.0776679	1.88068	0.0858203	0.983252	-3.41402	0.00580355
WBGene00001173	F55A8.2	egl-4	protein_coding	14.8095	17.7816	17.1265	18.0578	16.2956	17.5922	16.9439	0.109804	0.492668
WBGene00001174	C08C3.1	egl-5	protein_coding	2.78092	2.97622	0.140959	0.0776679	2.87857	0.109313	1.49394	-3.83088	0.00137115
WBGene00001175	C46F4.1	egl-6	protein_coding	1.25804	0.655777	0.0939727	0.310672	0.956906	0.202322	0.579614	-1.80569	0.142426
WBGene00001177	B0348.4	egl-8	protein_coding	77.3802	81.3668	8.88042	10.7182	79.3735	9.7993	44.5864	-3.00508	0.00099375
WBGene00001178	F22E12.4	egl-9	protein_coding	18.6278	20.3795	0.352397	0.621344	19.5036	0.486871	9.99525	-5.06194	0.00216435
WBGene00001179	F28C1.2	egl-10	protein_coding	24.8296	26.3572	0.939727	0.776679	25.5934	0.858203	13.2258	-4.74492	0.000962907
WBGene00001182	T22B7.1	egl-13	protein_coding	0.617982	0.680999	0.798768	1.08735	0.649491	0.943059	0.796275	0.476839	0.185186
WBGene00001184	F58A3.2	egl-15	protein_coding	0.0441416	0.151333	0	0	0.0977373	0	0.0488687	-0.983585	0.209778
WBGene00001185	F38G1.2	egl-17	protein_coding	0.0441416	0	0	0	0.0220708	0	0.0110354	-0.287718	0.42265
WBGene00001186	F55A8.1	egl-18	protein_coding	0.949044	0.554888	1.31562	1.16502	0.751966	1.24032	0.996142	0.653708	0.146659
WBGene00001187	C48A7.1	egl-19	protein_coding	1.16975	1.08455	0	0	1.12715	0	0.563577	-3.61724	0.0014253
WBGene00001188	W08D2.1	egl-20	protein_coding	87.7535	87.8489	0.0939727	0.0776679	87.8012	0.0858203	43.9435	-8.88583	3.04241e-07
WBGene00001189	F01D4.4	egl-21	protein_coding	105.896	106.74	1.45658	1.55336	106.318	1.50497	53.9115	-6.05105	1.64463e-05
WBGene00001190	Y37A1B.11	egl-23	protein_coding	0.794549	0.731443	0	0.0776679	0.762996	0.038834	0.400915	-2.63599	0.00474029
WBGene00001193	C23H3.1	egl-26	protein_coding	5.87083	5.42277	0.751781	1.24269	5.6468	0.997234	3.32202	-2.38889	0.00506965
WBGene00001194	C04A2.3	egl-27	protein_coding	39.8819	38.1107	43.6268	47.8046	38.9963	45.7157	42.356	0.228809	0.0976079
WBGene00001196	M01D7.7	egl-30	protein_coding	80.735	82.1234	27.1816	24.7372	81.4292	25.9594	53.6943	-1.64551	0.000641479
WBGene00001202	R07A4.1	egl-36	protein_coding	0.926973	1.05933	0	0	0.993153	0	0.496576	-3.45042	0.00441092
WBGene00001204	C04G2.7	egl-38	protein_coding	4.32588	3.58155	0	0	3.95371	0	1.97686	-5.34117	0.00874441
WBGene00001207	R53.3	egl-43	protein_coding	0.0441416	0.0504444	0.0469863	0.155336	0.047293	0.101161	0.074227	0.449663	0.425485
WBGene00001208	F28B12.2	egl-44	protein_coding	0.772478	1.05933	0.234932	0.58251	0.915905	0.408721	0.662313	-0.99782	0.153261
WBGene00001209	C27D11.1	egl-45	protein_coding	34.5849	35.9921	55.6083	52.4647	35.2885	54.0365	44.6625	0.613321	0.00833194
WBGene00001210	K11G9.4	egl-46	protein_coding	0.0882832	0	0	0	0.0441416	0	0.0220708	-0.527487	0.42265
WBGene00001214	F26A3.3	ego-1	protein_coding	80.8674	83.1323	133.512	135.919	81.9999	134.715	108.358	0.715532	0.000981376
WBGene00001215	Y53H1C.2	ego-2	protein_coding	91.6379	99.2997	48.3724	49.8628	95.4688	49.1176	72.2932	-0.957365	0.00701487
WBGene00001223	ZK616.10	ehn-3	protein_coding	0.0882832	0	0	0	0.0441416	0	0.0220708	-0.527487	0.42265
WBGene00001224	ZK1248.3	ehs-1	protein_coding	25.1828	26.9373	35.8741	33.203	26.06	34.5386	30.2993	0.405014	0.0337304
WBGene00001225	Y54E2A.11	eif-3.B	protein_coding	26.0435	23.8602	39.6095	39.7272	24.9519	39.6683	32.3101	0.666702	0.00547349
WBGene00001226	T23D8.4	eif-3.C	protein_coding	40.4337	40.532	52.4602	55.5714	40.4829	54.0158	47.2493	0.415179	0.0129696
WBGene00001227	R08D7.3	eif-3.D	protein_coding	15.4496	17.8573	17.8078	21.3199	16.6534	19.5638	18.1086	0.231088	0.305
WBGene00001228	B0511.10	eif-3.E	protein_coding	20.261	20.884	20.0632	20.8538	20.5725	20.4585	20.5155	-0.00797626	0.841886
WBGene00001229	D2013.7	eif-3.F	protein_coding	24.8296	24.6421	17.7608	17.0869	24.7359	17.4239	21.0799	-0.503102	0.00228014
WBGene00001230	F22B5.2	eif-3.G	protein_coding	16.3765	18.0591	24.5973	24.7761	17.2178	24.6867	20.9523	0.51731	0.0125885
WBGene00001231	C41D11.2	eif-3.H	protein_coding	12.8452	11.9301	17.4789	17.2423	12.3876	17.3606	14.8741	0.483601	0.00891112
WBGene00001232	Y74C10AR.1	eif-3.I	protein_coding	22.9757	25.5501	32.585	31.8439	24.2629	32.2144	28.2387	0.407494	0.0272233
WBGene00001233	T16G1.11	eif-3.K	protein_coding	19.1575	19.295	21.0969	23.5334	19.2262	22.3151	20.7707	0.213914	0.126993
WBGene00001234	C47B2.5	eif-6	protein_coding	17.5132	18.3302	25.7837	29.6789	17.9217	27.7313	22.8265	0.626974	0.0387732
WBGene00001235	Y41C4A.10	elb-1	protein_coding	29.31	28.0218	15.3175	15.4559	28.6659	15.3867	22.0263	-0.893328	0.00237126
WBGene00001236	Y82E9BR.15	elc-1	protein_coding	26.7939	27.4417	26.6882	23.2227	27.1178	24.9555	26.0367	-0.119427	0.344754
WBGene00001237	W03H1.2	elc-2	protein_coding	0.419345	0.832332	0	0	0.625839	0	0.312919	-2.85965	0.093799
WBGene00001239	F56H11.4	elo-1	protein_coding	10.9471	8.2981	7.72925	8.2328	9.62261	7.98103	8.80182	-0.266805	0.347541
WBGene00001240	F11E6.5	elo-2	protein_coding	0.573841	0.781888	0.234932	0.466008	0.677864	0.35047	0.514167	-0.788088	0.169827
WBGene00001241	D2024.3	elo-3	protein_coding	23.3288	24.7177	18.9355	18.252	24.0233	18.5937	21.3085	-0.367872	0.0197219
WBGene00001242	C40H1.4	elo-4	protein_coding	1.50081	0.983665	0.117466	0.621344	1.24224	0.369405	0.805822	-1.51574	0.136825
WBGene00001243	F41H10.7	elo-5	protein_coding	1.21389	1.51333	2.16137	3.8834	1.36361	3.02238	2.193	1.09311	0.198113
WBGene00001244	F41H10.8	elo-6	protein_coding	5.62805	5.22099	1.3626	1.51452	5.42452	1.43856	3.43154	-1.84427	0.00295732
WBGene00001245	F56H11.3	elo-7	protein_coding	0.308991	0.479221	1.87945	2.48537	0.394106	2.18241	1.28826	2.20767	0.0295978
WBGene00001246	Y47D3A.30	elo-8	protein_coding	1.89809	2.64833	1.64452	2.33004	2.27321	1.98728	2.13024	-0.185215	0.630298
WBGene00001247	Y53F4B.2	elo-9	protein_coding	50.3656	47.6699	0.0469863	0.0776679	49.0177	0.0623271	24.54	-8.2412	0.000757219
WBGene00001248	F38A6.2	elp-1	protein_coding	0.220708	0.252222	0.0704795	0.0776679	0.236465	0.0740737	0.155269	-0.950758	0.00976007
WBGene00001249	W09C2.1	elt-1	protein_coding	6.00326	6.00288	1.26863	0.970849	6.00307	1.11974	3.5614	-2.32296	0.000928324
WBGene00001250	C33D3.1	elt-2	protein_coding	0.220708	0.100889	0.328904	0.0776679	0.160798	0.203286	0.182042	0.217745	0.78899
WBGene00001251	K02B9.4	elt-3	protein_coding	0.595912	0.453999	0	0	0.524955	0	0.262478	-2.64375	0.0177839
WBGene00001252	C39B10.6	elt-4	protein_coding	0.0441416	0	0.0469863	0.0776679	0.0220708	0.0623271	0.042199	0.411186	0.272917
WBGene00001253	F52C12.5	elt-6	protein_coding	1.32425	1.362	0.281918	0	1.34312	0.140959	0.742041	-2.58233	0.013708
WBGene00001258	Y80D3A.2	emb-4	protein_coding	21.3756	21.5145	23.2817	20.0772	21.445	21.6794	21.5622	0.0156111	0.897201
WBGene00001259	T04A8.14	emb-5	protein_coding	48.8647	52.6891	72.8993	76.3864	50.7769	74.6429	62.7099	0.554924	0.0115536
WBGene00001262	K10D2.6	emb-8	protein_coding	28.7582	29.056	35.8506	33.5526	28.9071	34.7016	31.8043	0.262746	0.0377322
WBGene00001263	K04H4.1	emb-9	protein_coding	0	0.0504444	0	0	0.0252222	0	0.0126111	-0.32449	0.42265
WBGene00001281	F10B5.6	emb-27	protein_coding	47.1874	49.4103	39.6565	41.5135	48.2988	40.585	44.4419	-0.250475	0.0334893
WBGene00001284	F54C8.3	emb-30	protein_coding	58.598	58.8686	88.1229	97.5121	58.7333	92.8175	75.7754	0.659318	0.0184628
WBGene00001303	F32D8.6	sec-61.G	protein_coding	5.29699	6.2551	10.1021	8.46581	5.77605	9.28393	7.52999	0.675347	0.0659051
WBGene00001309	M01D7.6	emr-1	protein_coding	14.1474	14.3766	18.4891	17.4753	14.262	17.9822	16.1221	0.332313	0.0189631
WBGene00001310	F58E10.2	end-1	protein_coding	5.1425	5.77588	0	0	5.45919	0	2.72959	-5.7968	0.00334837
WBGene00001311	F58E10.5	end-3	protein_coding	1.85395	2.32044	0.399384	0.0776679	2.08719	0.238526	1.16286	-2.69174	0.0226936
WBGene00001320	ZK809.4	ent-1	protein_coding	15.4496	14.5028	13.3911	12.1939	14.9762	12.7925	13.8843	-0.225738	0.103525
WBGene00001324	R11E3.6	eor-1	protein_coding	21.9825	21.2371	17.8313	19.184	21.6098	18.5076	20.0587	-0.222451	0.0567456
WBGene00001325	C44H4.7	eor-2	protein_coding	4.52451	5.70021	3.75891	4.2329	5.11236	3.9959	4.55413	-0.347756	0.220222
WBGene00001328	K08C7.3	epi-1	protein_coding	0.441416	0.302666	0.422877	0	0.372041	0.211438	0.29174	-0.599965	0.545441
WBGene00001329	T04C10.2	epn-1	protein_coding	4.30381	4.71655	2.11438	2.71838	4.51018	2.41638	3.46328	-0.873471	0.0291886
WBGene00001330	Y57G11C.24	eps-8	protein_coding	12.3596	12.3336	6.78952	5.8251	12.3466	6.30731	9.32698	-0.957966	0.00631953
WBGene00001331	F09B9.3	erd-2.1	protein_coding	1.4346	2.79966	1.05719	0.932015	2.11713	0.994604	1.55587	-1.01829	0.243123
WBGene00001332	T07A9.5	eri-1	protein_coding	22.5564	23.1035	28.9436	29.8633	22.8299	29.4035	26.1167	0.363651	0.00656119
WBGene00001333	C01G8.5	erm-1	protein_coding	16.7076	18.1852	19.8752	19.0675	17.4464	19.4713	18.4589	0.157569	0.13799
WBGene00001334	Y105E8B.8	ero-1	protein_coding	8.65175	8.60076	3.28904	3.65039	8.62626	3.46972	6.04799	-1.28955	0.00124976
WBGene00001335	F35A5.8	WBGene00001335	protein_coding	1.4346	1.38722	0.704795	0.893181	1.41091	0.798988	1.10495	-0.749045	0.0242795
WBGene00001336	Y41E3.4	qars-1	protein_coding	22.0929	23.7341	28.1683	30.1352	22.9135	29.1517	26.0326	0.346044	0.0396644
WBGene00001337	ZC434.5	ears-1	protein_coding	21.8501	26.6851	31.5043	30.9895	24.2676	31.2469	27.7573	0.363361	0.102941
WBGene00001338	T07A9.2	ears-2	protein_coding	6.37846	7.03699	3.31254	3.18439	6.70772	3.24846	4.97809	-1.02367	0.0092724
WBGene00001340	T01D1.2	etr-1	protein_coding	13.5515	15.7891	19.3114	19.2617	14.6703	19.2865	16.9784	0.392357	0.0540488
WBGene00001345	F29G9.4	fos-1	protein_coding	1.63324	1.66466	0.328904	0.271838	1.64895	0.300371	0.974661	-2.12708	0.000582901
WBGene00001352	H38K22.1	evl-14	protein_coding	31.4067	28.7281	26.9467	27.4556	30.0674	27.2011	28.6343	-0.144029	0.170249
WBGene00001358	F22B5.1	evl-20	protein_coding	6.77573	6.50732	11.3707	10.5628	6.64153	10.9668	8.80415	0.715086	0.00954566
WBGene00001365	Y105E8A.22	exc-4	protein_coding	30.9653	29.8378	34.9578	30.2905	30.4016	32.6242	31.5129	0.101472	0.452299
WBGene00001366	C33D9.1	exc-5	protein_coding	0.176566	0.403555	0.0469863	0.19417	0.290061	0.120578	0.205319	-0.822409	0.336854
WBGene00001368	F35H8.5	exc-7	protein_coding	40.0364	48.5779	0.563836	0.310672	44.3072	0.437254	22.3722	-6.36905	0.00935255
WBGene00001371	F26H11.5	exl-1	protein_coding	10.1084	11.1734	3.92336	3.45622	10.6409	3.68979	7.16536	-1.50293	0.00692499
WBGene00001372	R09B3.1	exo-3	protein_coding	7.39372	6.63343	11.3942	14.9511	7.01358	13.1726	10.0931	0.899808	0.0772236
WBGene00001373	H35N03.1	exp-1	protein_coding	0.0441416	0	0	0	0.0220708	0	0.0110354	-0.287718	0.42265
WBGene00001374	F12F3.1	exp-2	protein_coding	0.0441416	0.0504444	0	0	0.047293	0	0.0236465	-0.558689	0.00441092
WBGene00001377	C49A1.4	eya-1	protein_coding	0.529699	0.655777	0	0.0776679	0.592738	0.038834	0.315786	-2.31895	0.0174026
WBGene00001386	F02A9.3	far-2	protein_coding	0	0	0	0.038834	0	0.019417	0.00970849	0.256008	0.42265
WBGene00001387	F15B9.1	far-3	protein_coding	0	0.0504444	0.0939727	0.0776679	0.0252222	0.0858203	0.0555212	0.569418	0.149568
WBGene00001388	F15B9.2	far-4	protein_coding	0	0.151333	0	0	0.0756666	0	0.0378333	-0.81284	0.42265
WBGene00001389	F15B9.3	far-5	protein_coding	0.176566	0.302666	0	0.0776679	0.239616	0.038834	0.139225	-1.29055	0.113354
WBGene00001390	W02A2.2	far-6	protein_coding	0.0441416	0.100889	0	0	0.0725152	0	0.0362576	-0.786723	0.125025
WBGene00001391	K01A2.2	far-7	protein_coding	0.0441416	0	0	0	0.0220708	0	0.0110354	-0.287718	0.42265
WBGene00001392	K02F3.3	far-8	protein_coding	2.82506	3.178	0	0	3.00153	0	1.50076	-4.95491	0.00343871
WBGene00001393	Y67H2A.8	fat-1	protein_coding	13.1983	13.7965	13.626	12.5045	13.4974	13.0653	13.2814	-0.0465956	0.566669
WBGene00001394	W02A2.1	fat-2	protein_coding	47.3198	46.2323	1.3626	1.32036	46.776	1.34148	24.0588	-5.02323	0.000143419
WBGene00001395	W08D2.4	fat-3	protein_coding	2.73678	1.76555	1.31562	2.40771	2.25117	1.86166	2.05641	-0.2613	0.647314
WBGene00001396	T13F2.1	fat-4	protein_coding	6.73159	6.55777	8.2461	8.65998	6.64468	8.45304	7.54886	0.342687	0.015058
WBGene00001397	W06D12.3	fat-5	protein_coding	0.176566	0.554888	0.305411	0.466008	0.365727	0.385709	0.375718	0.0606082	0.931405
WBGene00001398	VZK822L.1	fat-6	protein_coding	0.110354	0.0504444	0.281918	0.233004	0.0803992	0.257461	0.16893	0.986593	0.0445376
WBGene00001399	F10D2.9	fat-7	protein_coding	0.132425	0.151333	0	0	0.141879	0	0.0709395	-1.27429	0.00441092
WBGene00001400	F56E3.4	fax-1	protein_coding	0.308991	0.353111	0.0939727	0.155336	0.331051	0.124654	0.227853	-0.940152	0.0319247
WBGene00001401	H12I13.4	fbf-1	protein_coding	8.21034	8.42421	14.2369	13.0482	8.31727	13.6425	10.9799	0.707223	0.0126159
WBGene00001402	F21H12.5	fbf-2	protein_coding	4.87765	5.33449	6.94223	7.37845	5.10607	7.16034	6.13321	0.479843	0.0228309
WBGene00001403	F56H11.1	fbl-1	protein_coding	0.353133	0.100889	0.0939727	0.233004	0.227011	0.163488	0.195249	-0.311599	0.702246
WBGene00001404	K07A3.1	fbp-1	protein_coding	7.28336	7.44054	5.1685	4.50474	7.36195	4.83662	6.09929	-0.59603	0.0177552
WBGene00001405	C04F12.10	fce-1	protein_coding	9.09317	8.85299	9.35028	9.55316	8.97308	9.45172	9.2124	0.0741683	0.0930543
WBGene00001406	F48F5.5	fce-2	protein_coding	39.1977	37.7828	15.4702	14.6792	38.4903	15.0747	26.7825	-1.34657	0.00119596
WBGene00001410	Y54F10AM.2	feh-1	protein_coding	0.419345	0.453999	0.187945	0.233004	0.436672	0.210475	0.323573	-0.789566	0.0154236
WBGene00001411	F35D6.1	fem-1	protein_coding	28.9127	29.4343	14.2604	14.9511	29.1735	14.6057	21.8896	-0.993219	0.000881306
WBGene00001412	T19C3.8	fem-2	protein_coding	11.7637	11.4004	13.4381	11.456	11.5821	12.4471	12.0146	0.103052	0.48108
WBGene00001413	C01F6.4	fem-3	protein_coding	9.75529	8.62599	2.77219	2.25237	9.19064	2.51228	5.85146	-1.83047	0.00855231
WBGene00001414	F43G9.6	fer-1	protein_coding	1.54496	1.08455	7.9172	8.81531	1.31475	8.36625	4.8405	2.58117	0.0050822
WBGene00001423	T01C3.7	fib-1	protein_coding	37.0127	37.0262	57.5817	55.9209	37.0194	56.7513	46.8854	0.615019	0.00176655
WBGene00001424	F41G3.4	fis-1	protein_coding	0.132425	0.227	0.0939727	0.155336	0.179712	0.124654	0.152183	-0.316237	0.431707
WBGene00001425	F13B9.8	fis-2	protein_coding	1.28011	1.71511	0.140959	0.155336	1.49761	0.148147	0.822877	-2.68664	0.0250338
WBGene00001426	F36H1.1	fkb-1	protein_coding	9.51251	10.4924	3.75891	3.80573	10.0025	3.78232	6.89239	-1.37972	0.00616137
WBGene00001427	Y18D10A.19	fkb-2	protein_coding	47.8495	44.6433	58.7329	60.9693	46.2464	59.8511	53.0488	0.37133	0.0200228
WBGene00001428	C05C8.3	fkb-3	protein_coding	0.220708	0.453999	0	0	0.337354	0	0.168677	-2.1288	0.101651
WBGene00001429	ZC455.10	fkb-4	protein_coding	0.0441416	0	0	0	0.0220708	0	0.0110354	-0.287718	0.42265
WBGene00001430	C50F2.6	fkb-5	protein_coding	14.1915	13.9731	0	0.0776679	14.0823	0.038834	7.06057	-6.67459	6.81215e-05
WBGene00001431	F31D4.3	fkb-6	protein_coding	11.9182	12.3084	22.7414	25.0091	12.1133	23.8752	17.9943	0.973088	0.00943293
WBGene00001432	B0511.1	fkb-7	protein_coding	0	0.151333	0	0	0.0756666	0	0.0378333	-0.81284	0.42265
WBGene00001433	Y18D10A.25	fkb-8	protein_coding	1526.41	1586.66	656.563	708.972	1556.53	682.768	1119.65	-1.18875	0.00208194
WBGene00001434	T14G12.4	fkh-2	protein_coding	2.3395	2.74922	0	0	2.54436	0	1.27218	-4.72485	0.00642015
WBGene00001435	C29F7.4	fkh-3	protein_coding	0.220708	0.201777	0.234932	0.38834	0.211243	0.311636	0.261439	0.403328	0.323534
WBGene00001436	C29F7.5	fkh-4	protein_coding	0	0	0	0.0776679	0	0.038834	0.019417	0.473361	0.42265
WBGene00001437	F26A1.2	fkh-5	protein_coding	0.949044	1.31155	0	0.0776679	1.1303	0.038834	0.584566	-3.14758	0.0276528
WBGene00001438	B0286.5	fkh-6	protein_coding	0.132425	0.151333	0	0	0.141879	0	0.0709395	-1.27429	0.00441092
WBGene00001439	F26D12.1	fkh-7	protein_coding	4.39209	3.88422	1.64452	1.28152	4.13815	1.46302	2.80059	-1.4391	0.0133421
WBGene00001440	F40H3.4	fkh-8	protein_coding	1.30218	1.56378	0.0469863	0	1.43298	0.0234932	0.728235	-3.63383	0.00877275
WBGene00001441	K03C7.2	fkh-9	protein_coding	2.40572	2.16911	1.64452	1.74753	2.28741	1.69603	1.99172	-0.41064	0.0444528
WBGene00001442	C25A1.2	fkh-10	protein_coding	0.308991	0.201777	0	0	0.255384	0	0.127692	-1.82938	0.0413473
WBGene00001443	B0523.5	fli-1	protein_coding	34.4084	35.1849	59.3907	58.7558	34.7967	59.0733	46.935	0.761856	0.000426547
WBGene00001444	F23B2.5	flp-1	protein_coding	0.220708	0.327888	0	0	0.274298	0	0.137149	-1.90419	0.0361152
WBGene00001445	W07E11.3	flp-2	protein_coding	0.0441416	0	0	0	0.0220708	0	0.0110354	-0.287718	0.42265
WBGene00001449	F07D3.2	flp-6	protein_coding	0.0882832	0	0	0	0.0441416	0	0.0220708	-0.527487	0.42265
WBGene00001451	F31F6.4	flp-8	protein_coding	0.110354	0.201777	0	0	0.156066	0	0.0780329	-1.35651	0.0761239
WBGene00001452	C36H8.3	flp-9	protein_coding	0.485558	0.453999	0	0	0.469778	0	0.234889	-2.5104	0.00112627
WBGene00001453	T06C10.4	flp-10	protein_coding	0.353133	0.80711	0.0469863	0	0.580121	0.0234932	0.301807	-2.46136	0.134888
WBGene00001455	C05E11.8	flp-12	protein_coding	0	0.0504444	0	0	0.0252222	0	0.0126111	-0.32449	0.42265
WBGene00001456	F33D4.3	flp-13	protein_coding	0.0882832	0	0	0	0.0441416	0	0.0220708	-0.527487	0.42265
WBGene00001457	Y37D8A.15	flp-14	protein_coding	0.904903	0.58011	0	0	0.742506	0	0.371253	-3.07469	0.0446558
WBGene00001459	F15D4.8	flp-16	protein_coding	75.1511	76.9277	51.3326	49.2415	76.0394	50.287	63.1632	-0.59559	0.00282616
WBGene00001461	Y48D7A.2	flp-18	protein_coding	0.0882832	0.100889	0	0	0.094586	0	0.047293	-0.960408	0.00441092
WBGene00001462	M79.4	flp-19	protein_coding	0	0	0	0.0776679	0	0.038834	0.019417	0.473361	0.42265
WBGene00001465	F02D10.5	flr-1	protein_coding	0.198637	0.277444	0.352397	0.699012	0.238041	0.525704	0.381873	0.888285	0.246959
WBGene00001466	F58H1.4	flr-2	protein_coding	0.617982	0.302666	0.0469863	0.0776679	0.460324	0.0623271	0.261326	-1.78736	0.128557
WBGene00001468	F09B12.6	flr-4	protein_coding	2.51607	1.79078	0.751781	1.20385	2.15342	0.977817	1.56562	-1.06401	0.110629
WBGene00001470	ZK783.4	baz-2	protein_coding	5.09835	5.59932	2.25534	2.40771	5.34884	2.33153	3.84018	-1.16409	0.00744515
WBGene00001475	F15B9.7	fmi-1	protein_coding	0.573841	0.327888	0.187945	0.155336	0.450865	0.171641	0.311253	-1.02	0.15326
WBGene00001476	K08C7.2	fmo-1	protein_coding	0.794549	0.857554	0.328904	0.543676	0.826051	0.43629	0.631171	-0.788079	0.0734718
WBGene00001477	K08C7.5	fmo-2	protein_coding	0	0	0.0469863	0.0776679	0	0.0623271	0.0311636	0.698904	0.0555793
WBGene00001478	Y39A1A.19	fmo-3	protein_coding	4.81143	4.94355	0.0939727	0.0776679	4.87749	0.0858203	2.48166	-4.74344	0.000192888
WBGene00001479	F53F4.5	fmo-4	protein_coding	7.15094	9.55921	0	0.0776679	8.35507	0.038834	4.19695	-5.92838	0.0203485
WBGene00001480	H24K24.5	fmo-5	protein_coding	48.0261	52.1847	1.52706	1.08735	50.1054	1.3072	25.7063	-5.15694	0.00183093
WBGene00001481	Y54E10A.4	fog-1	protein_coding	5.1425	5.32188	2.09089	3.30089	5.23219	2.69589	3.96404	-0.93142	0.0535241
WBGene00001482	Y113G7B.5	fog-2	protein_coding	5.18664	5.09488	9.18583	9.12598	5.14076	9.15591	7.14833	0.820598	0.000186043
WBGene00001483	C03C11.2	fog-3	protein_coding	0.176566	0.126111	0.939727	1.66986	0.151339	1.30479	0.728066	2.48265	0.087623
WBGene00001484	T07D1.4	fox-1	protein_coding	2.47193	1.99255	1.26863	1.86403	2.23224	1.56633	1.89929	-0.485042	0.223577
WBGene00001485	Y113G7A.8	fre-1	protein_coding	22.1149	24.062	13.2032	12.6987	23.0885	12.9509	18.0197	-0.829253	0.009698
WBGene00001486	F59G1.7	frh-1	protein_coding	4.23759	3.93466	3.47699	3.10672	4.08613	3.29185	3.68899	-0.303542	0.0799674
WBGene00001487	T04B2.2	frk-1	protein_coding	0.617982	0.605332	1.0337	1.74753	0.611657	1.39061	1.00114	1.06665	0.160824
WBGene00001488	ZK270.2	frm-1	protein_coding	448.346	465.803	1259.45	1337.87	457.075	1298.66	877.866	1.50631	0.00227075
WBGene00001489	T04C9.6	frm-2	protein_coding	3.20027	3.02666	2.3963	2.99022	3.11346	2.69326	2.90336	-0.20218	0.30732
WBGene00001490	H05G16.1	frm-3	protein_coding	0.750407	0.882776	0.0939727	0	0.816592	0.0469863	0.431789	-2.6406	0.0109409
WBGene00001491	C24A11.8	frm-4	protein_coding	24.6089	21.8929	33.3368	33.9021	23.2509	33.6194	28.4352	0.530102	0.0174314
WBGene00001492	Y38C1AB.8	frm-5.1	protein_coding	0.176566	0.453999	0.281918	0.543676	0.315283	0.412797	0.36404	0.304293	0.659989
WBGene00001493	C51F7.1	frm-7	protein_coding	12.1831	13.9983	10.9713	12.5822	13.0907	11.7768	12.4337	-0.15138	0.392077
WBGene00001494	H09G03.2	frm-8	protein_coding	3.06784	2.06822	0.140959	0.271838	2.56803	0.206398	1.38721	-3.12229	0.042664
WBGene00001496	F25H9.5	frm-10	protein_coding	19.7975	19.1689	3.7824	4.62124	19.4832	4.20182	11.8425	-2.1866	0.00117433
WBGene00001497	T08B2.9	fars-1	protein_coding	18.2746	18.8157	30.964	31.0672	18.5452	31.0156	24.7804	0.738834	0.000487502
WBGene00001498	F22B5.9	fars-3	protein_coding	23.5275	23.9611	27.2756	26.3683	23.7443	26.8219	25.2831	0.175138	0.0256664
WBGene00001499	C26E6.5	fsn-1	protein_coding	18.7602	17.8825	10.337	9.39782	18.3214	9.86741	14.0944	-0.886089	0.00573016
WBGene00001500	C54F6.14	ftn-1	protein_coding	0.176566	0.201777	0.0469863	0.466008	0.189172	0.256497	0.222834	0.301962	0.778804
WBGene00001501	D1037.3	ftn-2	protein_coding	2.60435	2.62311	2.84267	3.65039	2.61373	3.24653	2.93013	0.30239	0.257743
WBGene00001502	F52D10.3	ftt-2	protein_coding	1.76566	1.68989	1.45658	1.51452	1.72778	1.48555	1.60666	-0.205105	0.0366568
WBGene00001503	H14A12.2	fum-1	protein_coding	20.0182	22.4225	8.22261	7.45612	21.2204	7.83937	14.5299	-1.42514	0.00877473
WBGene00001505	K08F8.3	fut-1	protein_coding	0.353133	0.529666	0.422877	0.699012	0.441399	0.560944	0.501172	0.287836	0.54156
WBGene00001506	EGAP9.2	fut-2	protein_coding	0.198637	0.327888	0.187945	0.893181	0.263263	0.540563	0.401913	0.818328	0.520129
WBGene00001508	C10F3.6	fut-8	protein_coding	0.0882832	0.151333	0.211438	0.466008	0.119808	0.338723	0.229266	0.997066	0.236976
WBGene00001509	ZK1248.14	fzo-1	protein_coding	43.8326	43.2308	62.5858	58.7558	43.5317	60.6708	52.1013	0.478001	0.012552
WBGene00001510	ZK1307.6	fzr-1	protein_coding	53.3672	52.9414	44.7075	44.8532	53.1543	44.7804	48.9673	-0.246813	0.000721406
WBGene00001512	ZC482.1	gab-1	protein_coding	0.0882832	0.227	0	0	0.157641	0	0.0788207	-1.36536	0.150942
WBGene00001513	T05H4.14	gad-1	protein_coding	29.7294	29.8883	46.6574	52.853	29.8088	49.7552	39.782	0.737174	0.0232959
WBGene00001514	C05D2.5	xnd-1	protein_coding	27.0809	31.6538	36.9547	38.0185	29.3674	37.4866	33.427	0.351101	0.074389
WBGene00001515	T24C12.2	gap-1	protein_coding	0.83869	1.08455	0.234932	0.155336	0.961622	0.195134	0.578378	-1.84683	0.0272619
WBGene00001516	ZK899.8	gap-2	protein_coding	2.25122	2.00516	0.704795	1.00968	2.12819	0.857239	1.49272	-1.21892	0.0229426
WBGene00001517	C15B12.5	gar-1	protein_coding	0.308991	0.252222	0	0	0.280606	0	0.140303	-1.9283	0.0100778
WBGene00001518	F47D12.1	gar-2	protein_coding	1.85395	1.56378	0.140959	0.0776679	1.70886	0.109313	0.909087	-3.11134	0.00850882
WBGene00001519	Y40H4A.1	gar-3	protein_coding	0.242779	0.378333	0	0	0.310556	0	0.155278	-2.03758	0.0444769
WBGene00001520	K09A9.5	gas-1	protein_coding	3.64168	3.80855	0.328904	0.310672	3.72512	0.319788	2.02245	-3.18777	0.000606916
WBGene00001522	D2089.5	gbh-1	protein_coding	13.1101	13.7965	0.657809	1.32036	13.4533	0.989082	7.22119	-3.63746	0.00146152
WBGene00001523	M05D6.7	gbh-2	protein_coding	46.3487	47.6195	0.375891	0.155336	46.9841	0.265613	23.6248	-7.00878	0.000190497
WBGene00001526	T19A5.2	gck-1	protein_coding	78.1527	75.3387	115.422	109.279	76.7457	112.35	94.548	0.549252	0.00888407
WBGene00001527	F37B12.2	gcs-1	protein_coding	28.9348	29.3082	19.7578	23.8441	29.1215	21.8009	25.4612	-0.41604	0.0703568
WBGene00001529	R134.2	gcy-2	pseudogene	2.31743	2.62311	0	0.155336	2.47027	0.0776679	1.27397	-3.85466	0.00509507
WBGene00001530	R134.1	gcy-3	protein_coding	0.353133	0.403555	0	0	0.378344	0	0.189172	-2.25805	0.00441092
WBGene00001531	ZK970.5	gcy-4	protein_coding	0.0441416	0.100889	0	0	0.0725152	0	0.0362576	-0.786723	0.125025
WBGene00001532	ZK970.6	gcy-5	protein_coding	0	0.100889	0	0	0.0504444	0	0.0252222	-0.58923	0.42265
WBGene00001533	B0024.6	gcy-6	protein_coding	0.176566	0.403555	0	0	0.290061	0	0.14503	-1.9637	0.125025
WBGene00001535	C49H3.1	gcy-8	protein_coding	3.53133	3.88422	0	0	3.70777	0	1.85389	-5.25088	0.00225693
WBGene00001536	ZK455.2	gcy-9	protein_coding	0.529699	0.479221	0	0	0.50446	0	0.25223	-2.59565	0.00249377
WBGene00001537	C30G4.3	gcy-11	protein_coding	0.176566	0.201777	0	0.0776679	0.189172	0.038834	0.114003	-1.05857	0.0664841
WBGene00001538	F08B1.2	gcy-12	protein_coding	2.93542	3.48066	2.72521	2.71838	3.20804	2.72179	2.96492	-0.229364	0.21645
WBGene00001539	F23H12.6	gcy-13	protein_coding	0.0441416	0.0252222	0	0	0.0346819	0	0.0173409	-0.429556	0.067005
WBGene00001541	ZC239.7	gcy-15	protein_coding	0	0.100889	0	0	0.0504444	0	0.0252222	-0.58923	0.42265
WBGene00001542	W03F11.2	gcy-17	protein_coding	0.0441416	0	0	0	0.0220708	0	0.0110354	-0.287718	0.42265
WBGene00001543	ZK896.8	gcy-18	protein_coding	1.12561	1.48811	0.0469863	0	1.30686	0.0234932	0.665176	-3.50998	0.019684
WBGene00001544	C17F4.6	gcy-19	protein_coding	0.617982	0.353111	0	0.0776679	0.485546	0.038834	0.26219	-2.07642	0.0836483
WBGene00001546	F22E5.3	gcy-21	protein_coding	1.10354	1.00889	0.187945	0.155336	1.05621	0.171641	0.613927	-2.08964	0.00318689
WBGene00001547	T03D8.5	gcy-22	protein_coding	0.242779	0.327888	0	0	0.285334	0	0.142667	-1.94611	0.0215273
WBGene00001548	T26C12.4	gcy-23	protein_coding	16.5752	15.2342	0.0469863	0	15.9047	0.0234932	7.96409	-7.01792	0.00177985
WBGene00001549	Y105C5B.2	gcy-25	protein_coding	0.0882832	0	0	0	0.0441416	0	0.0220708	-0.527487	0.42265
WBGene00001551	T07D1.1	gcy-31	protein_coding	0	0	0	0.0776679	0	0.038834	0.019417	0.473361	0.42265
WBGene00001552	C06B3.8	gcy-32	protein_coding	0	0	0	0.0776679	0	0.038834	0.019417	0.473361	0.42265
WBGene00001553	F57F5.2	gcy-33	protein_coding	0.573841	1.05933	0	0	0.816586	0	0.408293	-3.19627	0.0781501
WBGene00001554	M04G12.3	gcy-34	protein_coding	0.0441416	0.0504444	0	0	0.047293	0	0.0236465	-0.558689	0.00441092
WBGene00001555	T04D3.4	gcy-35	protein_coding	5.56184	5.42277	0.140959	0.0776679	5.49231	0.109313	2.80081	-4.73971	0.000201365
WBGene00001556	C46E1.2	gcy-36	protein_coding	0.0441416	0	0	0.155336	0.0220708	0.0776679	0.0498694	0.541465	0.562239
WBGene00001557	C54E4.3	gcy-37	protein_coding	0.0441416	0.151333	0	0	0.0977373	0	0.0488687	-0.983585	0.209778
WBGene00001558	Y57G11C.10	gdi-1	protein_coding	43.0822	43.937	63.6665	58.8335	43.5096	61.25	52.3798	0.492416	0.0186028
WBGene00001559	F45H7.2	gei-1	protein_coding	1.03733	1.00889	0.751781	0.504842	1.02311	0.628311	0.825709	-0.624868	0.086448
WBGene00001560	T22H6.6	gei-3	protein_coding	2.71471	3.50588	0.89274	0.737845	3.1103	0.815293	1.96279	-1.8104	0.029492
WBGene00001561	W07B3.2	gei-4	protein_coding	44.7154	42.9786	26.2654	26.4071	43.847	26.3362	35.0916	-0.733249	0.00246671
WBGene00001562	B0513.1	lin-66	protein_coding	16.3324	17.4285	9.9611	9.63083	16.8805	9.79596	13.3382	-0.778963	0.00646497
WBGene00001563	C05C8.4	gei-6	protein_coding	65.1971	61.6178	63.4081	67.2993	63.4075	65.3537	64.3806	0.0435478	0.538244
WBGene00001564	C05E4.9	icl-1	protein_coding	3.20027	2.77444	1.87945	3.57273	2.98735	2.72609	2.85672	-0.127563	0.792968
WBGene00001565	C14B9.6	gei-8	protein_coding	7.65857	7.66754	8.83343	9.98033	7.66306	9.40688	8.53497	0.292347	0.093264
WBGene00001566	C28C12.9	acdh-13	protein_coding	30.2149	29.2325	50.4868	47.6493	29.7237	49.068	39.3959	0.721261	0.00597003
WBGene00001568	F32H2.1	snpc-4	protein_coding	37.5424	43.1552	71.6307	74.4836	40.3488	73.0571	56.7029	0.854901	0.00913678
WBGene00001569	F52D2.4	meg-3	protein_coding	12.0507	11.7788	4.53418	3.49506	11.9147	4.01462	7.96466	-1.54597	0.00458958
WBGene00001570	F58A4.11	gei-13	protein_coding	0.816619	1.46289	0	0.310672	1.13975	0.155336	0.647544	-2.27958	0.110994
WBGene00001571	K01C8.5	gei-14	protein_coding	48.4013	45.753	79.125	74.7166	47.0771	76.9208	61.999	0.707159	0.00734197
WBGene00001572	M03A8.4	gei-15	protein_coding	0.308991	0.176555	0.0469863	0.0776679	0.242773	0.0623271	0.15255	-1.07835	0.117421
WBGene00001574	W10D5.3	gei-17	protein_coding	15.2509	14.6793	8.45754	8.46581	14.9651	8.46167	11.7134	-0.815247	0.00192613
WBGene00001575	Y37A1B.15	gei-18	protein_coding	0.0882832	0.100889	0	0	0.094586	0	0.047293	-0.960408	0.00441092
WBGene00001577	T12A7.1	gem-4	protein_coding	0.706265	0.80711	0.563836	0.155336	0.756688	0.359586	0.558137	-0.898435	0.199708
WBGene00001578	R12A1.4	ges-1	protein_coding	0.0882832	0.252222	0.0469863	0.155336	0.170253	0.101161	0.135707	-0.425957	0.554771
WBGene00001579	F56A11.1	gex-2	protein_coding	4.01688	4.99399	4.55767	4.66008	4.50544	4.60888	4.55716	0.0320439	0.85273
WBGene00001580	F28D1.10	gex-3	protein_coding	73.8489	70.5464	65.452	63.3382	72.1977	64.3951	68.2964	-0.16476	0.0577202
WBGene00001581	F57F4.3	gfi-1	protein_coding	0.441416	0.403555	1.12767	0.854347	0.422485	0.99101	0.706748	1.0622	0.0541523
WBGene00001582	K02A11.1	gfi-2	protein_coding	18.3188	19.7994	18.8415	18.7956	19.0591	18.8186	18.9388	-0.018225	0.776218
WBGene00001583	M163.4	gfi-3	protein_coding	12.5583	13.2669	0.939727	1.55336	12.9126	1.24654	7.07956	-3.27257	0.0016101
WBGene00001584	F45E4.10	nrde-4	protein_coding	24.1896	24.1629	30.0008	27.4168	24.1762	28.7088	26.4425	0.246964	0.0725308
WBGene00001585	M04B2.3	gfl-1	protein_coding	10.4395	9.83665	13.3441	15.3394	10.1381	14.3418	12.2399	0.496304	0.0563227
WBGene00001586	C09G5.1	ggr-1	protein_coding	0	0.252222	0	0.0776679	0.126111	0.038834	0.0824724	-0.70367	0.576352
WBGene00001587	C45B2.4	ggr-2	protein_coding	0	0.0504444	0	0	0.0252222	0	0.0126111	-0.32449	0.42265
WBGene00001589	H04J21.3	gip-1	protein_coding	24.4544	25.8149	38.6463	43.8047	25.1347	41.2255	33.1801	0.711624	0.0263975
WBGene00001590	C45G3.3	lipt-1	protein_coding	1.32425	1.46289	1.50356	1.47569	1.39357	1.48963	1.4416	0.0899259	0.307223
WBGene00001591	F11A5.10	glc-1	protein_coding	4.19345	4.51477	2.98363	2.56304	4.35411	2.77334	3.56372	-0.63241	0.0269013
WBGene00001593	ZC317.3	glc-3	protein_coding	0.55177	0.756666	0	0	0.654218	0	0.327109	-2.91498	0.0236556
WBGene00001594	C27H5.8	glc-4	protein_coding	0	0.0504444	0	0	0.0252222	0	0.0126111	-0.32449	0.42265
WBGene00001595	T23G11.3	gld-1	protein_coding	42.9277	43.3065	72.7348	73.5904	43.1171	73.1626	58.1399	0.761475	0.000242352
WBGene00001596	ZC308.1	gld-2	protein_coding	34.7725	37.3541	47.421	55.5326	36.0633	51.4768	43.77	0.512195	0.0685091
WBGene00001597	T07F8.3	gld-3	protein_coding	30.6122	27.694	41.207	42.562	29.1531	41.8845	35.5188	0.521269	0.0155943
WBGene00001598	T21G5.3	glh-1	protein_coding	147.808	153.2	124.96	126.948	150.504	125.954	138.229	-0.256714	0.0134219
WBGene00001599	C55B7.1	glh-2	protein_coding	14.0922	15.0324	21.1204	21.6499	14.5623	21.3851	17.9737	0.551227	0.00619567
WBGene00001600	B0414.6	glh-3	protein_coding	24.4103	24.8943	36.5789	38.4456	24.6523	37.5122	31.0823	0.60364	0.00557515
WBGene00001601	T12F5.3	glh-4	protein_coding	43.0601	43.1804	78.9605	90.8327	43.1203	84.8966	64.0084	0.975698	0.0196004
WBGene00001602	C45B2.5	gln-1	protein_coding	2.69264	2.34566	0.610822	1.32036	2.51915	0.965589	1.74237	-1.29745	0.0589603
WBGene00001603	K03H1.1	gln-2	protein_coding	0.353133	0.453999	0.51685	1.39802	0.403566	0.957436	0.680501	1.07032	0.338042
WBGene00001604	Y105C5B.28	gln-3	protein_coding	0.397274	0.277444	0.422877	0.893181	0.337359	0.658029	0.497694	0.793435	0.317263
WBGene00001605	T25C8.3	gln-4	pseudogene	0.397274	0.756666	0.328904	0.233004	0.57697	0.280954	0.428962	-0.829475	0.252459
WBGene00001606	F26D10.10	gln-5	protein_coding	17.5463	19.6481	12.052	11.9609	18.5972	12.0064	15.3018	-0.627048	0.0245386
WBGene00001607	C28D4.3	gln-6	protein_coding	37.719	47.5943	41.4419	42.0572	42.6566	41.7496	42.2031	-0.0309353	0.87143
WBGene00001608	R07B1.8	WBGene00001608	protein_coding	0.0882832	0.100889	0	0	0.094586	0	0.047293	-0.960408	0.00441092
WBGene00001609	F02A9.6	glp-1	protein_coding	47.6067	48.2248	26.4768	26.9896	47.9158	26.7332	37.3245	-0.839489	0.000359198
WBGene00001612	C06E1.4	glr-1	protein_coding	0	0.100889	0	0	0.0504444	0	0.0252222	-0.58923	0.42265
WBGene00001613	B0280.12	glr-2	protein_coding	3.29958	4.59044	0.117466	0	3.94501	0.0587329	2.00187	-4.67147	0.0267016
WBGene00001615	C06A8.9	glr-4	protein_coding	0.816619	0.605332	0	0	0.710976	0	0.355488	-3.01966	0.0213735
WBGene00001616	ZC196.7	glr-5	protein_coding	0.573841	1.16022	0	0	0.867031	0	0.433515	-3.27356	0.0978521
WBGene00001617	F41B4.4	glr-6	protein_coding	1.10354	0.857554	0.140959	0.310672	0.980547	0.225815	0.603181	-1.72964	0.037034
WBGene00001618	C43H6.9	glr-7	protein_coding	0.308991	0.252222	0.0469863	0	0.280606	0.0234932	0.15205	-1.62387	0.0199249
WBGene00001619	F22A3.3	glr-8	protein_coding	0.662124	0.933221	0	0.038834	0.797672	0.019417	0.408545	-2.91018	0.0295903
WBGene00001620	C12D12.2	glt-1	protein_coding	0.132425	0.0504444	0	0	0.0914346	0	0.0457173	-0.936851	0.155433
WBGene00001621	K08F4.4	glt-3	protein_coding	1.39046	1.362	0	0	1.37623	0	0.688115	-3.88384	0.000106912
WBGene00001622	T22E5.2	glt-4	protein_coding	0.0441416	0.0504444	0.0939727	0	0.047293	0.0469863	0.0471397	-0.0030067	0.995396
WBGene00001623	Y53C12A.2	glt-5	protein_coding	5.47356	6.55777	0.187945	0.0776679	6.01566	0.132807	3.07423	-4.7153	0.00847062
WBGene00001624	R05G6.6	glt-6	protein_coding	0.617982	0.428777	0.0939727	0	0.52338	0.0469863	0.285183	-2.08443	0.0458103
WBGene00001625	W03G1.1	glt-7	protein_coding	0.662124	1.08455	0	0	0.873339	0	0.436669	-3.28294	0.0538126
WBGene00001627	C55B7.2	gly-2	protein_coding	3.86239	6.05332	0	0	4.95786	0	2.47893	-5.66045	0.0455142
WBGene00001628	ZK688.8	gly-3	protein_coding	24.7193	26.4833	14.2134	15.9996	25.6013	15.1065	20.3539	-0.757155	0.0140053
WBGene00001629	Y116F11B.12	gly-4	protein_coding	31.0095	28.4758	8.62199	6.83478	29.7427	7.72839	18.7355	-1.93059	0.00492256
WBGene00001630	Y39E4B.12	gly-5	protein_coding	9.8215	10.0384	5.96726	6.67944	9.92997	6.32335	8.12666	-0.642918	0.0104852
WBGene00001631	H38K22.5	gly-6	protein_coding	1.28011	1.46289	0	0	1.3715	0	0.685748	-3.87921	0.00441092
WBGene00001632	Y46H3A.6	gly-7	protein_coding	9.95393	10.3285	13.1797	13.8831	10.1412	13.5314	11.8363	0.412549	0.0135362
WBGene00001633	Y66A7A.6	gly-8	protein_coding	0.331062	0.201777	0	0	0.26642	0	0.13321	-1.8735	0.0541347
WBGene00001635	Y45F10D.3	gly-10	protein_coding	25.0062	28.7785	36.203	32.2322	26.8924	34.2176	30.555	0.346397	0.11595
WBGene00001636	Y75B8A.9	gly-11	protein_coding	2.62642	3.35455	0.140959	0.155336	2.99049	0.148147	1.56932	-3.63857	0.016019
WBGene00001637	F48E3.1	gly-12	protein_coding	12.7569	12.0562	0.0939727	0.155336	12.4066	0.124654	6.26561	-5.79883	0.000818987
WBGene00001638	B0416.6	gly-13	protein_coding	57.6268	60.0792	0.657809	0.893181	58.853	0.775495	29.8143	-6.07332	0.000449565
WBGene00001639	M01F1.1	gly-14	protein_coding	9.57873	11.0221	0.328904	0.038834	10.3004	0.183869	5.24214	-5.19527	0.00525283
WBGene00001640	C54C8.11	gly-15	protein_coding	0.0662124	0	0	0	0.0331062	0	0.0165531	-0.412578	0.42265
WBGene00001643	F22D6.11	gly-18	protein_coding	0.242779	0.428777	0	0	0.335778	0	0.167889	-2.12359	0.068879
WBGene00001644	F22D6.12	gly-19	protein_coding	0.529699	0.201777	0.469863	0.543676	0.365738	0.506769	0.436254	0.381629	0.489701
WBGene00001645	C03E10.4	gly-20	protein_coding	16.7297	15.7386	7.82322	6.71828	16.2342	7.27075	11.7525	-1.14801	0.00678542
WBGene00001646	B0024.12	gna-1	protein_coding	0.132425	0.151333	0.563836	0.466008	0.141879	0.514922	0.3284	1.34612	0.0173719
WBGene00001647	T23G11.2	gna-2	protein_coding	11.852	13.0146	7.75274	8.03863	12.4333	7.89569	10.1645	-0.648476	0.0169628
WBGene00001648	C26C6.2	goa-1	protein_coding	25.7787	26.332	29.6249	29.708	26.0553	29.6664	27.8609	0.186582	0.00594752
WBGene00001649	H13N06.3	gob-1	protein_coding	0.882832	1.00889	0.563836	1.16502	0.94586	0.864428	0.905144	-0.116944	0.815728
WBGene00001650	F25H8.3	gon-1	protein_coding	38.8005	40.0024	1.66801	1.20385	39.4014	1.43593	20.4187	-4.68472	0.000287806
WBGene00001651	T01H8.5	gon-2	protein_coding	9.31388	9.91232	11.4647	10.524	9.6131	10.9943	10.3037	0.19182	0.131503
WBGene00001653	K04D7.5	gon-4	protein_coding	34.4746	31.78	33.5247	35.9991	33.1273	34.7619	33.9446	0.0692843	0.465806
WBGene00001660	C34E10.3	gop-1	protein_coding	41.9787	41.3896	45.7882	46.2901	41.6841	46.0391	43.8616	0.143036	0.00780212
WBGene00001661	C34E10.2	gop-2	protein_coding	13.4632	13.847	14.3308	14.5627	13.6551	14.4468	14.0509	0.0807355	0.0716847
WBGene00001662	C34E10.1	gop-3	protein_coding	13.4632	12.7624	11.9345	11.689	13.1128	11.8118	12.4623	-0.149548	0.0726656
WBGene00001663	T19C4.6	gpa-1	protein_coding	60.4961	59.9784	10.5014	12.2327	60.2372	11.3671	35.8021	-2.39555	0.000341624
WBGene00001664	F38E1.5	gpa-2	protein_coding	0	0.0504444	0	0	0.0252222	0	0.0126111	-0.32449	0.42265
WBGene00001665	E02C12.5	gpa-3	protein_coding	0.0441416	0	0.0469863	0	0.0220708	0.0234932	0.022782	0.0167131	0.968813
WBGene00001666	T07A9.7	gpa-4	protein_coding	117.152	124.118	0.187945	0.155336	120.635	0.171641	60.4034	-8.79593	0.000835091
WBGene00001667	F53B1.7	gpa-5	protein_coding	0.0441416	0.0504444	0	0	0.047293	0	0.0236465	-0.558689	0.00441092
WBGene00001668	F48C11.1	gpa-6	protein_coding	0	0.0504444	0	0.0776679	0.0252222	0.038834	0.0320281	0.14887	0.796493
WBGene00001669	R10H10.5	gpa-7	protein_coding	0.0882832	0.201777	0.140959	0.19417	0.14503	0.167564	0.156297	0.126926	0.753604
WBGene00001671	F56H9.4	gpa-9	protein_coding	342.693	366.756	220.789	249.431	354.725	235.11	294.917	-0.593158	0.0235894
WBGene00001673	C16A11.1	gpa-11	protein_coding	0.132425	0.0504444	0.0469863	0	0.0914346	0.0234932	0.0574639	-0.63242	0.287008
WBGene00001674	F18G5.3	gpa-12	protein_coding	0.0441416	0.0504444	0	0	0.047293	0	0.0236465	-0.558689	0.00441092
WBGene00001675	F18E2.5	gpa-13	protein_coding	0.0882832	0	0.0469863	0	0.0441416	0.0234932	0.0338174	-0.223056	0.719715
WBGene00001676	B0207.3	gpa-14	protein_coding	0.0882832	0.201777	0	0	0.14503	0	0.0725152	-1.29296	0.125025
WBGene00001677	M04C7.1	gpa-15	protein_coding	1.30218	1.23589	0	0	1.26903	0	0.634516	-3.77508	0.000681469
WBGene00001678	Y95B8A.5	gpa-16	protein_coding	37.3328	36.5469	14.8007	16.1549	36.9398	15.4778	26.2088	-1.24959	0.00132787
WBGene00001679	F13D12.7	gpb-1	protein_coding	31.2522	32.6375	49.4296	50.6395	31.9449	50.0346	40.9897	0.645712	0.00257436
WBGene00001680	F52A8.2	gpb-2	protein_coding	49.5489	48.9815	0.44637	0.543676	49.2652	0.495023	24.8801	-6.37441	3.48385e-05
WBGene00001682	F08B6.2	gpc-2	protein_coding	5.58391	5.19577	9.98459	9.51432	5.38984	9.74946	7.56965	0.84328	0.00485502
WBGene00001683	T09F3.3	gpd-1	protein_coding	5.5177	5.75066	9.02138	9.39782	5.63418	9.2096	7.42189	0.699132	0.00381078
WBGene00001684	K10B3.8	gpd-2	protein_coding	0.0441416	0.0504444	0	0	0.047293	0	0.0236465	-0.558689	0.00441092
WBGene00001685	K10B3.7	gpd-3	protein_coding	0.132425	0.151333	0	0	0.141879	0	0.0709395	-1.27429	0.00441092
WBGene00001686	F33H1.2	gpd-4	protein_coding	4.06103	5.44799	5.02754	5.59209	4.75451	5.30981	5.03216	0.156254	0.535559
WBGene00001687	F59D12.4	gpn-1	protein_coding	0.397274	0.302666	0.140959	0	0.34997	0.0704795	0.210225	-1.40023	0.0811649
WBGene00001688	F22B7.13	gpr-1	protein_coding	25.249	28.4506	42.2877	43.8824	26.8498	43.085	34.9674	0.680257	0.0119177
WBGene00001689	C38C10.4	gpr-2	protein_coding	17.1711	19.7742	31.3869	30.9118	18.4726	31.1494	24.811	0.750648	0.010718
WBGene00001690	R08B4.1	grd-1	protein_coding	0.0882832	0	0.0469863	0	0.0441416	0.0234932	0.0338174	-0.223056	0.719715
WBGene00001691	F46B3.5	grd-2	protein_coding	0	0.0504444	0	0	0.0252222	0	0.0126111	-0.32449	0.42265
WBGene00001694	F41E6.2	grd-5	protein_coding	0	0	0.0469863	0	0	0.0234932	0.0117466	0.304431	0.42265
WBGene00001695	T18H9.1	grd-6	protein_coding	0.176566	0	0	0	0.0882832	0	0.0441416	-0.912904	0.42265
WBGene00001696	F46H5.6	grd-7	protein_coding	0.132425	0.0504444	0	0.155336	0.0914346	0.0776679	0.0845513	-0.107668	0.88983
WBGene00001698	C04E6.6	grd-9	protein_coding	0.0882832	0.176555	0	0	0.132419	0	0.0662096	-1.21673	0.0954522
WBGene00001699	F09D12.1	grd-10	protein_coding	0.0441416	0.0504444	0	0	0.047293	0	0.0236465	-0.558689	0.00441092
WBGene00001700	K02E2.2	grd-11	protein_coding	6.22396	5.52366	0.0939727	0.0776679	5.87381	0.0858203	2.97982	-5.00667	0.00364182
WBGene00001701	F02D8.2	grd-12	protein_coding	0	0.0504444	0	0	0.0252222	0	0.0126111	-0.32449	0.42265
WBGene00001702	W05E7.3	grd-13	protein_coding	0.529699	0.680999	0	0	0.605349	0	0.302675	-2.81834	0.0152607
WBGene00001703	T01B10.2	grd-14	protein_coding	0.0441416	0.0504444	0	0	0.047293	0	0.0236465	-0.558689	0.00441092
WBGene00001704	Y87G2A.15	grd-15	protein_coding	14.3239	12.6868	0	0	13.5054	0	6.75268	-7.08803	0.00365376
WBGene00001705	Y69A2AL.1	grd-16	protein_coding	0	0.0504444	0.0469863	0	0.0252222	0.0234932	0.0243577	-0.020059	0.964552
WBGene00001707	Y48G8AR.1	grh-1	protein_coding	4.92179	5.09488	0.0939727	0.155336	5.00833	0.124654	2.56649	-4.50707	0.000353338
WBGene00001708	F19C6.1	grk-1	protein_coding	1.65531	1.76555	0.469863	0.737845	1.71043	0.603854	1.15714	-1.36298	0.0167145
WBGene00001709	W02B3.2	grk-2	protein_coding	3.57547	3.43022	0.399384	0.233004	3.50284	0.316194	1.90952	-3.11381	0.00119877
WBGene00001710	C24G6.7	grl-1	protein_coding	0.176566	0.151333	0	0	0.16395	0	0.0819749	-1.40026	0.00586987
WBGene00001711	T16G1.8	grl-2	protein_coding	0	0.100889	0	0.0776679	0.0504444	0.038834	0.0446392	-0.115869	0.872098
WBGene00001712	K03B8.7	grl-3	protein_coding	0.463487	0.605332	0	0	0.53441	0	0.267205	-2.66541	0.0171606
WBGene00001713	F42C5.7	grl-4	protein_coding	2.14087	2.19433	0	0	2.1676	0	1.0838	-4.50309	0.00015205
WBGene00001715	K10C2.5	grl-6	protein_coding	0.26485	0.277444	0	0	0.271147	0	0.135573	-1.89199	0.000538939
WBGene00001717	ZC487.5	grl-8	protein_coding	0	0.0504444	0	0	0.0252222	0	0.0126111	-0.32449	0.42265
WBGene00001719	C26F1.5	grl-10	protein_coding	1.5891	1.589	0.187945	0.038834	1.58905	0.11339	0.851219	-2.98465	0.00254291
WBGene00001721	F28A12.2	grl-12	protein_coding	0.220708	0.100889	0	0	0.160798	0	0.0803992	-1.38293	0.115296
WBGene00001723	T03D8.4	grl-14	protein_coding	0.706265	0.80711	0	0	0.756688	0	0.378344	-3.09877	0.00441092
WBGene00001724	Y75B8A.20	grl-15	protein_coding	0.308991	0.554888	0	0.0776679	0.43194	0.038834	0.235387	-1.9379	0.0928405
WBGene00001725	Y65B4BR.6	grl-16	protein_coding	0.220708	0.302666	0	0	0.261687	0	0.130844	-1.85474	0.0236556
WBGene00001726	C56A3.1	grl-17	protein_coding	0.573841	0.895388	0	0.0776679	0.734614	0.038834	0.386724	-2.58775	0.052129
WBGene00001727	T05C3.4	grl-18	protein_coding	7.34958	7.71799	0	0	7.53378	0	3.76689	-6.25433	0.000597303
WBGene00001728	R02D3.6	grl-19	protein_coding	0.0882832	0.0504444	0.0939727	0	0.0693638	0.0469863	0.0581751	-0.204443	0.701821
WBGene00001730	ZC168.5	grl-21	protein_coding	0	0.0504444	0	0	0.0252222	0	0.0126111	-0.32449	0.42265
WBGene00001731	W03A5.3	grl-22	protein_coding	0.0441416	0.0504444	0	0	0.047293	0	0.0236465	-0.558689	0.00441092
WBGene00001733	F11E6.2	grl-24	protein_coding	0.0882832	0.100889	0	0	0.094586	0	0.047293	-0.960408	0.00441092
WBGene00001734	ZK643.8	grl-25	protein_coding	0.0882832	0	0	0	0.0441416	0	0.0220708	-0.527487	0.42265
WBGene00001735	K02D7.6	grl-26	protein_coding	3.16716	3.24105	0	0.0776679	3.2041	0.038834	1.62147	-4.57283	0.00028664
WBGene00001736	F40C5.3	grl-27	protein_coding	5.76048	5.06966	3.99384	5.55326	5.41507	4.77355	5.09431	-0.178406	0.530379
WBGene00001738	T24A6.18	grl-29	protein_coding	0	0.0504444	0.0469863	0	0.0252222	0.0234932	0.0243577	-0.020059	0.964552
WBGene00001739	T24A6.3	grl-30	protein_coding	0	0.0756666	0	0	0.0378333	0	0.0189166	-0.462924	0.42265
WBGene00001740	ZC395.6	gro-1	protein_coding	3.31062	4.13644	3.17158	3.10672	3.72353	3.13915	3.43134	-0.239291	0.293715
WBGene00001743	K06H7.4	grp-1	protein_coding	10.9692	11.3248	11.4882	11.5725	11.147	11.5303	11.3387	0.0483565	0.170787
WBGene00001744	T10F2.1	gars-1	protein_coding	37.8073	39.8763	68.5061	65.4352	38.8418	66.9707	52.9062	0.784363	0.00430412
WBGene00001745	R06A10.2	gsa-1	protein_coding	291.555	293.258	1.59754	1.98053	292.407	1.78903	147.098	-7.27468	9.01992e-06
WBGene00001746	Y18D10A.5	gsk-3	protein_coding	19.2237	19.2445	27.6515	26.9508	19.2341	27.3011	23.2676	0.503087	0.00188238
WBGene00001747	F29F11.6	gsp-1	protein_coding	23.7482	23.7593	31.8567	27.844	23.7537	29.8503	26.802	0.328357	0.0933834
WBGene00001748	F56C9.1	gsp-2	protein_coding	43.8547	46.9385	75.4835	82.9105	45.3966	79.197	62.2968	0.801509	0.0138579
WBGene00001749	R107.7	gst-1	protein_coding	5.29699	6.10377	6.46062	6.60178	5.70038	6.5312	6.11579	0.193122	0.179643
WBGene00001751	K08F4.11	gst-3	protein_coding	0	0	0	0.0776679	0	0.038834	0.019417	0.473361	0.42265
WBGene00001752	K08F4.7	gst-4	protein_coding	0.0662124	0.100889	0.0469863	0.0776679	0.0835506	0.0623271	0.0729388	-0.177273	0.456049
WBGene00001753	R03D7.6	gst-5	protein_coding	3.61961	3.35455	0.140959	0.38834	3.48708	0.264649	1.87586	-3.29823	0.00314986
WBGene00001754	F11G11.3	gst-6	protein_coding	0	0.0252222	0.140959	0	0.0126111	0.0704795	0.0415453	0.598249	0.503811
WBGene00001755	F11G11.2	gst-7	protein_coding	1.94223	1.86644	3.21856	2.67954	1.90434	2.94905	2.42669	0.605237	0.0616561
WBGene00001756	F11G11.1	gst-8	protein_coding	1.14768	1.816	0	0.0776679	1.48184	0.038834	0.760337	-3.51017	0.0502851
WBGene00001758	Y45G12C.2	gst-10	protein_coding	0.132425	0.151333	0.0469863	0.233004	0.141879	0.139995	0.140937	-0.0112803	0.985753
WBGene00001759	R11G1.3	gst-11	protein_coding	0.110354	0.151333	0	0	0.130844	0	0.0654218	-1.20692	0.0236556
WBGene00001760	F37B1.2	gst-12	protein_coding	1.10354	1.31155	0.0469863	0.0776679	1.20755	0.0623271	0.634937	-3.00989	0.00832234
WBGene00001761	T26C5.1	gst-13	protein_coding	0.176566	0.100889	0.328904	0.466008	0.138728	0.397456	0.268092	1.0592	0.0806638
WBGene00001762	F37B1.3	gst-14	protein_coding	0.353133	0.201777	0	0	0.277455	0	0.138728	-1.91631	0.067005
WBGene00001763	F37B1.4	gst-15	protein_coding	16.9945	19.0427	0.0469863	0	18.0186	0.0234932	9.02106	-7.1969	0.00322488
WBGene00001764	F37B1.5	gst-16	protein_coding	3.44304	3.32933	0	0.155336	3.38619	0.0776679	1.73193	-4.29439	0.000845345
WBGene00001765	F37B1.6	gst-17	protein_coding	0	0	0	0.116502	0	0.058251	0.0291255	0.662214	0.42265
WBGene00001766	F37B1.7	gst-18	protein_coding	0	0	0.0469863	0.116502	0	0.0817441	0.0408721	0.861909	0.143009
WBGene00001767	F37B1.8	gst-19	protein_coding	0.132425	0.151333	0	0	0.141879	0	0.0709395	-1.27429	0.00441092
WBGene00001768	Y48E1B.10	gst-20	protein_coding	0.176566	0.252222	0.0939727	0.0776679	0.214394	0.0858203	0.150107	-0.758666	0.0798775
WBGene00001769	ZK697.6	gst-21	protein_coding	0.397274	0.151333	0	0	0.274304	0	0.137152	-1.90421	0.155433
WBGene00001770	F21H7.1	gst-22	protein_coding	0.132425	0.353111	0.469863	0.233004	0.242768	0.351434	0.297101	0.397283	0.571165
WBGene00001772	F37B1.1	gst-24	protein_coding	0.0441416	0.100889	0.0939727	0	0.0725152	0.0469863	0.0597507	-0.231041	0.687585
WBGene00001773	F37F2.3	gst-25	protein_coding	0.308991	0.252222	0	0	0.280606	0	0.140303	-1.9283	0.0100778
WBGene00001774	Y53F4B.29	gst-26	protein_coding	0.0662124	0.100889	0.140959	0.38834	0.0835506	0.264649	0.1741	0.990332	0.284125
WBGene00001775	Y53F4B.30	gst-27	protein_coding	0.308991	0.252222	0.0939727	0.233004	0.280606	0.163488	0.222047	-0.530562	0.259174
WBGene00001776	Y53F4B.31	gst-28	protein_coding	0.0441416	0	0.0469863	0	0.0220708	0.0234932	0.022782	0.0167131	0.968813
WBGene00001777	Y53F4B.32	gst-29	protein_coding	0.176566	0.0504444	0	0	0.113505	0	0.0567527	-1.09427	0.213678
WBGene00001778	ZK546.11	gst-30	protein_coding	6.40053	6.75955	0.0939727	0.0776679	6.58004	0.0858203	3.33293	-5.16788	0.000764727
WBGene00001779	Y53F4B.35	gst-31	protein_coding	0.0882832	0.100889	0	0	0.094586	0	0.047293	-0.960408	0.00441092
WBGene00001780	Y53F4B.37	gst-32	protein_coding	2.20708	2.21955	0.140959	0	2.21332	0.0704795	1.1419	-3.76229	0.00108849
WBGene00001781	C02A12.1	gst-33	protein_coding	0	0.0504444	0.0939727	0	0.0252222	0.0469863	0.0361043	0.231192	0.722731
WBGene00001785	Y32G9A.1	gst-37	protein_coding	10.903	11.6526	0.0469863	0.0776679	11.2778	0.0623271	5.67007	-6.13118	0.00111699
WBGene00001786	F35E8.8	gst-38	protein_coding	1.41253	1.26111	0.140959	0.233004	1.33682	0.186981	0.761901	-2.32385	0.00588518
WBGene00001787	Y53F4B.33	gst-39	protein_coding	0.308991	0.0756666	0	0.0776679	0.192329	0.038834	0.115581	-1.07423	0.338218
WBGene00001790	D1053.1	gst-42	protein_coding	0.0441416	0.151333	0	0.116502	0.0977373	0.058251	0.0779942	-0.321371	0.667353
WBGene00001791	Y71F9AL.5	gst-43	protein_coding	26.507	27.8705	0.164452	0.0776679	27.1888	0.12106	13.6549	-6.94773	0.000636327
WBGene00001792	F13A7.10	gst-44	protein_coding	1.54496	1.71511	0.0939727	0.116502	1.63003	0.105237	0.867635	-3.07543	0.00315272
WBGene00001793	Y46G5A.31	gsy-1	protein_coding	35.3133	32.8141	45.3888	42.096	34.0637	43.7424	38.903	0.359864	0.042704
WBGene00001794	K04D7.3	gta-1	protein_coding	2.82506	2.74922	0.187945	0.155336	2.78714	0.171641	1.47939	-3.40987	0.000248987
WBGene00001795	C05C12.3	gtl-1	protein_coding	1.01526	1.16022	0.44637	1.12619	1.08774	0.786278	0.937008	-0.422387	0.477169
WBGene00001796	F54D1.5	gtl-2	protein_coding	0.132425	0.151333	0	0.0776679	0.141879	0.038834	0.0903565	-0.800925	0.123242
WBGene00001805	K09E4.5	gur-4	protein_coding	0	0.0504444	0.0469863	0	0.0252222	0.0234932	0.0243577	-0.020059	0.964552
WBGene00001808	T10G3.6	gut-2	protein_coding	10.5278	10.5933	10.149	9.825	10.5605	9.98702	10.2738	-0.0797808	0.0739768
WBGene00001811	C30H6.6	haf-1	protein_coding	1.61117	2.01777	0.634315	0.310672	1.81447	0.472494	1.14348	-1.74161	0.0355067
WBGene00001812	F43E2.4	haf-2	protein_coding	22.5564	22.9522	23.4697	24.9314	22.7543	24.2005	23.4774	0.0885246	0.196316
WBGene00001813	F57A10.3	haf-3	protein_coding	24.013	24.5412	30.3062	30.7177	24.2771	30.5119	27.3945	0.328567	0.00287054
WBGene00001814	W04C9.1	haf-4	protein_coding	244.103	243.167	727.889	703.982	243.635	715.935	479.785	1.55472	0.000640886
WBGene00001815	W09D6.6	hmt-1	protein_coding	7.87927	7.59188	8.575	5.66976	7.73558	7.12238	7.42898	-0.117564	0.715256
WBGene00001816	Y48G8AL.11	haf-6	protein_coding	13.1542	13.3804	4.06432	4.31057	13.2673	4.18744	8.72736	-1.64052	0.000338834
WBGene00001817	Y50E8A.16	haf-7	protein_coding	0.816619	1.05933	1.59754	1.9417	0.937976	1.76962	1.3538	0.84897	0.0585364
WBGene00001818	Y57G11C.1	haf-8	protein_coding	0.132425	0	0.0469863	0	0.0662124	0.0234932	0.0448528	-0.428597	0.605009
WBGene00001819	ZK484.2	haf-9	protein_coding	17.1711	19.3706	7.2124	7.49496	18.2709	7.35368	12.8123	-1.30139	0.0101588
WBGene00001820	F53B2.6	ham-1	protein_coding	4.41416	4.8931	0.798768	0.621344	4.65363	0.710056	2.68184	-2.55294	0.00416733
WBGene00001821	C07A12.1	ham-2	protein_coding	0.0882832	0.201777	0	0	0.14503	0	0.0725152	-1.29296	0.125025
WBGene00001823	ZC395.7	hap-1	protein_coding	7.37165	7.06221	1.64452	2.25237	7.21693	1.94845	4.58269	-1.83671	0.00416406
WBGene00001824	F13D11.2	hbl-1	protein_coding	3.77411	4.94355	1.55055	2.1747	4.35883	1.86263	3.11073	-1.18388	0.0638252
WBGene00001827	C46A5.9	hcf-1	protein_coding	27.0367	27.0382	20.1101	22.1354	27.0375	21.1228	24.0801	-0.354673	0.0280814
WBGene00001828	F40E10.1	hch-1	protein_coding	2.89127	2.57266	0.0469863	0	2.73197	0.0234932	1.37773	-4.5193	0.0035161
WBGene00001829	ZK1055.1	hcp-1	protein_coding	177.758	181.221	281.26	286.828	179.49	284.044	231.767	0.661917	0.000981747
WBGene00001830	T06E4.1	hcp-2	protein_coding	49.4607	57.2291	71.7481	73.7457	53.3449	72.7469	63.0459	0.446816	0.040172
WBGene00001831	F58A4.3	hcp-3	protein_coding	84.1118	88.8325	175.071	185.238	86.4722	180.155	133.313	1.05806	0.00356019
WBGene00001832	T03F1.9	hcp-4	protein_coding	87.9521	93.9274	149.957	160.773	90.9398	155.365	123.152	0.772019	0.00907167
WBGene00001833	Y110A7A.1	hcp-6	protein_coding	80.3156	85.0744	99.8225	105.512	82.695	102.667	92.6811	0.311764	0.0327942
WBGene00001834	C53A5.3	hda-1	protein_coding	26.4187	26.6346	35.1928	37.2806	26.5267	36.2367	31.3817	0.448554	0.0114813
WBGene00001835	C08B11.2	hda-2	protein_coding	11.521	11.7535	14.4013	14.6404	11.6372	14.5209	13.0791	0.316934	0.00332845
WBGene00001836	R06C1.1	hda-3	protein_coding	34.4746	34.8823	15.3645	15.6889	34.6784	15.5267	25.1026	-1.15418	0.000184966
WBGene00001837	C10E2.3	hda-4	protein_coding	14.8757	15.209	1.59754	2.01937	15.0423	1.80845	8.4254	-2.98811	0.000412287
WBGene00001838	Y51H1A.5	hda-10	protein_coding	7.81306	9.25654	5.09802	5.43676	8.5348	5.26739	6.90109	-0.685943	0.0478172
WBGene00001839	ZK829.2	hdl-1	protein_coding	0.176566	0.252222	0.469863	0.621344	0.214394	0.545603	0.379999	1.03807	0.05956
WBGene00001840	C26D10.2	hel-1	protein_coding	49.262	49.5616	76.3293	78.3281	49.4118	77.3287	63.3703	0.645096	0.00130783
WBGene00001841	C36B7.7	hen-1	protein_coding	0	0.0504444	0	0	0.0252222	0	0.0126111	-0.32449	0.42265
WBGene00001842	ZK287.8	her-1	protein_coding	5.34113	5.14533	0.657809	0.621344	5.24323	0.639576	2.9414	-2.85294	0.000467621
WBGene00001843	W06D4.1	hgo-1	protein_coding	4.54658	5.14533	0	0.660178	4.84595	0.330089	2.58802	-3.52354	0.00959774
WBGene00001844	K02E10.2	hid-1	protein_coding	4.39209	4.31299	1.0337	1.63103	4.35254	1.33236	2.84245	-1.63623	0.00980449
WBGene00001851	F38A6.3	hif-1	protein_coding	2.03051	1.589	2.30233	2.09703	1.80976	2.19968	2.00472	0.268047	0.250396
WBGene00001852	C30G7.1	hil-1	protein_coding	1.98637	2.24477	0	0	2.11557	0	1.05779	-4.46961	0.003709
WBGene00001853	Y73B6BL.9	hil-2	protein_coding	10.9913	12.3589	12.3809	9.59199	11.6751	10.9864	11.3308	-0.0869381	0.700837
WBGene00001854	F22F1.1	hil-3	protein_coding	288.509	279.058	100.88	104.968	283.784	102.924	193.354	-1.46232	0.000809478
WBGene00001855	C18G1.5	hil-4	protein_coding	36.5934	39.8763	58.263	62.0179	38.2348	60.1405	49.1876	0.652077	0.0127135
WBGene00001856	B0414.3	hil-5	protein_coding	23.7702	23.0026	29.061	33.0865	23.3864	31.0738	27.2301	0.408506	0.0642721
WBGene00001857	F59A7.4	hil-6	protein_coding	1.67738	1.46289	0	0.310672	1.57013	0.155336	0.862735	-2.7095	0.0173392
WBGene00001858	C01B10.5	hil-7	protein_coding	0.0441416	0.252222	0	0	0.148182	0	0.0740909	-1.3114	0.290391
WBGene00001859	T05E8.2	hil-8	protein_coding	962.662	984.346	1168.2	1173.06	973.504	1170.63	1072.07	0.265998	0.0031621
WBGene00001860	F28B3.7	him-1	protein_coding	42.9939	47.3168	60.5184	58.484	45.1554	59.5012	52.3283	0.397252	0.0266261
WBGene00001862	ZK381.1	him-3	protein_coding	32.6648	31.4521	56.4541	56.8918	32.0584	56.6729	44.3657	0.820006	0.000685187
WBGene00001863	F15G9.4	him-4	protein_coding	0.220708	0.0756666	0.140959	0	0.148187	0.0704795	0.109333	-0.541831	0.52257
WBGene00001864	D1086.4	him-5	protein_coding	4.43623	4.71655	6.50761	6.21344	4.57639	6.36052	5.46846	0.466256	0.0127211
WBGene00001865	T04A11.6	him-6	protein_coding	58.6421	61.3908	68.2476	73.7457	60.0165	70.9967	65.5066	0.242022	0.070198
WBGene00001867	T07G12.12	him-8	protein_coding	15.913	18.2861	8.55151	7.57262	17.0996	8.06207	12.5808	-1.07537	0.0195793
WBGene00001869	R12B2.4	him-10	protein_coding	13.728	16.1674	17.9723	17.5141	14.9477	17.7432	16.3455	0.245828	0.153079
WBGene00001872	ZK1127.11	him-14	protein_coding	17.767	17.8321	16.6097	18.0966	17.7995	17.3531	17.5763	-0.0364349	0.609528
WBGene00001874	T09E8.2	him-17	protein_coding	41.1841	43.6848	49.9935	51.8434	42.4345	50.9184	46.6764	0.262385	0.0320024
WBGene00001875	T10C6.14	his-1	protein_coding	2.24706	2.52649	0.905122	1.16652	2.38678	1.03582	1.7113	-1.13054	0.0194717
WBGene00001876	T10C6.13	his-2	protein_coding	0.331064	0.413407	4.97003	7.05448	0.372235	6.01225	3.19224	3.69413	0.0325408
WBGene00001877	T10C6.12	his-3	protein_coding	0.340851	0.53811	13.7935	14.9501	0.43948	14.3718	7.40564	4.74553	0.00176839
WBGene00001878	T10C6.11	his-4	protein_coding	3.25674	4.83632	13.9633	14.0188	4.04653	13.9911	9.0188	1.7648	0.00625601
WBGene00001879	F45F2.3	his-5	protein_coding	1.22547	2.12231	1.16677	1.60211	1.67389	1.38444	1.52916	-0.256997	0.620167
WBGene00001880	F45F2.13	his-6	protein_coding	0.520742	0.704759	9.45418	11.4258	0.61275	10.44	5.52637	3.88633	0.00999857
WBGene00001881	F45F2.4	his-7	protein_coding	0.24436	0.338325	27.4305	32.6216	0.291343	30.026	15.1587	6.26644	0.00753619
WBGene00001882	F45F2.12	his-8	protein_coding	1.71519	2.22226	7.46591	7.79588	1.96873	7.6309	4.79981	1.90189	0.00284183
WBGene00001883	ZK131.3	his-9	protein_coding	2.7	3.33349	12.5857	15.1747	3.01674	13.8802	8.44848	2.16528	0.0147175
WBGene00001884	ZK131.4	his-10	protein_coding	1.07104	1.36	2.94451	3.687	1.21552	3.31575	2.26564	1.37657	0.0341457
WBGene00001885	ZK131.5	his-11	protein_coding	1.87752	2.64433	24.6204	26.674	2.26093	25.6472	13.9541	3.44699	0.00218942
WBGene00001886	ZK131.6	his-12	protein_coding	0.859799	1.34714	64.9921	71.7451	1.10347	68.3686	34.736	5.83017	0.0025233
WBGene00001887	ZK131.7	his-13	protein_coding	2.7	3.33349	12.5857	15.1747	3.01674	13.8802	8.44848	2.16528	0.0147175
WBGene00001888	ZK131.8	his-14	protein_coding	1.07104	1.36	2.94451	3.687	1.21552	3.31575	2.26564	1.37657	0.0341457
WBGene00001889	ZK131.9	his-15	protein_coding	1.87752	2.64433	24.6204	26.674	2.26093	25.6472	13.9541	3.44699	0.00218942
WBGene00001890	ZK131.10	his-16	protein_coding	2.56561	2.42541	97.056	104.143	2.49551	100.599	51.5475	5.27789	0.00130257
WBGene00001891	K06C4.5	his-17	protein_coding	0.351882	0.439082	4.99109	7.2763	0.395482	6.13369	3.26459	3.65318	0.0374885
WBGene00001892	K06C4.10	his-18	protein_coding	1.3246	2.19042	1.20754	1.72526	1.75751	1.4664	1.61195	-0.245919	0.62215
WBGene00001893	K06C4.11	his-19	protein_coding	0.301858	0.397353	27.2898	32.4906	0.349605	29.8902	15.1199	6.05969	0.00766265
WBGene00001894	K06C4.4	his-20	protein_coding	1.41344	1.85404	6.47012	6.85646	1.63374	6.66329	4.14852	1.96384	0.00337644
WBGene00001895	K06C4.3	his-21	protein_coding	0.301858	0.397353	27.2898	32.4906	0.349605	29.8902	15.1199	6.05969	0.00766265
WBGene00001896	K06C4.12	his-22	protein_coding	1.82363	2.29718	7.58565	7.96317	2.0604	7.77441	4.91741	1.86587	0.00279657
WBGene00001898	M163.3	his-24	protein_coding	327.297	335.047	34.5468	32.3088	331.172	33.4278	182.3	-3.30459	0.000183452
WBGene00001899	ZK131.2	his-25	protein_coding	2.7	3.33349	12.5857	15.1747	3.01674	13.8802	8.44848	2.16528	0.0147175
WBGene00001900	ZK131.1	his-26	protein_coding	1.07104	1.36	2.94451	3.687	1.21552	3.31575	2.26564	1.37657	0.0341457
WBGene00001901	K06C4.13	his-27	protein_coding	0.359813	0.450434	5.01148	7.09158	0.405123	6.05153	3.22833	3.60624	0.0323523
WBGene00001902	K06C4.2	his-28	protein_coding	1.91412	3.22718	1.60166	2.05215	2.57065	1.82691	2.19878	-0.470905	0.396084
WBGene00001903	F35H10.11	his-29	protein_coding	0.794748	1.11701	10.8773	10.0091	0.95588	10.4432	5.69955	3.3198	0.00237346
WBGene00001904	F35H10.1	his-30	protein_coding	0.367838	0.251244	11.1937	15.1339	0.309541	13.1638	6.73667	5.01734	0.0227118
WBGene00001905	F17E9.12	his-31	protein_coding	4.42142	4.5065	0.545315	0.520568	4.46396	0.532942	2.49845	-2.85014	0.00012699
WBGene00001906	F17E9.10	his-32	protein_coding	0.293471	0.379371	16.1932	18.7629	0.336421	17.4781	8.90725	5.33191	0.00557755
WBGene00001907	F17E9.13	his-33	protein_coding	0.367838	0.251244	11.1937	15.1339	0.309541	13.1638	6.73667	5.01734	0.0227118
WBGene00001908	F17E9.9	his-34	protein_coding	0.794748	1.11701	10.8773	10.0091	0.95588	10.4432	5.69955	3.3198	0.00237346
WBGene00001909	C50F4.13	his-35	protein_coding	17.7971	19.0579	42.6274	57.46	18.4275	50.0437	34.2356	1.4364	0.0512028
WBGene00001910	C50F4.6	WBGene00001910	protein_coding	8.71796	9.35743	3.7824	2.67954	9.0377	3.23097	6.13433	-1.45589	0.0118364
WBGene00001911	C50F4.7	his-37	protein_coding	20.8382	22.3622	2.73167	2.48529	21.6002	2.60848	12.1043	-3.00215	0.00164794
WBGene00001912	K03A1.6	his-38	protein_coding	2.69229	3.77691	0.843512	1.28705	3.2346	1.06528	2.14994	-1.51683	0.0658263
WBGene00001913	F45F2.2	his-39	protein_coding	1.03635	1.38874	5.43608	5.6111	1.21255	5.52359	3.36807	2.09912	0.00207593
WBGene00001914	K03A1.1	his-40	protein_coding	0.373267	0.53211	5.29494	7.3142	0.452688	6.30457	3.37863	3.53456	0.0286694
WBGene00001915	C50F4.5	his-41	protein_coding	7.49956	7.69624	6.65882	7.15841	7.5979	6.90861	7.25326	-0.135336	0.124076
WBGene00001916	F08G2.3	his-42	protein_coding	2.13559	2.691	9.74059	11.6056	2.41329	10.6731	6.54321	2.09978	0.0135944
WBGene00001917	F08G2.2	his-43	protein_coding	0.859799	1.34714	64.9921	71.7451	1.10347	68.3686	34.736	5.83017	0.0025233
WBGene00001918	F08G2.1	his-44	protein_coding	1.87752	2.64433	24.6204	26.674	2.26093	25.6472	13.9541	3.44699	0.00218942
WBGene00001919	B0035.10	his-45	protein_coding	0.884174	1.55883	8.35123	12.6497	1.2215	10.5005	5.86098	3.00387	0.0508176
WBGene00001920	B0035.9	his-46	protein_coding	1.77231	2.20361	3.14811	4.63324	1.98796	3.89067	2.93932	0.934537	0.132991
WBGene00001921	B0035.7	his-47	protein_coding	0.744079	0.924111	143.192	186.476	0.834095	164.834	82.8341	7.4641	0.016972
WBGene00001922	B0035.8	his-48	protein_coding	1.31906	2.69049	9.07972	11.9425	2.00478	10.5111	6.25795	2.33384	0.0330958
WBGene00001923	F07B7.5	his-49	protein_coding	0.359813	0.450434	5.01148	7.09158	0.405123	6.05153	3.22833	3.60624	0.0323523
WBGene00001924	F07B7.9	his-50	protein_coding	1.91412	3.22718	1.60166	2.05215	2.57065	1.82691	2.19878	-0.470905	0.396084
WBGene00001925	F07B7.10	his-51	protein_coding	0.301858	0.397353	27.2898	32.4906	0.349605	29.8902	15.1199	6.05969	0.00766265
WBGene00001926	F07B7.4	his-52	protein_coding	1.85667	2.35772	7.61963	7.99675	2.1072	7.80819	4.95769	1.84113	0.00301138
WBGene00001927	F07B7.3	his-53	protein_coding	0.301858	0.397353	27.2898	32.4906	0.349605	29.8902	15.1199	6.05969	0.00766265
WBGene00001928	F07B7.11	his-54	protein_coding	1.77845	2.24172	7.48047	7.7575	2.01008	7.61898	4.81453	1.87111	0.00230734
WBGene00001929	F54E12.1	his-55	protein_coding	0.884174	1.55883	8.35123	12.6497	1.2215	10.5005	5.86098	3.00387	0.0508176
WBGene00001930	F54E12.3	his-56	protein_coding	1.77231	2.20361	3.14811	4.63324	1.98796	3.89067	2.93932	0.934537	0.132991
WBGene00001931	F54E12.5	his-57	protein_coding	1.06131	1.3479	146.264	189.991	1.2046	168.127	84.666	7.01066	0.0167272
WBGene00001932	F54E12.4	his-58	protein_coding	1.33889	3.21266	10.2621	14.0248	2.27577	12.1434	7.2096	2.36554	0.0424942
WBGene00001933	F55G1.2	his-59	protein_coding	0.466816	0.944561	10.8104	15.6509	0.705689	13.2306	6.96816	4.04838	0.0356964
WBGene00001934	F55G1.11	his-60	protein_coding	1.67648	2.60469	2.83892	4.21902	2.14059	3.52897	2.83478	0.695685	0.236959
WBGene00001935	F55G1.10	his-61	protein_coding	0.583622	0.94557	104.611	120.529	0.764596	112.57	56.6671	7.02586	0.00503176
WBGene00001936	F55G1.3	his-62	protein_coding	0.77854	2.20709	19.6413	22.5594	1.49281	21.1004	11.2966	3.73444	0.00679443
WBGene00001937	F22B3.2	his-63	protein_coding	1.32698	2.42911	11.0319	15.541	1.87804	13.2865	7.58226	2.75863	0.0389833
WBGene00001938	F22B3.1	his-64	protein_coding	1.05986	1.38631	1.92497	2.6965	1.22309	2.31074	1.76691	0.865566	0.121806
WBGene00001939	H02I12.7	his-65	protein_coding	0.744079	0.924111	143.192	186.476	0.834095	164.834	82.8341	7.4641	0.016972
WBGene00001940	H02I12.6	his-66	protein_coding	1.33889	3.21266	10.2621	14.0248	2.27577	12.1434	7.2096	2.36554	0.0424942
WBGene00001941	T23D8.5	his-67	protein_coding	18.9414	22.7925	3.07823	2.78756	20.8669	2.93289	11.8999	-2.78935	0.0113959
WBGene00001942	T23D8.6	his-68	protein_coding	1.14491	1.54427	160.665	168.708	1.34459	164.686	83.0153	6.83379	0.000607092
WBGene00001943	E03A3.3	his-69	protein_coding	0.233959	0.228541	1.63691	2.4505	0.23125	2.04371	1.13748	2.69412	0.046864
WBGene00001944	E03A3.4	his-70	protein_coding	0.436194	0.590272	0.770206	1.02709	0.513233	0.898648	0.705941	0.703541	0.123626
WBGene00001945	F45E1.6	his-71	protein_coding	0.715188	0.865408	1.04622	1.41057	0.790298	1.22839	1.00935	0.577324	0.156238
WBGene00001946	Y49E10.6	his-72	protein_coding	17.3666	17.1857	42.7326	40.437	17.2762	41.5848	29.4305	1.26241	0.0022359
WBGene00001948	B0304.1	hlh-1	protein_coding	0.463487	0.302666	0	0.038834	0.383076	0.019417	0.201247	-2.01624	0.048044
WBGene00001949	M05B5.5	hlh-2	protein_coding	2.58228	2.74922	2.11438	1.63103	2.66575	1.87271	2.26923	-0.487495	0.0901183
WBGene00001950	T24B8.6	hlh-3	protein_coding	0.926973	1.362	2.63123	1.86403	1.14449	2.24763	1.69606	0.915657	0.129478
WBGene00001951	T05G5.2	hlh-4	protein_coding	1.32425	1.46289	0	0.0776679	1.39357	0.038834	0.716201	-3.42733	0.00342226
WBGene00001952	T15H9.3	hlh-6	protein_coding	1.52288	1.48811	0	0	1.5055	0	0.752748	-4.00495	0.000133369
WBGene00001953	C02B8.4	hlh-8	protein_coding	4.25966	3.35455	0	0	3.80711	0	1.90355	-5.28803	0.0138378
WBGene00001954	ZK682.4	hlh-10	protein_coding	0.0441416	0	0	0	0.0220708	0	0.0110354	-0.287718	0.42265
WBGene00001955	F58A4.7	hlh-11	protein_coding	157.299	160.489	1.29212	1.55336	158.894	1.42274	80.1582	-6.70615	0.000103278
WBGene00001957	F48D6.3	hlh-13	protein_coding	0	0.0504444	0	0	0.0252222	0	0.0126111	-0.32449	0.42265
WBGene00001958	C18A3.8	hlh-14	protein_coding	0.728336	0.907999	0.0469863	0	0.818167	0.0234932	0.42083	-2.89433	0.013379
WBGene00001959	C43H6.8	hlh-15	protein_coding	0.0882832	0.201777	0	0	0.14503	0	0.0725152	-1.29296	0.125025
WBGene00001960	DY3.3	hlh-16	protein_coding	0.308991	0.302666	0	0	0.305829	0	0.152914	-2.02087	0.000106912
WBGene00001961	F38C2.2	hlh-17	protein_coding	0.0441416	0.151333	0.0469863	0	0.0977373	0.0234932	0.0606153	-0.679154	0.332218
WBGene00001963	F40G9.4	btb-1	pseudogene	3.99481	3.65722	0.634315	0.310672	3.82602	0.472494	2.14925	-2.77773	0.00482689
WBGene00001964	C17C3.7	hlh-25	protein_coding	0	0.0504444	0	0	0.0252222	0	0.0126111	-0.32449	0.42265
WBGene00001965	C17C3.8	hlh-26	protein_coding	0	0.0504444	0	0	0.0252222	0	0.0126111	-0.32449	0.42265
WBGene00001966	C17C3.10	hlh-27	protein_coding	0.0441416	0	0.0469863	0	0.0220708	0.0234932	0.022782	0.0167131	0.968813
WBGene00001971	Y48B6A.14	hmg-1.1	protein_coding	12.7128	12.712	14.4718	17.553	12.7124	16.0124	14.3624	0.33063	0.165474
WBGene00001972	F47D12.4	hmg-1.2	protein_coding	26.2201	21.7163	35.8036	36.8146	23.9682	36.3091	30.1386	0.59717	0.0332409
WBGene00001973	C32F10.5	hmg-3	protein_coding	28.7582	32.1331	43.6738	46.0959	30.4457	44.8849	37.6653	0.558472	0.0200709
WBGene00001974	T20B12.8	hmg-4	protein_coding	39.5729	40.6582	40.9956	39.5718	40.1155	40.2837	40.1996	0.00601949	0.868325
WBGene00001975	F45E4.9	hmg-5	protein_coding	6.5771	5.24621	5.75583	4.38824	5.91166	5.07203	5.49184	-0.217031	0.471688
WBGene00001976	T05A7.4	hmg-11	protein_coding	321.086	315.946	210.229	220.674	318.516	215.451	266.984	-0.563787	0.00317457
WBGene00001977	Y17G7A.1	hmg-12	protein_coding	126.841	145.557	214.775	230.169	136.199	222.472	179.335	0.707495	0.0191612
WBGene00001978	R13H4.4	hmp-1	protein_coding	41.0738	39.1953	28.0978	25.5528	40.1345	26.8253	33.4799	-0.579472	0.0138298
WBGene00001979	K05C4.6	hmp-2	protein_coding	21.6515	21.5397	31.2577	29.6886	21.5956	30.4731	26.0344	0.494861	0.00775832
WBGene00001980	W02B9.1	hmr-1	protein_coding	26.3305	28.148	14.0489	13.9996	27.2392	14.0243	20.6317	-0.952794	0.00469902
WBGene00001981	C44C10.8	hnd-1	protein_coding	43.8326	41.5914	0.0939727	0.0776679	42.712	0.0858203	21.3989	-7.84796	0.000690446
WBGene00001983	E04A4.4	hoe-1	protein_coding	13.7722	13.2921	18.4186	16.1161	13.5321	17.2674	15.3998	0.349368	0.0864657
WBGene00001984	W06B11.4	hog-1	protein_coding	0.0882832	0.100889	0.0469863	0	0.094586	0.0234932	0.0590396	-0.655976	0.0998382
WBGene00001985	C18E3.8	hop-1	protein_coding	5.31906	5.42277	2.18486	3.22322	5.37092	2.70404	4.03748	-0.964274	0.0362107
WBGene00001986	F43D2.4	hot-1	protein_coding	0.0441416	0.100889	0.0469863	0	0.0725152	0.0234932	0.0480042	-0.482292	0.314705
WBGene00001987	Y39B6A.48	hot-2	protein_coding	0.353133	0.151333	0	0	0.252233	0	0.126116	-1.81653	0.129626
WBGene00001988	W02B8.5	hot-3	protein_coding	0.0882832	0.100889	0	0	0.094586	0	0.047293	-0.960408	0.00441092
WBGene00001989	T12A2.16	hot-4	protein_coding	7.61442	7.64232	0	0	7.62837	0	3.81419	-6.27209	3.34341e-06
WBGene00001990	K07A12.6	hot-5	protein_coding	1.9643	1.48811	0.117466	0	1.7262	0.0587329	0.892469	-3.52418	0.0209519
WBGene00001991	C13G3.2	hot-6	protein_coding	0.949044	1.00889	0	0	0.978966	0	0.489483	-3.43158	0.000932879
WBGene00001992	Y48B6A.9	hot-7	protein_coding	1.50081	1.74033	0	0	1.62057	0	0.810286	-4.10482	0.00541669
WBGene00001993	T21C12.2	hpd-1	protein_coding	0.397274	0.201777	0.187945	0.38834	0.299526	0.288143	0.293834	-0.0417026	0.942592
WBGene00001994	F20B6.8	hpk-1	protein_coding	4.94386	5.09488	2.60774	2.48537	5.01937	2.54656	3.78296	-0.951849	0.00154111
WBGene00001995	K08H2.6	hpl-1	protein_coding	15.2509	15.3351	0.211438	0.233004	15.293	0.222221	7.75761	-5.57808	8.30934e-06
WBGene00001996	K01G5.2	hpl-2	protein_coding	3.12302	3.51849	3.50048	2.46596	3.32076	2.98322	3.15199	-0.149878	0.604197
WBGene00001997	Y39A1A.23	hpr-9	protein_coding	11.2561	13.3173	16.2808	19.3393	12.2867	17.81	15.0484	0.531976	0.0957363
WBGene00001998	F32A11.2	hpr-17	protein_coding	18.716	17.1259	16.8681	18.6791	17.9209	17.7736	17.8473	-0.0118434	0.913868
WBGene00001999	F42A6.7	hrpa-1	protein_coding	29.1997	35.0084	46.1641	41.4747	32.104	43.8194	37.9617	0.447616	0.0882796
WBGene00002000	F58D5.1	hrpr-1	protein_coding	26.1539	31.1494	32.5615	32.271	28.6516	32.4163	30.534	0.177518	0.27133
WBGene00002001	T11G6.1	hars-1	protein_coding	22.7108	22.9774	33.2193	29.3585	22.8441	31.2889	27.0665	0.45213	0.0487007
WBGene00002002	K08E7.2	hsb-1	protein_coding	10.1526	11.123	16.6801	13.6696	10.6378	15.1749	12.9063	0.508463	0.103067
WBGene00002003	B0285.5	hse-5	protein_coding	22.6005	24.4403	10.0316	9.35899	23.5204	9.69528	16.6078	-1.26987	0.00498159
WBGene00002004	Y53C10A.12	hsf-1	protein_coding	61.5555	58.8181	15.9754	17.5141	60.1868	16.7447	38.4658	-1.83954	0.0013037
WBGene00002005	F26D10.3	hsp-1	protein_coding	33.2386	32.0574	54.8096	58.4063	32.648	56.6079	44.628	0.792143	0.00618342
WBGene00002006	K09C4.3	hsp-2	pseudogene	93.5581	98.7953	0.164452	0.233004	96.1767	0.198728	48.1877	-8.33221	0.000743675
WBGene00002007	C15H9.6	hsp-3	protein_coding	7.70271	8.44943	2.3963	2.99022	8.07607	2.69326	5.38466	-1.54946	0.00776319
WBGene00002008	F43E2.8	hsp-4	protein_coding	36.4168	40.986	59.5082	61.2023	38.7014	60.3553	49.5283	0.639758	0.0124264
WBGene00002010	C37H5.8	hsp-6	protein_coding	20.8128	22.246	38.1529	44.4649	21.5294	41.3089	31.4191	0.93695	0.0257424
WBGene00002012	F38E11.1	hsp-12.3	protein_coding	0	0	0.0469863	0.0776679	0	0.0623271	0.0311636	0.698904	0.0555793
WBGene00002013	F38E11.2	hsp-12.6	protein_coding	0.55177	0.504444	0	0	0.528107	0	0.264053	-2.65101	0.00200168
WBGene00002016	Y46H3A.3	hsp-16.2	protein_coding	0.353133	0.0504444	0.0939727	0.155336	0.201789	0.124654	0.163221	-0.425832	0.666963
WBGene00002018	Y46H3A.2	hsp-16.41	protein_coding	0.176566	0.252222	0	0	0.214394	0	0.107197	-1.65257	0.029749
WBGene00002021	F52E1.7	hsp-17	protein_coding	0.0441416	0.100889	0.0939727	0.0776679	0.0725152	0.0858203	0.0791677	0.107185	0.696359
WBGene00002023	C09B8.6	hsp-25	protein_coding	0.882832	1.03411	0.187945	0.0776679	0.958471	0.132807	0.545639	-2.18478	0.0126095
WBGene00002024	C14F11.5	hsp-43	protein_coding	0.0441416	0	0	0	0.0220708	0	0.0110354	-0.287718	0.42265
WBGene00002025	Y22D7AL.5	hsp-60	protein_coding	42.4642	46.0053	97.3439	106.696	44.2347	102.02	73.1274	1.20376	0.00740438
WBGene00002026	C12C8.1	hsp-70	protein_coding	0.441416	0.655777	0.234932	0.233004	0.548596	0.233968	0.391282	-0.957612	0.0991039
WBGene00002027	T05F1.6	hsr-9	protein_coding	33.5918	36.6478	38.0589	38.2903	35.1198	38.1746	36.6472	0.120001	0.184395
WBGene00002028	F08B4.6	hst-1	protein_coding	15.4496	15.1081	3.05411	3.14555	15.2788	3.09983	9.18933	-2.26488	0.000210552
WBGene00002029	C34F6.4	hst-2	protein_coding	3.28855	4.53999	0.211438	0.466008	3.91427	0.338723	2.1265	-3.19376	0.0304435
WBGene00002030	F40H3.5	hst-3.1	protein_coding	0.0441416	0.100889	0.0469863	0.0776679	0.0725152	0.0623271	0.0674212	-0.087819	0.782026
WBGene00002031	Y34B4A.3	hst-6	protein_coding	0.529699	0.58011	0.328904	0.233004	0.554905	0.280954	0.417929	-0.781668	0.0369482
WBGene00002032	F41H10.10	htp-1	protein_coding	97.3984	104.647	172.04	171.879	101.023	171.96	136.491	0.766804	0.00260134
WBGene00002033	Y73B6BL.2	htp-2	protein_coding	23.395	22.7504	44.2611	43.1834	23.0727	43.7222	33.3975	0.919236	0.000923365
WBGene00002034	F57C9.5	htp-3	protein_coding	42.5304	45.3243	62.3978	69.3575	43.9273	65.8777	54.9025	0.583578	0.027964
WBGene00002035	F29D10.4	hum-1	protein_coding	26.507	26.9625	16.1868	18.485	26.7348	17.3359	22.0353	-0.622044	0.0151813
WBGene00002036	F36D4.3	hum-2	protein_coding	227.903	222.081	323.43	328.069	224.992	325.75	275.371	0.533692	0.00136177
WBGene00002037	F46C3.3	hum-4	protein_coding	10.1305	8.62599	0.352397	1.20385	9.37824	0.778125	5.07818	-3.43212	0.00995102
WBGene00002038	T02C12.1	hum-5	protein_coding	0.198637	0.655777	0.0939727	0.233004	0.427207	0.163488	0.295348	-1.00063	0.384702
WBGene00002039	T10H10.1	hum-6	protein_coding	0.485558	0.605332	0.540343	0.815513	0.545445	0.677928	0.611687	0.269343	0.470424
WBGene00002040	F56A6.2	hum-7	protein_coding	10.285	10.8203	0.845754	0.932015	10.5527	0.888885	5.72077	-3.42927	0.000786147
WBGene00002041	Y66H1A.6	hum-8	protein_coding	0.728336	1.10978	0.704795	0.621344	0.919056	0.663069	0.791063	-0.417348	0.320105
WBGene00002042	H26D21.1	hus-1	protein_coding	38.028	34.5544	5.21548	5.78626	36.2912	5.50087	20.896	-2.69987	0.00325175
WBGene00002043	C09G4.1	hyl-1	protein_coding	11.4989	10.3915	7.79973	7.76679	10.9452	7.78326	9.36424	-0.486556	0.0293447
WBGene00002044	K02G10.6	hyl-2	protein_coding	0.706265	1.21066	0.845754	0	0.958465	0.422877	0.690671	-1.01743	0.390319
WBGene00002045	C56C10.8	icd-1	protein_coding	14.4564	15.2594	21.8956	23.0285	14.8579	22.4621	18.66	0.592993	0.00823452
WBGene00002046	C01F6.8	icln-1	protein_coding	17.4139	19.522	12.6158	13.3589	18.4679	12.9874	15.7276	-0.504638	0.0391586
WBGene00002047	Y39G10AR.13	icp-1	protein_coding	137.611	138.495	243.013	259.993	138.053	251.503	194.778	0.864882	0.00556863
WBGene00002048	B0244.2	ida-1	protein_coding	21.7397	24.7934	0.234932	0.233004	23.2666	0.233968	11.7503	-6.12859	0.00436564
WBGene00002050	F38B2.1	ifa-1	protein_coding	0.0662124	0.126111	0	0.038834	0.0961617	0.019417	0.0577893	-0.716035	0.16452
WBGene00002051	F52E10.5	ifa-3	protein_coding	0	0	0	0.155336	0	0.0776679	0.038834	0.829183	0.42265
WBGene00002052	K05B2.3	ifa-4	protein_coding	0	0	0.0469863	0	0	0.0234932	0.0117466	0.304431	0.42265
WBGene00002053	F10C1.2	ifb-1	protein_coding	0.0441416	0.0252222	0	0.0776679	0.0346819	0.038834	0.0367579	0.0438048	0.926742
WBGene00002054	F10C1.7	ifb-2	protein_coding	0.132425	0.0504444	0.328904	0.427174	0.0914346	0.378039	0.234737	1.32028	0.0464035
WBGene00002055	F37B4.2	ifc-1	protein_coding	0.750407	0.706221	1.52706	1.98053	0.728314	1.75379	1.24105	1.16223	0.0459747
WBGene00002056	M6.1	ifc-2	protein_coding	4.0831	4.8931	3.80589	5.04842	4.4881	4.42715	4.45763	-0.0192924	0.941988
WBGene00002057	R04E5.10	ifd-1	protein_coding	0.176566	0.353111	0.258425	0.0776679	0.264838	0.168046	0.216442	-0.444775	0.523655
WBGene00002058	F25E2.4	ifd-2	protein_coding	7.74685	8.22243	0.140959	0.233004	7.98464	0.186981	4.08581	-4.81615	0.000963398
WBGene00002059	F53A2.6	ife-1	protein_coding	10.285	10.1898	12.3339	11.922	10.2374	12.128	11.1827	0.242315	0.0122703
WBGene00002060	R04A9.4	ife-2	protein_coding	0.397274	0.504444	0.375891	0.155336	0.450859	0.265613	0.358236	-0.591365	0.269921
WBGene00002061	B0348.6	ife-3	protein_coding	19.8858	19.3202	24.198	26.4071	19.603	25.3025	22.4528	0.366558	0.0377677
WBGene00002062	C05D9.5	ife-4	protein_coding	0.640053	0.554888	0.422877	0.233004	0.597471	0.32794	0.462705	-0.704722	0.122284
WBGene00002063	Y57A10A.30	ife-5	protein_coding	31.6054	33.3437	5.59137	5.30084	32.4746	5.44611	18.9603	-2.5542	0.00106131
WBGene00002064	T05G5.10	iff-1	protein_coding	9.72219	9.06738	9.50298	9.74733	9.39478	9.62516	9.50997	0.0345867	0.577497
WBGene00002065	F54C9.1	iff-2	protein_coding	230.529	230.304	662.155	594.82	230.417	628.487	429.452	1.44724	0.00707742
WBGene00002066	M110.4	ifg-1	protein_coding	38.0721	39.5988	57.2293	57.9403	38.8355	57.5848	48.2101	0.567106	0.00201096
WBGene00002067	C43C3.1	ifp-1	protein_coding	0.684195	0.529666	0.634315	0.310672	0.60693	0.472494	0.539712	-0.304308	0.531626
WBGene00002068	C27A2.3	ify-1	protein_coding	10.5719	9.76099	17.056	19.3393	10.1664	18.1977	14.1821	0.833723	0.0220071
WBGene00002069	C04F12.3	ikb-1	protein_coding	1.34632	1.38722	0	0	1.36677	0	0.683385	-3.87457	0.000223812
WBGene00002070	K07A1.8	ile-1	protein_coding	8.45312	8.14677	6.90699	6.64061	8.29994	6.7738	7.53687	-0.289271	0.0172342
WBGene00002071	T04G9.3	ile-2	protein_coding	3.00163	2.39611	0.281918	0.58251	2.69887	0.432214	1.56554	-2.39477	0.0215227
WBGene00002072	T19B10.7	ima-1	protein_coding	22.2474	23.0026	19.1234	19.2228	22.625	19.1731	20.8991	-0.23769	0.0119576
WBGene00002073	F26B1.3	ima-2	protein_coding	24.1013	24.8943	36.6023	38.4456	24.4978	37.524	31.0109	0.613123	0.00588019
WBGene00002074	F32E10.4	ima-3	protein_coding	55.5963	59.4739	82.461	87.0658	57.5351	84.7634	71.1493	0.558194	0.0120007
WBGene00002075	F28B3.8	imb-1	protein_coding	27.7871	28.1227	36.015	37.3971	27.9549	36.7061	32.3305	0.391689	0.0065387
WBGene00002076	R06A4.4	imb-2	protein_coding	39.1536	39.9015	41.7239	44.7756	39.5275	43.2497	41.3886	0.129519	0.141333
WBGene00002077	C53D5.6	imb-3	protein_coding	58.3773	61.2395	56.6655	57.2801	59.8084	56.9728	58.3906	-0.0699537	0.192322
WBGene00002078	ZK742.1	xpo-1	protein_coding	47.3639	49.0319	62.5858	61.513	48.1979	62.0494	55.1237	0.363779	0.00508576
WBGene00002079	Y48G1A.5	xpo-2	protein_coding	32.9738	34.8066	31.9507	33.1642	33.8902	32.5575	33.2238	-0.057706	0.349083
WBGene00002080	C49H3.10	xpo-3	protein_coding	68.0001	67.9486	42.1467	41.9019	67.9743	42.0243	54.9993	-0.692459	2.32485e-05
WBGene00002081	F54G8.3	ina-1	protein_coding	12.8231	12.1823	2.81918	3.26205	12.5027	3.04062	7.77167	-2.00462	0.00169004
WBGene00002083	F57B9.6	inf-1	protein_coding	9.13731	9.8871	11.03	14.3297	9.5122	12.6799	11.096	0.410936	0.202054
WBGene00002084	F13B12.5	ins-1	protein_coding	0	0.0504444	0	0	0.0252222	0	0.0126111	-0.32449	0.42265
WBGene00002088	ZK84.3	ins-5	protein_coding	153.789	169.392	0.0469863	0.310672	161.591	0.178829	80.8848	-9.17964	0.00232854
WBGene00002089	ZK84.6	ins-6	protein_coding	0	0.0504444	0	0	0.0252222	0	0.0126111	-0.32449	0.42265
WBGene00002090	ZK1251.2	ins-7	protein_coding	0.132425	0.0504444	0	0	0.0914346	0	0.0457173	-0.936851	0.155433
WBGene00002092	C06E2.8	ins-9	protein_coding	0	0.0504444	0	0	0.0252222	0	0.0126111	-0.32449	0.42265
WBGene00002093	T08G5.12	ins-10	protein_coding	0.132425	0.100889	0	0	0.116657	0	0.0583284	-1.11541	0.0177839
WBGene00002094	C17C3.4	ins-11	protein_coding	0.0882832	0.0504444	0.140959	0.155336	0.0693638	0.148147	0.108756	0.551072	0.0601058
WBGene00002096	C17C3.18	ins-13	protein_coding	0.706265	0.504444	0.0234932	0	0.605355	0.0117466	0.308551	-2.65812	0.0280631
WBGene00002099	Y39A3A.5	ins-16	protein_coding	0.0441416	0.0504444	0	0	0.047293	0	0.0236465	-0.558689	0.00441092
WBGene00002100	F56F3.6	ins-17	protein_coding	191.133	194.993	419.4	384.029	193.063	401.715	297.389	1.05671	0.00719155
WBGene00002101	T28B8.2	ins-18	protein_coding	0	0	0.0234932	0	0	0.0117466	0.00587329	0.160231	0.42265
WBGene00002102	T10D4.13	ins-19	protein_coding	0.0882832	0.0504444	0	0	0.0693638	0	0.0346819	-0.760125	0.067005
WBGene00002107	ZC334.3	ins-24	protein_coding	0.0441416	0	0	0	0.0220708	0	0.0110354	-0.287718	0.42265
WBGene00002109	ZC334.1	ins-26	protein_coding	0	0.100889	0	0	0.0504444	0	0.0252222	-0.58923	0.42265
WBGene00002110	ZC334.11	ins-27	protein_coding	0.132425	0.353111	0.0469863	0	0.242768	0.0234932	0.13313	-1.4728	0.191393
WBGene00002111	ZC334.9	ins-28	protein_coding	0	0.0504444	0	0	0.0252222	0	0.0126111	-0.32449	0.42265
WBGene00002113	ZC334.2	ins-30	protein_coding	0	0.0504444	0	0	0.0252222	0	0.0126111	-0.32449	0.42265
WBGene00002115	Y8A9A.6	ins-32	protein_coding	0	0.252222	0	0	0.126111	0	0.0630555	-1.17703	0.42265
WBGene00002116	W09C5.4	ins-33	protein_coding	0.198637	0.126111	0	0.0776679	0.162374	0.038834	0.100604	-0.918264	0.145626
WBGene00002117	F52B11.6	ins-34	protein_coding	12.4921	12.712	0.0939727	0.0776679	12.602	0.0858203	6.34392	-6.09501	7.75916e-05
WBGene00002118	K02E2.4	ins-35	protein_coding	0.0882832	0	0	0	0.0441416	0	0.0220708	-0.527487	0.42265
WBGene00002119	Y53H1A.4	ins-36	protein_coding	0.26485	0.554888	0.0469863	0	0.409869	0.0234932	0.216681	-2.04569	0.119256
WBGene00002120	F08G2.6	ins-37	protein_coding	0.132425	0.151333	0	0.0776679	0.141879	0.038834	0.0903565	-0.800925	0.123242
WBGene00002123	C16E9.4	inx-1	protein_coding	0.595912	0.378333	0.0939727	0	0.487122	0.0469863	0.267054	-1.99798	0.0654537
WBGene00002124	F08G12.10	inx-2	protein_coding	4.25966	3.58155	0.399384	0.155336	3.92061	0.27736	2.09898	-3.4134	0.00964153
WBGene00002125	F22F4.2	inx-3	protein_coding	1.47874	1.00889	0.96322	0.543676	1.24382	0.753448	0.998632	-0.65496	0.259776
WBGene00002127	R09F10.4	inx-5	protein_coding	0.220708	0.403555	0.0469863	0	0.312131	0.0234932	0.167812	-1.73867	0.0923702
WBGene00002128	C36H8.2	inx-6	protein_coding	0.0441416	0	0	0	0.0220708	0	0.0110354	-0.287718	0.42265
WBGene00002129	K02B2.4	inx-7	protein_coding	2.3395	3.12755	1.50356	1.70869	2.73353	1.60613	2.16983	-0.731873	0.10943
WBGene00002130	ZK792.2	inx-8	protein_coding	0.640053	0.504444	0.399384	0.233004	0.572248	0.316194	0.444221	-0.691739	0.139768
WBGene00002131	ZK792.3	inx-9	protein_coding	0	0.0756666	0	0	0.0378333	0	0.0189166	-0.462924	0.42265
WBGene00002132	T18H9.5	inx-10	protein_coding	1.5891	1.86644	0.0939727	0.0776679	1.72777	0.0858203	0.906795	-3.2981	0.0070815
WBGene00002133	W04D2.3	inx-11	protein_coding	3.48719	2.97622	6.10822	6.75711	3.2317	6.43267	4.83218	0.971413	0.0162396
WBGene00002134	ZK770.3	inx-12	protein_coding	4.10517	4.48955	0.281918	0.155336	4.29736	0.218627	2.25799	-3.7867	0.00245204
WBGene00002135	Y8G1A.2	inx-13	protein_coding	10.7926	10.4168	0.0939727	0.155336	10.6047	0.124654	5.36467	-5.57439	0.000329967
WBGene00002136	F07A5.1	inx-14	protein_coding	36.152	34.0499	6.76603	6.1746	35.101	6.47032	20.7856	-2.42158	0.00145108
WBGene00002137	R12E2.9	inx-15	protein_coding	0.816619	0.907999	0.845754	0.38834	0.862309	0.617047	0.739678	-0.424433	0.403293
WBGene00002138	R12E2.5	inx-16	protein_coding	0.176566	0.151333	0.140959	0.0776679	0.16395	0.109313	0.136632	-0.334598	0.249963
WBGene00002139	R12E2.4	inx-17	protein_coding	0.0882832	0.252222	0.51685	0.155336	0.170253	0.336093	0.253173	0.690327	0.491314
WBGene00002140	C18H7.2	inx-18	protein_coding	0.132425	0.302666	0	0	0.217545	0	0.108773	-1.66696	0.125025
WBGene00002141	T16H5.1	inx-19	protein_coding	1.54496	1.26111	0.0469863	0.0776679	1.40303	0.0623271	0.73268	-3.2109	0.0111475
WBGene00002142	T23H4.1	inx-20	protein_coding	5.5177	6.33077	0	0	5.92423	0	2.96212	-5.91271	0.00467602
WBGene00002143	Y47G6A.1	inx-21	protein_coding	12.6686	14.0235	15.435	14.4074	13.3461	14.9212	14.1336	0.159814	0.20514
WBGene00002144	Y47G6A.2	inx-22	protein_coding	21.21	20.3039	19.5463	21.6305	20.7569	20.5884	20.6727	-0.0117047	0.895702
WBGene00002146	C09B8.1	ipp-5	protein_coding	0.0662124	0.277444	0.187945	0.0776679	0.171828	0.132807	0.152317	-0.223563	0.77438
WBGene00002147	C41C4.4	ire-1	protein_coding	37.3879	37.3288	8.22261	6.99012	37.3584	7.60636	22.4824	-2.28117	0.000429727
WBGene00002148	F44C4.4	gon-14	protein_coding	31.495	33.3942	42.2172	41.397	32.4446	41.8071	37.1259	0.364777	0.0119862
WBGene00002149	R03E9.4	irk-1	protein_coding	0.0882832	0.0504444	0	0	0.0693638	0	0.0346819	-0.760125	0.067005
WBGene00002150	M02A10.2	irk-2	protein_coding	0.0882832	0.100889	0	0	0.094586	0	0.047293	-0.960408	0.00441092
WBGene00002151	K04G11.5	irk-3	protein_coding	11.1237	11.2995	0.0469863	0.0776679	11.2116	0.0623271	5.63697	-6.12276	6.40835e-05
WBGene00002152	R11A8.6	iars-1	protein_coding	37.4541	40.8095	35.4982	35.6108	39.1318	35.5545	37.3431	-0.137942	0.166772
WBGene00002153	C25A1.7	iars-2	protein_coding	17.287	17.851	18.7417	19.6791	17.569	19.2104	18.3897	0.128159	0.0954321
WBGene00002162	F42G8.12	isp-1	protein_coding	8.18827	7.66754	7.32987	7.10662	7.9279	7.21824	7.57307	-0.133526	0.129177
WBGene00002163	C54D1.3	ist-1	protein_coding	3.00163	3.70766	0.0939727	0.0776679	3.35464	0.0858203	1.72023	-4.21656	0.0114688
WBGene00002169	F37A4.8	isw-1	protein_coding	52.6388	53.925	37.73	36.4263	53.2819	37.0781	45.18	-0.521897	0.00317834
WBGene00002173	F33D4.2	itr-1	protein_coding	3.06784	3.30411	4.32274	5.51442	3.18597	4.91858	4.05228	0.610959	0.104077
WBGene00002174	W03D8.6	itx-1	protein_coding	0.949044	0.80711	0.798768	1.74753	0.878077	1.27315	1.07561	0.489467	0.496726
WBGene00002175	Y105C5B.21	jac-1	protein_coding	3.84032	4.4391	1.64452	1.78636	4.13971	1.71544	2.92758	-1.22365	0.0157286
WBGene00002176	F56D12.4	jip-1	protein_coding	219.086	233.368	57.5113	52.4841	226.227	54.9977	140.612	-2.03835	0.00194915
WBGene00002177	F35C8.3	jkk-1	protein_coding	1.92016	2.14389	0.0704795	0.0776679	2.03202	0.0740737	1.05305	-3.61445	0.0032516
WBGene00002178	B0478.1	jnk-1	protein_coding	0.220708	0.302666	0.0469863	0	0.261687	0.0234932	0.14259	-1.55031	0.0371485
WBGene00002179	T22C1.7	jph-1	protein_coding	0.441416	0.504444	0.234932	0.155336	0.47293	0.195134	0.334032	-0.956989	0.0318087
WBGene00002180	Y77E11A.4	jtr-1	protein_coding	3.04577	2.97622	2.84267	3.33972	3.01099	3.0912	3.0511	0.0367223	0.779564
WBGene00002181	K03D10.1	kal-1	protein_coding	36.3285	45.0216	0.798768	0.854347	40.6751	0.826557	20.7508	-5.45966	0.0116899
WBGene00002182	F08F8.3	kap-1	protein_coding	10.3071	10.3411	0.328904	0.0776679	10.3241	0.203286	5.26368	-5.1031	0.000156845
WBGene00002183	T02G5.8	kat-1	protein_coding	7.34958	8.39899	7.00096	7.10662	7.87428	7.05379	7.46404	-0.156647	0.260013
WBGene00002184	C47D12.7	kel-1	protein_coding	83.538	82.2243	30.6351	27.7275	82.8811	29.1813	56.0312	-1.50281	0.000881385
WBGene00002185	T27E9.4	kel-3	protein_coding	21.0114	21.338	6.93048	5.70859	21.1747	6.31954	13.7471	-1.7286	0.00180732
WBGene00002186	T16H12.6	kel-10	protein_coding	0.485558	0.958443	1.45658	2.13587	0.722	1.79622	1.25911	1.20592	0.121871
WBGene00002187	T07A9.3	kgb-1	protein_coding	2.20708	2.724	0.258425	0.233004	2.46554	0.245714	1.35563	-2.89161	0.0133183
WBGene00002188	ZC416.4	kgb-2	protein_coding	0.176566	0.100889	0	0	0.138728	0	0.0693638	-1.25537	0.067005
WBGene00002189	ZK909.2	kin-1	protein_coding	34.9822	34.7562	0.187945	0.932015	34.8692	0.55998	17.7146	-5.72752	0.00012841
WBGene00002190	R07E4.6	kin-2	protein_coding	1.67738	1.16022	1.92644	2.1747	1.4188	2.05057	1.73469	0.501787	0.15852
WBGene00002191	B0205.7	kin-3	protein_coding	11.6534	12.9642	19.6168	21.6694	12.3088	20.6431	16.4759	0.741267	0.0206876
WBGene00002192	C10C6.1	kin-4	protein_coding	58.0462	56.4472	26.1949	29.5915	57.2467	27.8932	42.57	-1.03464	0.00406431
WBGene00002193	T13H10.1	kin-5	protein_coding	0.441416	0.378333	0.845754	1.08735	0.409874	0.966553	0.688213	1.06474	0.0467965
WBGene00002194	ZK20.2	kin-6	pseudogene	0.0441416	0	0	0	0.0220708	0	0.0110354	-0.287718	0.42265
WBGene00002195	F08F1.1	kin-9	protein_coding	0.176566	0.252222	0	0	0.214394	0	0.107197	-1.65257	0.029749
WBGene00002196	T01G9.6	kin-10	protein_coding	7.43786	7.41532	12.8977	14.9122	7.42659	13.905	10.6658	0.895873	0.0233336
WBGene00002198	F22D6.1	kin-14	protein_coding	2.67057	3.43022	0.44637	0.699012	3.05039	0.572691	1.81154	-2.22752	0.0251201
WBGene00002201	T17E9.1	kin-18	protein_coding	36.3947	40.6834	37.1192	33.3584	38.5391	35.2388	36.8889	-0.128807	0.366735
WBGene00002202	C03C10.1	kin-19	protein_coding	33.0179	35.2102	47.6441	45.2804	34.114	46.4623	40.2882	0.444573	0.0166168
WBGene00002203	F46F2.2	kin-20	protein_coding	7.39372	7.8441	1.08069	0.699012	7.61891	0.889849	4.25438	-2.96312	0.0019187
WBGene00002204	W08D2.8	kin-21	protein_coding	0.0662124	0.403555	1.26863	2.48537	0.234884	1.877	1.05594	2.56158	0.121458
WBGene00002206	K07F5.4	kin-24	protein_coding	1.45667	0.958443	1.52706	2.1747	1.20756	1.85088	1.52922	0.57725	0.256016
WBGene00002207	B0302.1	sid-3	protein_coding	3.00163	2.54744	1.66801	1.8252	2.77453	1.74661	2.26057	-0.638452	0.050545
WBGene00002208	T06C10.6	kin-26	protein_coding	0.529699	0.227	0.845754	1.32036	0.378349	1.08305	0.730702	1.30638	0.129294
WBGene00002210	F58H12.1	kin-29	protein_coding	1.0594	1.05933	0.610822	0.932015	1.05936	0.771419	0.915392	-0.411897	0.214841
WBGene00002211	M01B2.1	kin-30	protein_coding	0.0662124	0	0	0	0.0331062	0	0.0165531	-0.412578	0.42265
WBGene00002212	B0523.1	kin-31	pseudogene	1.34632	0.958443	0.657809	1.55336	1.15238	1.10558	1.12898	-0.0549414	0.932343
WBGene00002213	C30F8.4	kin-32	protein_coding	0.926973	0.680999	0.234932	0.233004	0.803986	0.233968	0.518977	-1.43659	0.0435375
WBGene00002214	M7.2	klc-1	protein_coding	48.0702	50.0408	76.7052	74.7554	49.0555	75.7303	62.3929	0.625421	0.00268922
WBGene00002215	C18C4.10	klc-2	protein_coding	3.31062	2.67355	2.30233	2.33004	2.99209	2.31618	2.65413	-0.35585	0.16812
WBGene00002216	T09A5.2	klp-3	protein_coding	2.93542	2.54744	0.117466	0.038834	2.74143	0.0781499	1.40979	-3.99545	0.00547794
WBGene00002217	F56E3.3	klp-4	protein_coding	1.10354	0.933221	1.19815	1.86403	1.01838	1.53109	1.27474	0.544426	0.274245
WBGene00002218	R144.1	klp-6	protein_coding	3.99481	4.76699	0	0.116502	4.3809	0.058251	2.21958	-4.8235	0.00806072
WBGene00002219	K11D9.1	klp-7	protein_coding	389.66	404.866	599.381	622.858	397.263	611.12	504.191	0.621233	0.00424966
WBGene00002220	C15C7.2	gcc-1	protein_coding	12.7348	14.755	0.563836	0.932015	13.7449	0.747926	7.24642	-4.02927	0.00618247
WBGene00002221	C33H5.4	klp-10	pseudogene	72.4143	71.3536	104.169	112.968	71.8839	108.568	90.2261	0.594185	0.014281
WBGene00002222	F20C5.2	klp-11	protein_coding	42.2987	39.5232	0.0234932	0	40.9109	0.0117466	20.4613	-8.51963	0.00114943
WBGene00002223	T01G1.1	klp-12	protein_coding	40.4558	40.6834	14.9651	16.3103	40.5696	15.6377	28.1036	-1.36972	0.0007477
WBGene00002224	F22F4.3	klp-13	protein_coding	0.0882832	0.0504444	0.0939727	0.155336	0.0693638	0.124654	0.097009	0.407581	0.264794
WBGene00002225	M01E11.6	klp-15	protein_coding	192.59	186.821	265.355	257.392	189.705	261.373	225.539	0.462145	0.00467383
WBGene00002226	C41G7.2	klp-16	protein_coding	191.641	196.456	259.623	259.178	194.048	259.4	226.724	0.418579	0.00136581
WBGene00002227	W02B12.7	klp-17	protein_coding	0.176566	0.403555	0.587329	1.35919	0.290061	0.973259	0.63166	1.46023	0.231539
WBGene00002228	C06G3.2	klp-18	protein_coding	107.617	114.357	165.627	173.355	110.987	169.491	140.239	0.610364	0.00759325
WBGene00002229	Y43F4B.6	klp-19	protein_coding	162.905	170.603	262.09	270.517	166.754	266.304	216.529	0.67503	0.00327066
WBGene00002230	Y50D7A.6	klp-20	protein_coding	73.3357	74.1784	120.162	117.842	73.7571	119.002	96.3794	0.689385	0.000743211
WBGene00002231	C02F5.1	knl-1	protein_coding	72.7895	77.7852	107.434	113.085	75.2874	110.259	92.7734	0.549815	0.0114284
WBGene00002232	F11A6.1	kpc-1	protein_coding	3.08991	4.06077	0.681302	0.543676	3.57534	0.612489	2.09392	-2.36694	0.0263068
WBGene00002233	C25B8.1	kqt-1	protein_coding	3.37683	3.00144	0	0	3.18914	0	1.59457	-5.03964	0.00344599
WBGene00002234	M60.5	kqt-2	protein_coding	0.26485	0.201777	0.281918	0.621344	0.233314	0.451631	0.342472	0.726823	0.333383
WBGene00002235	Y54G9A.3	kqt-3	protein_coding	1.19182	1.48811	0.563836	0.621344	1.33997	0.59259	0.966278	-1.05596	0.0384351
WBGene00002238	T02G5.9	kars-1	protein_coding	19.7754	21.2623	25.1612	23.145	20.5189	24.1531	22.336	0.234205	0.101093
WBGene00002239	F13B9.5	ksr-1	protein_coding	0.573841	0.403555	0.681302	0.660178	0.488698	0.67074	0.579719	0.388716	0.167891
WBGene00002240	F58D5.4	ksr-2	protein_coding	41.2503	40.8095	42.828	42.0572	41.0299	42.4426	41.7363	0.0487209	0.0861967
WBGene00002241	F10C2.2	kup-1	protein_coding	6.84195	7.3901	7.84672	7.33962	7.11602	7.59317	7.3546	0.092374	0.329543
WBGene00002242	C53C9.3	kvs-1	protein_coding	0	0.0504444	0	0	0.0252222	0	0.0126111	-0.32449	0.42265
WBGene00002243	Y54G2A.25	lad-2	protein_coding	1.47874	1.18544	0	0.038834	1.33209	0.019417	0.675755	-3.58405	0.0124629
WBGene00002244	Y71H2AM.19	laf-1	protein_coding	27.0367	28.9803	32.4676	29.2808	28.0085	30.8742	29.4413	0.140059	0.264448
WBGene00002245	K08B4.1	lag-1	protein_coding	31.8261	32.1331	37.2249	35.7273	31.9796	36.4761	34.2278	0.189246	0.0277042
WBGene00002246	Y73C8B.4	lag-2	protein_coding	50.7187	51.655	0.140959	0.155336	51.1869	0.148147	25.6675	-7.69125	8.41507e-05
WBGene00002247	W03F8.5	lam-1	protein_coding	3.90653	3.53111	0.751781	0.854347	3.71882	0.803064	2.26094	-2.08023	0.00442443
WBGene00002248	T22A3.8	lam-3	protein_coding	55.0666	64.5688	0.258425	0.38834	59.8177	0.323382	30.0705	-7.14488	0.00631805
WBGene00002249	ZK353.6	lap-1	protein_coding	5.03214	5.62455	5.56788	5.20375	5.32834	5.38582	5.35708	0.015194	0.883906
WBGene00002250	W07G4.4	lap-2	protein_coding	15.3171	12.9894	25.8895	26.5624	14.1533	26.226	20.1896	0.885192	0.00992094
WBGene00002251	B0457.1	lat-1	protein_coding	36.1078	34.3778	29.0376	29.2031	35.2428	29.1203	32.1816	-0.274444	0.0195544
WBGene00002252	B0286.2	lat-2	protein_coding	0.0882832	0	0	0	0.0441416	0	0.0220708	-0.527487	0.42265
WBGene00002253	F40F4.3	lbp-1	protein_coding	51.8443	56.8508	0.140959	0.19417	54.3476	0.167564	27.2576	-7.66884	0.0021281
WBGene00002254	F40F4.2	lbp-2	protein_coding	0	0.0504444	0	0	0.0252222	0	0.0126111	-0.32449	0.42265
WBGene00002255	F40F4.4	lbp-3	protein_coding	1.10354	0.756666	0	0.0776679	0.930103	0.038834	0.484468	-2.89136	0.037541
WBGene00002256	ZK742.5	lbp-4	protein_coding	9.55665	7.6171	4.91007	4.31057	8.58688	4.61032	6.5986	-0.883012	0.0594093
WBGene00002257	W02D3.7	lbp-5	protein_coding	0.397274	0.655777	0.0469863	0	0.526526	0.0234932	0.275009	-2.34294	0.0619331
WBGene00002258	W02D3.5	lbp-6	protein_coding	0.176566	0.151333	0.0469863	0.155336	0.16395	0.101161	0.132555	-0.391912	0.376174
WBGene00002259	T22G5.2	lbp-7	protein_coding	0	0	0.0469863	0	0	0.0234932	0.0117466	0.304431	0.42265
WBGene00002260	T22G5.6	lbp-8	protein_coding	0.0882832	0.252222	0.0939727	0.155336	0.170253	0.124654	0.147453	-0.266602	0.654319
WBGene00002261	F58A3.1	ldb-1	protein_coding	4.37002	4.79221	1.94993	2.75721	4.58112	2.35357	3.46734	-0.931969	0.0393632
WBGene00002262	F13D12.2	ldh-1	protein_coding	3.00163	3.02666	3.61795	3.84456	3.01415	3.73126	3.3727	0.298981	0.0243514
WBGene00002263	K08H10.1	lea-1	protein_coding	43.2588	46.2701	41.5594	41.5524	44.7644	41.5559	43.1602	-0.107052	0.16679
WBGene00002264	W09H1.6	lec-1	protein_coding	13.8825	12.4598	1.40959	2.13587	13.1711	1.77273	7.47194	-2.82508	0.00487424
WBGene00002265	F52H3.7	lec-2	protein_coding	13.4411	16.3692	4.32274	3.41739	14.9052	3.87007	9.38761	-1.91822	0.018744
WBGene00002266	ZK892.1	lec-3	protein_coding	0.055177	0.0504444	0.0704795	0.0776679	0.0528107	0.0740737	0.0634422	0.187953	0.0386021
WBGene00002267	C44F1.3	lec-4	protein_coding	0.640053	0.453999	0.0469863	0	0.547026	0.0234932	0.28526	-2.38939	0.0319849
WBGene00002268	ZK1248.16	lec-5	protein_coding	0	0.0504444	0	0	0.0252222	0	0.0126111	-0.32449	0.42265
WBGene00002269	Y55B1AR.1	lec-6	protein_coding	0.0882832	0	0.0939727	0	0.0441416	0.0469863	0.045564	0.0281953	0.968813
WBGene00002270	R07B1.2	lec-7	protein_coding	0.0441416	0	0.117466	0	0.0220708	0.0587329	0.0404019	0.378883	0.618133
WBGene00002271	R07B1.10	lec-8	protein_coding	1.23596	1.74033	3.21856	5.66976	1.48815	4.44416	2.96615	1.51667	0.14199
WBGene00002272	C16H3.2	lec-9	protein_coding	0.397274	0.554888	0.493356	0.660178	0.476081	0.576767	0.526424	0.232387	0.472794
WBGene00002273	W01A11.4	lec-10	protein_coding	0.441416	0.403555	0.845754	1.8252	0.422485	1.33548	0.87898	1.45807	0.203508
WBGene00002274	F38A5.3	lec-11	protein_coding	0.0882832	0.0504444	0.328904	0.427174	0.0693638	0.378039	0.223701	1.497	0.0278836
WBGene00002275	W01G7.5	lem-2	protein_coding	40.0585	40.3303	31.3869	31.2613	40.1944	31.3241	35.7592	-0.358707	0.000284626
WBGene00002276	F42H11.2	lem-3	protein_coding	66.0579	66.637	54.5746	55.4937	66.3475	55.0342	60.6908	-0.269267	0.00229726
WBGene00002278	Y55F3AM.6	lep-2	protein_coding	9.24766	8.80254	11.0888	8.77648	9.0251	9.93263	9.47886	0.136786	0.521429
WBGene00002280	F01G12.5	let-2	protein_coding	0.0882832	0.0504444	0.0939727	0	0.0693638	0.0469863	0.0581751	-0.204443	0.701821
WBGene00002282	C44H4.2	let-4	protein_coding	3.46512	3.55633	0.140959	0	3.51072	0.0704795	1.7906	-4.40462	0.000594919
WBGene00002295	K08F8.6	let-19	protein_coding	7.79099	10.6438	10.5954	11.2619	9.21738	10.9286	10.073	0.243259	0.363119
WBGene00002297	T19E10.1	ect-2	protein_coding	40.9413	44.391	57.9341	61.6295	42.6662	59.7818	51.224	0.485648	0.0211213
WBGene00002299	ZK1067.1	let-23	protein_coding	1.94223	1.79078	0.96322	1.20385	1.8665	1.08354	1.47502	-0.732528	0.0314227
WBGene00002324	Y54E5B.3	let-49	protein_coding	9.93186	9.05476	8.99788	8.27164	9.49331	8.63476	9.06404	-0.135261	0.270597
WBGene00002335	ZK792.6	let-60	protein_coding	44.9582	41.2383	65.311	62.6004	43.0982	63.9557	53.527	0.568354	0.0119567
WBGene00002344	M7.1	let-70	protein_coding	15.6261	18.1095	29.2255	29.5915	16.8678	29.4085	23.1382	0.798328	0.00986868
WBGene00002348	R06C7.10	myo-1	protein_coding	0.0441416	0	0	0	0.0220708	0	0.0110354	-0.287718	0.42265
WBGene00002363	F38H4.9	let-92	protein_coding	37.7852	35.4372	57.4643	57.9791	36.6112	57.7217	47.1664	0.655391	0.00322581
WBGene00002368	K08E7.3	let-99	protein_coding	64.6454	66.1578	137.787	143.181	65.4016	140.484	102.943	1.10183	0.00138856
WBGene00002393	Y65B4BR.2	lpr-1	protein_coding	1.83188	1.96733	0	0.0776679	1.8996	0.038834	0.969219	-3.84828	0.00175569
WBGene00002497	F52H3.1	let-268	protein_coding	0.529699	0.655777	0.0469863	0.0776679	0.592738	0.0623271	0.327533	-2.09341	0.014634
WBGene00002583	B0261.2	let-363	protein_coding	32.2013	36.5722	27.1346	28.1546	34.3867	27.6446	31.0157	-0.313833	0.095231
WBGene00002601	F26B1.7	let-381	protein_coding	0.640053	0.680999	0.0469863	0	0.660526	0.0234932	0.34201	-2.62257	0.00238436
WBGene00002632	F26D11.11	let-413	protein_coding	15.6923	15.3855	2.88966	2.56304	15.5389	2.72635	9.13264	-2.46813	0.000305666
WBGene00002637	F26F12.7	let-418	protein_coding	56.1702	54.4547	73.3222	80.1922	55.3124	76.7572	66.0348	0.47197	0.026191
WBGene00002694	C10H11.9	let-502	protein_coding	88.5922	91.6826	112.415	108.541	90.1374	110.478	100.308	0.293265	0.0145166
WBGene00002696	E01A2.4	let-504	protein_coding	11.9624	10.6185	10.337	11.223	11.2905	10.78	11.0352	-0.0661462	0.590791
WBGene00002717	C01G8.9	let-526	protein_coding	36.3065	38.7161	47.3152	49.4356	37.5113	48.3754	42.9433	0.366089	0.021132
WBGene00002783	F57B10.1	let-607	protein_coding	10.3291	9.73576	9.77316	11.6114	10.0324	10.6923	10.3624	0.0910139	0.565018
WBGene00002804	Y110A7A.19	let-630	protein_coding	11.3002	9.68532	12.5923	16.0384	10.4928	14.3154	12.4041	0.444528	0.182302
WBGene00002827	C29E6.1	let-653	protein_coding	0	0.0504444	0	0	0.0252222	0	0.0126111	-0.32449	0.42265
WBGene00002845	F57B9.2	let-711	protein_coding	63.8729	67.9486	71.3722	74.8719	65.9107	73.1221	69.5164	0.149578	0.115242
WBGene00002850	C16A3.3	let-716	protein_coding	38.359	41.3896	53.5644	58.2121	39.8743	55.8883	47.8813	0.486051	0.0287248
WBGene00002855	C05D11.12	let-721	protein_coding	15.3613	14.6036	15.0356	15.2229	14.9825	15.1293	15.0559	0.0139752	0.742908
WBGene00002879	C29E4.8	let-754	protein_coding	40.6544	39.4223	50.5338	52.5424	40.0383	51.5381	45.7882	0.363454	0.0103343
WBGene00002881	C05D11.4	let-756	protein_coding	7.72478	10.1393	0.140959	0.0776679	8.93205	0.109313	4.52068	-5.43132	0.0182263
WBGene00002889	F20H11.2	let-765	protein_coding	58.7083	54.8078	108.28	115.881	56.7581	112.08	84.4192	0.980382	0.00590879
WBGene00002891	C56G2.6	let-767	protein_coding	5.29699	4.76699	8.36357	8.3493	5.03199	8.35644	6.69421	0.720531	0.00629865
WBGene00002915	H19M22.2	let-805	protein_coding	13.3087	15.3855	7.18891	8.50464	14.3471	7.84677	11.0969	-0.86234	0.0339513
WBGene00002957	F33A8.1	let-858	protein_coding	20.1286	21.4136	28.8026	27.3003	20.7711	28.0515	24.4113	0.431703	0.0179401
WBGene00002974	F09E8.7	lev-1	protein_coding	0.110354	0.302666	0	0	0.20651	0	0.103255	-1.61593	0.164812
WBGene00002975	C35C5.5	lev-8	protein_coding	0.110354	0.151333	0	0	0.130844	0	0.0654218	-1.20692	0.0236556
WBGene00002976	T07H6.5	lev-9	protein_coding	0	0.151333	0	0	0.0756666	0	0.0378333	-0.81284	0.42265
WBGene00002978	Y105E8B.1	lev-11	protein_coding	6.48881	5.17055	0.140959	0.310672	5.82968	0.225815	3.02775	-4.18583	0.0137741
WBGene00002979	C46H11.4	lfe-2	protein_coding	4.10517	3.43022	2.96014	3.33972	3.76769	3.14993	3.45881	-0.251064	0.251651
WBGene00002980	C32D5.9	lgg-1	protein_coding	17.2814	16.6214	8.45754	7.37845	16.9514	7.918	12.4347	-1.08858	0.00486617
WBGene00002981	ZK593.6	lgg-2	protein_coding	15.4716	16.3692	23.8691	23.3781	15.9204	23.6236	19.772	0.566409	0.00438098
WBGene00002982	B0336.8	lgg-3	protein_coding	4.50244	5.14533	4.25226	4.27174	4.82388	4.262	4.54294	-0.174807	0.222712
WBGene00002983	C54G7.3	lgx-1	protein_coding	0.0882832	0.227	0.0939727	0.0776679	0.157641	0.0858203	0.121731	-0.471456	0.411862
WBGene00002985	C29A12.3	lig-1	protein_coding	29.7073	28.5263	29.5309	31.339	29.1168	30.435	29.7759	0.0636643	0.346574
WBGene00002986	C07H6.1	lig-4	protein_coding	21.2321	21.2623	10.196	13.8249	21.2472	12.0105	16.6288	-0.817793	0.0364907
WBGene00002987	ZC64.4	lim-4	protein_coding	0	0.0504444	0	0	0.0252222	0	0.0126111	-0.32449	0.42265
WBGene00002989	C04F1.3	lim-7	protein_coding	4.37002	6.15421	0	0	5.26212	0	2.63106	-5.74473	0.0275586
WBGene00002990	C37F5.1	lin-1	protein_coding	187.955	187.3	150.121	153.317	187.627	151.719	169.673	-0.306288	0.00205625
WBGene00002991	F17E5.1	lin-2	protein_coding	7.3275	7.91977	0.140959	0.466008	7.62364	0.303483	3.96356	-4.2587	0.00212271
WBGene00002992	F36H1.4	lin-3	protein_coding	22.3356	26.2563	16.5392	15.4559	24.296	15.9976	20.1468	-0.599801	0.0551429
WBGene00002994	T09A5.10	lin-5	protein_coding	106.646	110.65	137.036	139.026	108.648	138.031	123.339	0.345046	0.00573852
WBGene00002996	Y54G11A.10	lin-7	protein_coding	12.1831	11.2995	13.2736	13.1647	11.7413	13.2192	12.4802	0.169676	0.0799816
WBGene00002997	B0454.1	lin-8	protein_coding	2.56021	2.59788	2.20836	3.57273	2.57905	2.89054	2.7348	0.158686	0.692851
WBGene00002998	ZK637.7	lin-9	protein_coding	40.7648	39.8511	51.8729	59.1053	40.3079	55.4891	47.8985	0.460165	0.0530966
WBGene00002999	C09H6.2	lin-10	protein_coding	2.09673	2.06822	1.31562	0.854347	2.08247	1.08498	1.58373	-0.881098	0.0496981
WBGene00003001	R107.8	lin-12	protein_coding	6.06947	6.40643	0.399384	0.466008	6.23795	0.432696	3.33532	-3.57263	0.000874084
WBGene00003002	C03B8.4	lin-13	protein_coding	146.44	147.272	139.62	144.967	146.856	142.294	144.575	-0.0455008	0.233817
WBGene00003003	T25C12.1	lin-14	protein_coding	0.993186	0.958443	0.845754	1.04852	0.975814	0.947136	0.961475	-0.038981	0.80657
WBGene00003006	Y71F9B.5	lin-17	protein_coding	0.684195	0.655777	1.45658	1.00968	0.669986	1.23313	0.951558	0.791914	0.128339
WBGene00003007	C16B8.1	lin-18	protein_coding	0.904903	1.18544	0.0469863	0.0776679	1.04517	0.0623271	0.55375	-2.81859	0.019996
WBGene00003008	Y54G2A.1	lin-22	protein_coding	1.85395	2.39611	0.0469863	0	2.12503	0.0234932	1.07426	-4.17132	0.0163537
WBGene00003009	K10B2.1	lin-23	protein_coding	18.9588	20.6065	23.7516	23.2227	19.7827	23.4872	21.6349	0.24649	0.050461
WBGene00003010	B0001.1	lin-24	protein_coding	14.1695	12.9894	9.25631	7.76679	13.5794	8.51155	11.0455	-0.667664	0.0333991
WBGene00003011	F56H9.5	lin-25	protein_coding	8.23241	9.10521	1.76199	3.26205	8.66881	2.51202	5.59041	-1.74721	0.0192918
WBGene00003012	F18A1.2	lin-26	protein_coding	13.5735	15.2846	9.86713	9.51432	14.4291	9.69073	12.0599	-0.569457	0.0323473
WBGene00003014	F02E9.2	lin-28	protein_coding	1.92016	2.09344	2.4198	2.21354	2.0068	2.31667	2.16173	0.197965	0.148095
WBGene00003015	W03C9.4	lin-29	protein_coding	0.882832	1.00889	0.0939727	0.233004	0.94586	0.163488	0.554674	-1.98888	0.0140815
WBGene00003017	K10G6.1	lin-31	protein_coding	17.5684	15.436	0.0939727	0	16.5022	0.0469863	8.27458	-6.81955	0.00418
WBGene00003018	T14F9.5	lin-32	protein_coding	0.220708	0.100889	0.0234932	0	0.160798	0.0117466	0.0862725	-1.2227	0.134687
WBGene00003019	H32C10.2	lin-33	protein_coding	0.485558	0.554888	0.89274	0.38834	0.520223	0.64054	0.580381	0.255791	0.683035
WBGene00003020	C32F10.2	lin-35	protein_coding	47.7833	44.4919	25.2552	27.4556	46.1376	26.3554	36.2465	-0.805505	0.00986581
WBGene00003021	F44B9.6	lin-36	protein_coding	78.0203	78.214	31.0815	29.9798	78.1171	30.5306	54.3239	-1.35251	0.000138096
WBGene00003022	ZK418.4	lin-37	protein_coding	12.7569	12.1066	9.20932	10.524	12.4318	9.86666	11.1492	-0.330409	0.0729101
WBGene00003024	C07H6.7	lin-39	protein_coding	0.26485	0.302666	0.140959	0.155336	0.283758	0.148147	0.215953	-0.628999	0.0215348
WBGene00003025	T27C4.4	lin-40	protein_coding	110.442	116.098	57.4643	55.9209	113.27	56.6926	84.9813	-0.997264	0.00267325
WBGene00003026	C12C8.3	lin-41	protein_coding	36.7479	38.2368	41.7943	41.5524	37.4924	41.6733	39.5828	0.152143	0.0310366
WBGene00003029	E01A2.3	lin-44	protein_coding	0.110354	0	0.0704795	0	0.055177	0.0352397	0.0452084	-0.198395	0.789494
WBGene00003030	Y73B6A.5	lin-45	protein_coding	33.658	35.4119	18.0897	17.786	34.535	17.9378	26.2364	-0.941202	0.00286347
WBGene00003031	R186.4	lin-46	protein_coding	0.794549	0.353111	0	0	0.57383	0	0.286915	-2.75238	0.121555
WBGene00003033	F34D10.5	lin-48	protein_coding	0.220708	0.403555	0	0	0.312131	0	0.156066	-2.0431	0.0761239
WBGene00003034	F42A9.2	lin-49	protein_coding	73.3854	76.5493	105.085	100.541	74.9674	102.813	88.8902	0.455168	0.00974008
WBGene00003035	ZK632.13	lin-52	protein_coding	2.51607	3.83377	0.681302	1.20385	3.17492	0.942577	2.05875	-1.65131	0.0877411
WBGene00003036	K07A1.12	lin-53	protein_coding	18.8705	19.5976	28.5442	29.6303	19.2341	29.0873	24.1607	0.594192	0.0043703
WBGene00003037	JC8.6	lin-54	protein_coding	40.522	40.6582	27.581	29.6303	40.5901	28.6056	34.5979	-0.503342	0.00726271
WBGene00003038	ZK673.3	lin-56	protein_coding	17.1711	16.9998	10.5249	9.78616	17.0854	10.1555	13.6205	-0.74478	0.00298072
WBGene00003040	T12F5.4	lin-59	protein_coding	27.9637	30.2162	22.3185	22.7567	29.0899	22.5376	25.8138	-0.36675	0.0293203
WBGene00003041	R06C7.7	lin-61	protein_coding	38.4253	40.1033	34.8639	34.6787	39.2643	34.7713	37.0178	-0.174847	0.0335304
WBGene00003043	C05B10.1	lip-1	protein_coding	20.7245	19.2697	11.3472	8.81531	19.9971	10.0813	15.0392	-0.981073	0.0209995
WBGene00003044	F18A1.3	lir-1	protein_coding	27.6547	26.1302	8.01117	7.9998	26.8924	8.00548	17.449	-1.73559	0.00162499
WBGene00003045	F18A1.4	lir-2	protein_coding	43.7664	46.4845	7.51781	7.96096	45.1254	7.73939	26.4324	-2.52832	0.00135382
WBGene00003046	F37H8.1	lir-3	protein_coding	0.154496	0.151333	0.328904	0.349506	0.152914	0.339205	0.24606	0.796246	0.00311484
WBGene00003047	T03F6.5	lis-1	protein_coding	37.9176	36.8748	22.9998	21.7859	37.3962	22.3928	29.8945	-0.73728	0.00283229
WBGene00003048	W06F12.1	lit-1	protein_coding	18.076	20.0264	22.7884	21.514	19.0512	22.1512	20.6012	0.216448	0.116952
WBGene00003052	DY3.2	lmn-1	protein_coding	48.5999	47.115	75.9534	74.6777	47.8575	75.3156	61.5865	0.653107	0.00126827
WBGene00003053	C03B1.12	lmp-1	protein_coding	1.69945	1.71511	1.17466	0.737845	1.70728	0.956252	1.33177	-0.774866	0.0752459
WBGene00003055	F48E8.1	lon-1	protein_coding	0	0.0504444	0.0469863	0	0.0252222	0.0234932	0.0243577	-0.020059	0.964552
WBGene00003056	C39E6.1	lon-2	protein_coding	0.331062	0.227	0.352397	0.427174	0.279031	0.389786	0.334408	0.369835	0.226018
WBGene00003057	ZK836.1	lon-3	protein_coding	0.220708	0	0	0	0.110354	0	0.055177	-1.07282	0.42265
WBGene00003058	ZK945.9	lov-1	protein_coding	0.971115	1.816	3.89987	6.91245	1.39356	5.40616	3.39986	1.88229	0.124289
WBGene00003059	C48E7.3	lpd-2	protein_coding	3.75204	3.58155	3.66493	4.07757	3.66679	3.87125	3.76902	0.0762567	0.456408
WBGene00003060	Y47G6A.23	lpd-3	protein_coding	58.5097	61.1638	66.6384	73.8428	59.8367	70.2406	65.0387	0.230917	0.113447
WBGene00003061	ZK973.10	lpd-5	protein_coding	4.63487	5.3471	1.99692	2.01937	4.99099	2.00814	3.49956	-1.27197	0.0139696
WBGene00003062	K09H9.6	lpd-6	protein_coding	10.8147	11.0473	13.4616	11.9609	10.931	12.7112	11.8211	0.215844	0.143721
WBGene00003063	R13A5.12	lpd-7	protein_coding	26.5512	24.8943	42.7576	41.5135	25.7227	42.1355	33.9291	0.709816	0.00396037
WBGene00003064	R10H10.1	lpd-8	protein_coding	8.80625	9.15565	8.41055	8.46581	8.98095	8.43818	8.70956	-0.0889148	0.0918034
WBGene00003065	T21C9.5	lpd-9	protein_coding	5.03214	4.36344	3.52397	2.95138	4.69779	3.23768	3.96773	-0.523525	0.0801138
WBGene00003066	ZC410.7	lpl-1	protein_coding	2.4002	2.67355	1.52118	1.64074	2.53688	1.58096	2.05892	-0.649545	0.0234985
WBGene00003067	F55H2.4	lrg-1	pseudogene	333.137	365.772	108.21	105.551	349.454	106.88	228.167	-1.70817	0.00452428
WBGene00003068	T27C10.6	lrk-1	protein_coding	2.80299	3.53111	2.09089	2.09703	3.16705	2.09396	2.63051	-0.574449	0.0984088
WBGene00003071	F29D11.1	lrp-1	protein_coding	0.816619	0.781888	0.140959	0.233004	0.799254	0.186981	0.493117	-1.64777	0.00639265
WBGene00003072	T21E3.3	lrp-2	protein_coding	7.59235	8.17199	6.50761	6.36877	7.88217	6.43819	7.16018	-0.28789	0.0400527
WBGene00003073	R74.1	lars-1	protein_coding	18.9588	21.111	21.8486	24.7372	20.0349	23.2929	21.6639	0.216376	0.212184
WBGene00003074	ZK524.3	lars-2	protein_coding	10.7264	11.3248	2.02041	2.0582	11.0256	2.03931	6.53245	-2.37867	0.00111097
WBGene00003075	T04H1.6	lrx-1	protein_coding	53.3893	56.2455	0.0939727	0.233004	54.8174	0.163488	27.4904	-7.70338	0.000683694
WBGene00003076	F40F8.9	lsm-1	protein_coding	13.4632	11.35	12.8743	12.5045	12.4066	12.6894	12.548	0.0322604	0.816724
WBGene00003077	Y62E10A.12	lsm-3	protein_coding	4.21552	5.06966	7.72925	7.10662	4.64259	7.41793	6.03026	0.664661	0.0344013
WBGene00003078	F32A5.7	lsm-4	protein_coding	6.24604	7.28921	4.29925	3.72806	6.76762	4.01366	5.39064	-0.73939	0.0435982
WBGene00003079	F28F8.3	lsm-5	protein_coding	1.50081	2.21955	39.0456	33.1642	1.86018	36.1049	18.9826	4.20713	0.00740138
WBGene00003080	Y71G12B.14	lsm-6	protein_coding	5.76048	5.29666	5.09802	4.81541	5.52857	4.95671	5.24264	-0.154568	0.169842
WBGene00003081	ZK593.7	lsm-7	protein_coding	1.4346	1.21066	1.64452	1.9417	1.32263	1.79311	1.55787	0.412194	0.127218
WBGene00003082	Y73B6BL.32	lsm-8	protein_coding	21.0114	20.7579	24.104	24.2324	20.8846	24.1682	22.5264	0.209734	0.00186765
WBGene00003083	T22A3.3	lst-1	protein_coding	8.62968	7.99543	10.8538	11.1454	8.31256	10.9996	9.65608	0.399891	0.0164558
WBGene00003084	R160.7	lst-2	protein_coding	2.91335	2.043	1.64452	2.25237	2.47817	1.94845	2.21331	-0.331818	0.423429
WBGene00003085	Y37A1B.1	ccar-1	protein_coding	43.7664	47.9221	65.5929	70.9108	45.8443	68.2519	57.0481	0.573096	0.0219365
WBGene00003086	Y37A1B.2	lst-4	protein_coding	12.6466	13.3425	9.20932	9.04832	12.9946	9.12882	11.0617	-0.504749	0.00842907
WBGene00003087	F49H12.1	lsy-2	protein_coding	5.16457	5.64977	1.26863	1.08735	5.40717	1.17799	3.29258	-2.10743	0.00372897
WBGene00003089	K02C4.4	ltd-1	protein_coding	46.6577	50.4191	0.187945	0.155336	48.5384	0.171641	24.355	-7.48425	0.00150873
WBGene00003090	Y22F5A.4	lys-1	protein_coding	0.441416	0.353111	0.751781	0.699012	0.397263	0.725396	0.56133	0.731077	0.0237012
WBGene00003091	Y22F5A.5	lys-2	protein_coding	0.28692	0.554888	0.916233	0.699012	0.420904	0.807622	0.614263	0.801074	0.15419
WBGene00003092	Y22F5A.6	lys-3	protein_coding	0.176566	0.151333	0.187945	0.0776679	0.16395	0.132807	0.148378	-0.181131	0.637203
WBGene00003093	F58B3.1	lys-4	protein_coding	0.617982	0.655777	0.751781	0.932015	0.63688	0.841898	0.739389	0.354142	0.155873
WBGene00003094	F58B3.2	lys-5	protein_coding	0.220708	0.0504444	0	0	0.135576	0	0.0677881	-1.23619	0.252269
WBGene00003095	F58B3.3	lys-6	protein_coding	0.0882832	0.0504444	0.0469863	0.0776679	0.0693638	0.0623271	0.0658455	-0.0612211	0.799857
WBGene00003096	C02A12.4	lys-7	protein_coding	0.0441416	0.0504444	0.0469863	0	0.047293	0.0234932	0.0353931	-0.254257	0.42109
WBGene00003097	C17G10.5	lys-8	protein_coding	0.0882832	0.0504444	0.187945	0.349506	0.0693638	0.268726	0.169045	1.12242	0.13818
WBGene00003098	C54C8.6	lys-9	protein_coding	0.198637	0.100889	0	0	0.149763	0	0.0748815	-1.32056	0.0920342
WBGene00003099	F17E9.11	lys-10	protein_coding	0	0.100889	0	0	0.0504444	0	0.0252222	-0.58923	0.42265
WBGene00003100	Y53C12B.5	mab-3	protein_coding	2.78092	2.59788	0.140959	0.155336	2.6894	0.148147	1.41878	-3.49069	0.00130237
WBGene00003102	C08C3.3	mab-5	protein_coding	23.8806	24.9195	0	0	24.4001	0	12.2	-7.93664	0.000452923
WBGene00003104	ZC13.4	mab-7	protein_coding	0.308991	0.151333	0.0939727	0.155336	0.230162	0.124654	0.177408	-0.555468	0.33854
WBGene00003106	T27A1.6	mab-9	protein_coding	0	0.0252222	0	0	0.0126111	0	0.00630555	-0.171349	0.42265
WBGene00003107	R166.1	mab-10	protein_coding	2.1188	2.497	1.59754	2.25237	2.3079	1.92495	2.11642	-0.249885	0.417753
WBGene00003111	Y71G12B.20	mab-20	protein_coding	3.13405	2.79966	0.822261	0.699012	2.96686	0.760636	1.86375	-1.83329	0.00646021
WBGene00003112	F35G12.6	mab-21	protein_coding	0.0220708	0	0	0	0.0110354	0	0.0055177	-0.15102	0.42265
WBGene00003119	Y48C3A.7	mac-1	protein_coding	36.5713	38.8169	61.6696	58.6005	37.6941	60.135	48.9146	0.67244	0.00710309
WBGene00003123	R09B3.5	mag-1	protein_coding	25.7787	24.8186	39.6565	39.067	25.2987	39.3617	32.3302	0.635701	0.00160055
WBGene00003124	K10B3.9	mai-1	protein_coding	40.831	39.7502	0.187945	0.466008	40.2906	0.326976	20.3088	-6.56372	0.000194903
WBGene00003129	Y37E11AL.7	map-1	protein_coding	10.5498	10.0384	9.32679	9.63083	10.2941	9.47881	9.88647	-0.117852	0.111329
WBGene00003130	Y116A8A.9	map-2	protein_coding	15.582	15.2846	23.9865	25.2809	15.4333	24.6337	20.0335	0.671114	0.0051691
WBGene00003132	Y110A7A.17	mat-1	protein_coding	31.5833	33.3437	49.1947	51.455	32.4635	50.3248	41.3942	0.630878	0.00637077
WBGene00003133	W10C6.1	mat-2	protein_coding	67.3821	71.1013	86.5723	88.192	69.2417	87.3821	78.3119	0.335264	0.0122718
WBGene00003134	F10C5.1	mat-3	protein_coding	27.6326	29.8378	38.6697	37.5913	28.7352	38.1305	33.4329	0.406892	0.0166419
WBGene00003136	C09H6.3	mau-2	protein_coding	20.1727	20.3291	25.3021	22.5237	20.2509	23.9129	22.0819	0.238719	0.119117
WBGene00003142	Y62E10A.8	mau-8	protein_coding	6.20189	6.50732	0.469863	0.621344	6.35461	0.545603	3.45011	-3.32161	0.000860018
WBGene00003143	C34B4.1	max-1	protein_coding	0.860761	0.933221	0.610822	0.271838	0.896991	0.44133	0.66916	-0.881072	0.119333
WBGene00003144	Y38F1A.10	max-2	protein_coding	33.0952	34.5796	47.3387	44.9503	33.8374	46.1445	39.991	0.446407	0.0128025
WBGene00003148	H21P03.1	mbf-1	protein_coding	42.0007	39.6493	26.1244	24.6984	40.825	25.4114	33.1182	-0.68184	0.00786442
WBGene00003149	T04C10.1	mbk-1	protein_coding	2.09673	2.57266	1.64452	0.970849	2.33469	1.30769	1.82119	-0.790416	0.130441
WBGene00003150	F49E11.1	mbk-2	protein_coding	29.4314	27.8453	37.0487	36.0768	28.6383	36.5627	32.6005	0.351337	0.0134983
WBGene00003151	W09C2.3	mca-1	protein_coding	0.971115	0.655777	1.31562	1.16502	0.813446	1.24032	1.02688	0.553184	0.134543
WBGene00003154	Y17G7B.5	mcm-2	protein_coding	68.9492	78.2392	50.8627	49.0085	73.5942	49.9356	61.7649	-0.558596	0.0378237
WBGene00003156	Y39G10AR.14	mcm-4	protein_coding	39.0874	37.9342	35.1928	30.7177	38.5108	32.9552	35.733	-0.224125	0.13805
WBGene00003157	R10E4.4	mcm-5	protein_coding	29.5749	31.8052	40.3847	37.9408	30.69	39.1628	34.9264	0.350699	0.0360734
WBGene00003158	ZK632.1	mcm-6	protein_coding	38.8667	40.6582	52.0609	52.5035	39.7624	52.2822	46.0223	0.394047	0.00538758
WBGene00003159	F32D1.10	mcm-7	protein_coding	83.3835	87.4958	113.049	118.249	85.4396	115.649	100.544	0.436339	0.0118275
WBGene00003160	C50F4.11	mdf-1	protein_coding	51.9105	56.2202	83.5182	88.6968	54.0654	86.1075	70.0864	0.670442	0.0108729
WBGene00003161	Y69A2AR.30	mdf-2	protein_coding	10.4616	10.3159	14.4953	17.0869	10.3887	15.7911	13.0899	0.599382	0.0531558
WBGene00003162	F20H11.3	mdh-2	protein_coding	24.1234	26.332	30.4236	28.5041	25.2277	29.4639	27.3458	0.223122	0.101453
WBGene00003163	R03E9.1	mdl-1	protein_coding	4.72315	3.37977	1.31562	1.63103	4.05146	1.47332	2.76239	-1.39981	0.0647414
WBGene00003164	Y57E12AL.5	mdt-6	protein_coding	17.3256	16.0665	14.6362	13.9026	16.6961	14.2694	15.4827	-0.225122	0.0795435
WBGene00003165	T07H8.4	mec-1	protein_coding	0.0441416	0.100889	0.0469863	0	0.0725152	0.0234932	0.0480042	-0.482292	0.314705
WBGene00003167	F01D4.6	mec-3	protein_coding	0.0441416	0.0504444	0	0	0.047293	0	0.0236465	-0.558689	0.00441092
WBGene00003168	T01C8.7	mec-4	protein_coding	0.0441416	0.100889	0.0469863	0.0776679	0.0725152	0.0623271	0.0674212	-0.087819	0.782026
WBGene00003169	E03G2.3	mec-5	protein_coding	0	0.0504444	0	0	0.0252222	0	0.0126111	-0.32449	0.42265
WBGene00003170	W02D3.3	mec-6	protein_coding	0.926973	1.21066	0	0	1.06882	0	0.53441	-3.54698	0.0171606
WBGene00003171	ZK154.3	mec-7	protein_coding	0.176566	0.100889	0	0.0776679	0.138728	0.038834	0.0887808	-0.782004	0.206755
WBGene00003172	F46A9.6	mec-8	protein_coding	3.46512	3.83377	2.25534	2.64071	3.64944	2.44803	3.04874	-0.557296	0.0458964
WBGene00003173	C50H2.3	mec-9	protein_coding	0.198637	0.126111	0	0	0.162374	0	0.081187	-1.39163	0.0464305
WBGene00003174	F16F9.5	mec-10	protein_coding	0	0.0504444	0.0469863	0	0.0252222	0.0234932	0.0243577	-0.020059	0.964552
WBGene00003175	C44B11.3	mec-12	protein_coding	0.0441416	0	0.0469863	0	0.0220708	0.0234932	0.022782	0.0167131	0.968813
WBGene00003176	F37C12.12	mec-14	protein_coding	0.397274	0.80711	0.0469863	0	0.602192	0.0234932	0.312843	-2.50743	0.107026
WBGene00003177	T01E8.4	mec-15	protein_coding	22.1149	23.2801	21.7547	20.9315	22.6975	21.3431	22.0203	-0.0883632	0.197996
WBGene00003178	F57H12.7	mec-17	protein_coding	2.03051	2.37089	0	0.0776679	2.2007	0.038834	1.11977	-4.05064	0.00645673
WBGene00003179	C52B9.9	mec-18	protein_coding	0.0441416	0	0	0	0.0220708	0	0.0110354	-0.287718	0.42265
WBGene00003182	W10D5.1	mef-2	protein_coding	132.8	137.511	5.19199	6.21344	135.156	5.70271	70.4292	-4.54282	0.000346523
WBGene00003183	T01G9.5	mei-1	protein_coding	27.5002	28.7028	30.2122	32.5429	28.1015	31.3775	29.7395	0.158549	0.12976
WBGene00003184	F57B10.12	mei-2	protein_coding	36.7699	40.4564	44.4726	42.9115	38.6132	43.692	41.1526	0.177845	0.126513
WBGene00003185	K08A8.1	mek-1	protein_coding	3.46512	3.55633	0.728288	0.466008	3.51072	0.597148	2.05393	-2.37275	0.00226322
WBGene00003186	Y54E10BL.6	mek-2	protein_coding	28.692	28.0723	24.7383	23.9606	28.3822	24.3494	26.3658	-0.220258	0.0148646
[truncated: 16,067 more rows]
