# Supplementary material for: Comparative analysis of piRNA sequences, targets and functions in nematodes
Source: RNA Biol. 2022 Nov 22;19(1):1276–92. doi: 10.1080/15476286.2022.2149170 (PMC9683057; doi:10.1080/15476286.2022.2149170)
Supplement: Supplemental Material [file KRNB_A_2149170_SM6978.zip › Table S4 Conserved PRG1 Targets_082822.xlsx]

## Sheet: overlapping_prg1_targets_info
Table S4. Conserved PRG-1 Targets in C. elegans and C. briggsae
C. elegans Wormbase ID	C. elegans gene ID	C. briggsae Wormbase ID	C. briggsae gene ID	C. elegans log2(prg-1/wild type)	C. briggsae log2(prg-1/wild type)
WBGene00006962	xol-1	WBGene00036693	Cbr-xol-1	-6.31293	-6.4553
WBGene00015158	WBGene00015158	WBGene00042324	WBGene00042324	-7.65551	-6.0504
WBGene00004245	puf-9	WBGene00035164	Cbr-puf-9	-2.00093	-3.17659
WBGene00013969	WBGene00013969	WBGene00038923	Cbr-tep-1	-5.86913	-4.92315
WBGene00001523	gbh-2	WBGene00023984	Cbr-gbh-2	-7.00878	-5.57451
WBGene00002222	klp-11	WBGene00042121	Cbr-klp-11	-8.51963	-2.32822
WBGene00013041	pstk-1	WBGene00032779	Cbr-pstk-1	-3.44285	-5.92146
WBGene00002135	inx-13	WBGene00033012	Cbr-inx-13	-5.57439	-6.88879
WBGene00010550	WBGene00010550	WBGene00024281	WBGene00024281	-6.82852	-3.30821
WBGene00004270	rab-6.2	WBGene00036043	Cbr-rab-6.2	-3.55414	-3.75117
WBGene00021468	WBGene00021468	WBGene00026648	Cbr-epg-2	-2.25836	-3.89229
WBGene00011850	WBGene00011850	WBGene00042135	WBGene00042135	-6.7451	-4.87018
WBGene00020767	lgc-40	WBGene00025242	Cbr-lgc-40	-5.41323	-4.25045
WBGene00164985	WBGene00164985	WBGene00035927	WBGene00035927	-5.76839	-3.21025
WBGene00016150	hint-3	WBGene00039537	Cbr-hint-3	-2.76978	-2.62978
WBGene00015407	WBGene00015407	WBGene00029143	WBGene00029143	-6.66138	-3.36884
WBGene00003638	nhr-48	WBGene00029709	Cbr-nhr-48	-2.21524	-2.62883
WBGene00017380	WBGene00017380	WBGene00034765	WBGene00034765	-4.24055	-3.17923
WBGene00000545	clp-4	WBGene00035462	Cbr-clp-4	-7.53461	-4.62669
WBGene00013926	nep-1	WBGene00025811	Cbr-nep-1	-3.65552	-3.97314
WBGene00017182	WBGene00017182	WBGene00029348	WBGene00029348	-9.83038	-5.04174
WBGene00016394	WBGene00016394	WBGene00033701	WBGene00033701	-4.49816	-5.75629
WBGene00009572	WBGene00009572	WBGene00087435	WBGene00087435	-2.21168	-2.36656
WBGene00020673	WBGene00020673	WBGene00035128	WBGene00035128	-7.31922	-3.1479
WBGene00003813	nrf-6	WBGene00034129	Cbr-nrf-6	-3.03921	-3.03711
WBGene00009304	eva-1	WBGene00038875	Cbr-eva-1	-7.87984	-5.29728
WBGene00021817	WBGene00021817	WBGene00039326	WBGene00039326	-8.12018	-5.45043
WBGene00003609	nhr-10	WBGene00036487	Cbr-nhr-10	-2.35389	-4.27997
WBGene00011263	WBGene00011263	WBGene00041634	WBGene00041634	-5.76267	-3.47781
WBGene00016641	WBGene00016641	WBGene00029942	WBGene00029942	-9.62914	-3.96058
WBGene00017303	WBGene00017303	WBGene00042249	WBGene00042249	-5.45855	-5.15155
WBGene00001637	gly-12	WBGene00036574	Cbr-gly-12	-5.79883	-2.84921
WBGene00013666	WBGene00013666	WBGene00030478	WBGene00030478	-2.59055	-8.19222
WBGene00018575	clec-119	WBGene00030234	Cbr-clec-119	-4.80901	-2.30541
WBGene00020135	WBGene00020135	WBGene00025247	Cbr-aakg-4	-7.24013	-3.98772
WBGene00002181	kal-1	WBGene00038161	Cbr-kal-1	-5.45966	-4.77105
WBGene00014166	WBGene00014166	WBGene00034173	WBGene00034173	-3.66306	-5.52614
WBGene00044705	WBGene00044705	WBGene00024576	WBGene00024576	-2.07459	-3.21846
WBGene00045292	fbxa-179	WBGene00027135	WBGene00027135	-6.54179	-5.33492
WBGene00021310	WBGene00021310	WBGene00027680	WBGene00027680	-6.2033	-4.92781
WBGene00018771	duox-2	WBGene00027637	Cbr-bli-3	-6.90106	-3.0527
WBGene00012490	WBGene00012490	WBGene00039584	WBGene00039584	-7.90473	-5.14974
WBGene00021913	WBGene00021913	WBGene00034414	WBGene00034414	-5.51294	-8.50264
WBGene00013799	WBGene00013799	WBGene00040659	Cbr-athp-3	-7.98868	-3.98342
WBGene00006812	unc-80	WBGene00027983	Cbr-unc-80	-3.20574	-2.35201
WBGene00077761	WBGene00077761	WBGene00041482	Cbr-zip-9	-5.43047	-3.64763
WBGene00009953	WBGene00009953	WBGene00042773	WBGene00042773	-3.55385	-3.0891
WBGene00015955	WBGene00015955	WBGene00034806	WBGene00034806	-4.17356	-2.1811
WBGene00012420	WBGene00012420	WBGene00034508	WBGene00034508	-6.68766	-2.19575
WBGene00006594	tom-1	WBGene00035264	Cbr-tom-1	-3.29525	-2.52582
WBGene00018743	WBGene00018743	WBGene00025174	WBGene00025174	-9.61409	-3.56028
WBGene00018606	WBGene00018606	WBGene00036578	WBGene00036578	-7.766	-2.3097
WBGene00004347	rgs-4	WBGene00031745	Cbr-rgs-4	-2.6168	-4.50817
WBGene00003480	klf-3	WBGene00027013	Cbr-klf-3	-7.00986	-7.92938
WBGene00008110	WBGene00008110	WBGene00040483	WBGene00040483	-3.38764	-4.13579
WBGene00010131	WBGene00010131	WBGene00031548	WBGene00031548	-2.61849	-2.18582
WBGene00006364	syd-2	WBGene00027155	Cbr-syd-2	-4.11274	-3.29519
WBGene00022178	WBGene00022178	WBGene00031358	Cbr-cest-25	-6.06845	-5.29633
WBGene00019456	WBGene00019456	WBGene00030858	WBGene00030858	-3.72759	-4.71515
WBGene00018719	WBGene00018719	WBGene00025212	WBGene00025212	-5.5919	-2.86762
WBGene00003001	lin-12	WBGene00029035	Cbr-lin-12.2	-3.57263	-5.4666
WBGene00020702	WBGene00020702	WBGene00035592	WBGene00035592	-6.06871	-2.23826
WBGene00003687	nhr-97	WBGene00035366	Cbr-nhr-97	-2.31117	-2.7535
WBGene00011139	WBGene00011139	WBGene00037053	WBGene00037053	-5.07765	-7.14294
WBGene00007302	WBGene00007302	WBGene00026563	WBGene00026563	-5.01757	-3.14645
WBGene00003593	nfm-1	WBGene00039969	Cbr-nfm-1	-8.08936	-3.55276
WBGene00010976	WBGene00010976	WBGene00027237	WBGene00027237	-8.24012	-2.91223
WBGene00016703	rdl-1	WBGene00037232	Cbr-rdl-1	-4.36361	-7.29842
WBGene00008951	WBGene00008951	WBGene00025108	WBGene00025108	-3.74683	-2.11645
WBGene00020756	WBGene00020756	WBGene00024562	WBGene00024562	-7.3899	-7.10941
WBGene00015942	WBGene00015942	WBGene00025529	Cbr-osta-2	-3.37125	-6.06862
WBGene00008999	WBGene00008999	WBGene00036891	Cbr-myrf-2	-2.35482	-3.68531
WBGene00007331	pho-11	WBGene00024299	Cbr-pho-11	-7.11411	-8.52757
WBGene00010935	WBGene00010935	WBGene00029516	WBGene00029516	-4.74412	-5.01593
WBGene00019611	WBGene00019611	WBGene00034732	WBGene00034732	-9.0778	-2.62952
WBGene00015868	WBGene00015868	WBGene00025052	WBGene00025052	-6.34841	-4.3217
WBGene00019902	WBGene00019902	WBGene00028261	WBGene00028261	-4.65573	-4.55356
WBGene00016614	WBGene00016614	WBGene00025234	Cbr-trpp-12	-5.08188	-5.62287
WBGene00010920	WBGene00010920	WBGene00026643	WBGene00026643	-2.79173	-4.71906
WBGene00022248	WBGene00022248	WBGene00027885	WBGene00027885	-4.05875	-5.64713
WBGene00044019	WBGene00044019	WBGene00041617	WBGene00041617	-4.74593	-3.8986
WBGene00020212	WBGene00020212	WBGene00026447	WBGene00026447	-2.14352	-4.30384
WBGene00003087	lsy-2	WBGene00034710	Cbr-lsy-2	-2.10743	-2.05163
WBGene00000095	aha-1	WBGene00033201	Cbr-aha-1	-3.86198	-4.54521
WBGene00011112	WBGene00011112	WBGene00037568	WBGene00037568	-7.65815	-5.37608
WBGene00009660	WBGene00009660	WBGene00086974	WBGene00086974	-6.0264	-5.11352
WBGene00003936	pat-12	WBGene00035550	Cbr-pat-12	-2.96146	-2.00354
WBGene00019591	fbxc-25	WBGene00038738	WBGene00038738	-5.76203	-2.2348
# Note: If gene ID does not exists, the WormBase ID appears in the gene ID column
