# Supplementary material for: Comparative analysis of piRNA sequences, targets and functions in nematodes
Source: RNA Biol. 2022 Nov 22;19(1):1276–92. doi: 10.1080/15476286.2022.2149170 (PMC9683057; doi:10.1080/15476286.2022.2149170)
Supplement: Supplemental Material [file KRNB_A_2149170_SM6978.zip › Table S5 Worm Strains_082222.xlsx]

## Sheet: Sheet1
Table S5. Worm strains used in this study
Strain name	Source	Genotype
AF16	CGC	C. briggsae: AF16 (wild-type)
N2	CGC	C. elegans: N2 Bristol (wild-type)
CP99	CGC	Cbr-unc-119(nm67) III
WHY8	Tang et al., 2018	Cbr-prg-1(how21) I
WHY9	Tang et al., 2018	Cbr-Wild type, a sibling to WHY8
WM161	CGC	Cel-prg-1(tm872) I
WHY172	This Study	3xFLAG::TEV::Cbr-prg-1 I
WHY320	This Study	Cbr-prg-1(how21) I; Cbr-unc-119(nm67) III
allele name	Description
how21	5 nt deletion 47 nt downstream ATG
